# Supplementary material for: A Novel SARS-CoV-2 Viral Sequence Bioinformatic Pipeline Has Found Genetic Evidence That the Viral 3′ Untranslated Region (UTR) Is Evolving and Generating Increased Viral Diversity
Source: Front Microbiol. 2021 Jun 21;12:665041. doi: 10.3389/fmicb.2021.665041 (PMC8256173; doi:10.3389/fmicb.2021.665041)
Supplement: Supplementary TABLE 1 — Sequencing metadata of 17560 Sequencing Read Archive (SRA) datasets downloaded until July 28, 2020. For every SRA dataset, we provided NCBI run accession, Assay type (indicates if amplicon, RNA-seq u other sequencing corresponds), sequencing size (bases, in nucleotides), Biosample accession ID, Center Name (depositor), release date, SRA study accession, BioProject and geographic location, among other information. The last column indicates the number of variants per sample (Major viral variants, viral frequency > 0.5). [file Table_1.XLSX]

## Sheet: SRA_+_Variants
Run	Assay Type	AvgSpotLen	Bases	BioSample	Bytes	Center Name	Consent	DATASTORE filetype	Experiment	Instrument	LibraryLayout	LibrarySelection	LibrarySource	Organism	Platform	ReleaseDate	Sample Name	SRA Study	BioProject	geographic_location_(country_and/or_sea)	geographic_location_(region_and_locality)	Number of Variants (VF>0.6)
ERR4082713	AMPLICON	499	88515163	SAMEA6791945	20503051	UNIVERSITY OF GLASGOW	public	sra,bam	ERX4078867	Illumina MiSeq	PAIRED	PCR	VIRAL RNA	Severe acute respiratory syndrome coronavirus 2	ILLUMINA	2020-04-29 18:00:00	COG-UK/CVR103	ERP121228	PRJEB37886			7
ERR4082715	AMPLICON	499	112550166	SAMEA6791947	25863950	UNIVERSITY OF GLASGOW	public	bam,sra	ERX4078872	Illumina MiSeq	PAIRED	PCR	VIRAL RNA	Severe acute respiratory syndrome coronavirus 2	ILLUMINA	2020-04-29 18:00:00	COG-UK/CVR106	ERP121228	PRJEB37886			8
ERR4082716	AMPLICON	499	228938472	SAMEA6791948	58861796	UNIVERSITY OF GLASGOW	public	bam,sra	ERX4078874	Illumina MiSeq	PAIRED	PCR	VIRAL RNA	Severe acute respiratory syndrome coronavirus 2	ILLUMINA	2020-04-29 18:00:00	COG-UK/CVR107	ERP121228	PRJEB37886			8
ERR4082717	AMPLICON	499	97572994	SAMEA6791949	22710104	UNIVERSITY OF GLASGOW	public	sra,bam	ERX4078875	Illumina MiSeq	PAIRED	PCR	VIRAL RNA	Severe acute respiratory syndrome coronavirus 2	ILLUMINA	2020-04-29 18:00:00	COG-UK/CVR108	ERP121228	PRJEB37886			8
ERR4082718	AMPLICON	498	165317054	SAMEA6808183	36414687	UNIVERSITY OF GLASGOW	public	bam,sra	ERX4078876	Illumina MiSeq	PAIRED	PCR	VIRAL RNA	Severe acute respiratory syndrome coronavirus 2	ILLUMINA	2020-04-29 18:00:00	COG-UK/CVR1081	ERP121228	PRJEB37886	United Kingdom	Scotland	10
ERR4082720	AMPLICON	456	40867760	SAMEA6808184	10425611	UNIVERSITY OF GLASGOW	public	sra,bam	ERX4078877	Illumina MiSeq	PAIRED	PCR	VIRAL RNA	Severe acute respiratory syndrome coronavirus 2	ILLUMINA	2020-04-29 18:00:00	COG-UK/CVR1085	ERP121228	PRJEB37886	United Kingdom	Scotland	8
ERR4082721	AMPLICON	499	109839876	SAMEA6791951	29022584	UNIVERSITY OF GLASGOW	public	sra,bam	ERX4078879	Illumina MiSeq	PAIRED	PCR	VIRAL RNA	Severe acute respiratory syndrome coronavirus 2	ILLUMINA	2020-04-29 18:00:00	COG-UK/CVR11	ERP121228	PRJEB37886			8
ERR4082738	AMPLICON	496	92577547	SAMEA6808189	22626635	UNIVERSITY OF GLASGOW	public	sra,bam	ERX4078884	Illumina MiSeq	PAIRED	PCR	VIRAL RNA	Severe acute respiratory syndrome coronavirus 2	ILLUMINA	2020-04-29 18:00:00	COG-UK/CVR1138	ERP121228	PRJEB37886	United Kingdom	Scotland	5
ERR4082739	AMPLICON	499	102692143	SAMEA6791954	24288397	UNIVERSITY OF GLASGOW	public	sra,bam	ERX4078885	Illumina MiSeq	PAIRED	PCR	VIRAL RNA	Severe acute respiratory syndrome coronavirus 2	ILLUMINA	2020-04-30 18:00:00	COG-UK/CVR114	ERP121228	PRJEB37886			6
ERR4082740	AMPLICON	498	108446045	SAMEA6808191	25161697	UNIVERSITY OF GLASGOW	public	sra,bam	ERX4078886	Illumina MiSeq	PAIRED	PCR	VIRAL RNA	Severe acute respiratory syndrome coronavirus 2	ILLUMINA	2020-04-30 18:00:00	COG-UK/CVR1142	ERP121228	PRJEB37886	United Kingdom	Scotland	10
ERR4082742	AMPLICON	498	124159878	SAMEA6791955	28076198	UNIVERSITY OF GLASGOW	public	sra,bam	ERX4078888	Illumina MiSeq	PAIRED	PCR	VIRAL RNA	Severe acute respiratory syndrome coronavirus 2	ILLUMINA	2020-04-30 18:00:00	COG-UK/CVR115	ERP121228	PRJEB37886			8
ERR4082743	AMPLICON	499	154853304	SAMEA6791956	35978096	UNIVERSITY OF GLASGOW	public	bam,sra	ERX4078890	Illumina MiSeq	PAIRED	PCR	VIRAL RNA	Severe acute respiratory syndrome coronavirus 2	ILLUMINA	2020-04-30 18:00:00	COG-UK/CVR116	ERP121228	PRJEB37886			6
ERR4082745	AMPLICON	497	177426937	SAMEA6791962	42977415	UNIVERSITY OF GLASGOW	public	sra,bam	ERX4078893	Illumina MiSeq	SINGLE	PCR	VIRAL RNA	Severe acute respiratory syndrome coronavirus 2	ILLUMINA	2020-04-30 18:00:00	COG-UK/CVR123	ERP121228	PRJEB37886			7
ERR4082747	AMPLICON	499	156921267	SAMEA6808197	35605686	UNIVERSITY OF GLASGOW	public	sra,bam	ERX4078895	Illumina MiSeq	PAIRED	PCR	VIRAL RNA	Severe acute respiratory syndrome coronavirus 2	ILLUMINA	2020-04-29 18:00:00	COG-UK/CVR1271	ERP121228	PRJEB37886	United Kingdom	Scotland	3
ERR4082748	AMPLICON	498	92439694	SAMEA6808198	24235111	UNIVERSITY OF GLASGOW	public	sra,bam	ERX4078896	Illumina MiSeq	PAIRED	PCR	VIRAL RNA	Severe acute respiratory syndrome coronavirus 2	ILLUMINA	2020-04-29 18:00:00	COG-UK/CVR1272	ERP121228	PRJEB37886	United Kingdom	Scotland	7
ERR4082749	AMPLICON	497	91349482	SAMEA6808199	24220139	UNIVERSITY OF GLASGOW	public	bam,sra	ERX4078897	Illumina MiSeq	PAIRED	PCR	VIRAL RNA	Severe acute respiratory syndrome coronavirus 2	ILLUMINA	2020-04-29 18:00:00	COG-UK/CVR1277	ERP121228	PRJEB37886	United Kingdom	Scotland	3
ERR4082750	AMPLICON	496	84512738	SAMEA6791966	22003959	UNIVERSITY OF GLASGOW	public	bam,sra	ERX4078898	Illumina MiSeq	PAIRED	PCR	VIRAL RNA	Severe acute respiratory syndrome coronavirus 2	ILLUMINA	2020-04-29 18:00:00	COG-UK/CVR128	ERP121228	PRJEB37886			7
ERR4082751	AMPLICON	498	79438100	SAMEA6791967	18618728	UNIVERSITY OF GLASGOW	public	sra,bam	ERX4078899	Illumina MiSeq	PAIRED	PCR	VIRAL RNA	Severe acute respiratory syndrome coronavirus 2	ILLUMINA	2020-04-29 18:00:00	COG-UK/CVR129	ERP121228	PRJEB37886			8
ERR4082752	AMPLICON	498	133513555	SAMEA6808200	34771093	UNIVERSITY OF GLASGOW	public	bam,sra	ERX4078900	Illumina MiSeq	PAIRED	PCR	VIRAL RNA	Severe acute respiratory syndrome coronavirus 2	ILLUMINA	2020-04-29 18:00:00	COG-UK/CVR1290	ERP121228	PRJEB37886	United Kingdom	Scotland	8
ERR4082753	AMPLICON	497	115825714	SAMEA6808201	25951068	UNIVERSITY OF GLASGOW	public	bam,sra	ERX4078901	Illumina MiSeq	PAIRED	PCR	VIRAL RNA	Severe acute respiratory syndrome coronavirus 2	ILLUMINA	2020-04-29 18:00:00	COG-UK/CVR1296	ERP121228	PRJEB37886	United Kingdom	Scotland	5
ERR4082754	AMPLICON	499	108226064	SAMEA6791970	25509925	UNIVERSITY OF GLASGOW	public	bam,sra	ERX4078902	Illumina MiSeq	PAIRED	PCR	VIRAL RNA	Severe acute respiratory syndrome coronavirus 2	ILLUMINA	2020-04-29 18:00:00	COG-UK/CVR13	ERP121228	PRJEB37886			9
ERR4082755	AMPLICON	498	170522067	SAMEA6791968	39011002	UNIVERSITY OF GLASGOW	public	bam,sra	ERX4078903	Illumina MiSeq	PAIRED	PCR	VIRAL RNA	Severe acute respiratory syndrome coronavirus 2	ILLUMINA	2020-04-29 18:00:00	COG-UK/CVR130	ERP121228	PRJEB37886			4
ERR4082756	AMPLICON	496	96222112	SAMEA6808202	24377539	UNIVERSITY OF GLASGOW	public	bam,sra	ERX4078904	Illumina MiSeq	PAIRED	PCR	VIRAL RNA	Severe acute respiratory syndrome coronavirus 2	ILLUMINA	2020-04-29 18:00:00	COG-UK/CVR1305	ERP121228	PRJEB37886	United Kingdom	Scotland	8
ERR4082758	AMPLICON	498	152355318	SAMEA6808204	37189086	UNIVERSITY OF GLASGOW	public	bam,sra	ERX4078906	Illumina MiSeq	PAIRED	PCR	VIRAL RNA	Severe acute respiratory syndrome coronavirus 2	ILLUMINA	2020-04-29 18:00:00	COG-UK/CVR1309	ERP121228	PRJEB37886	United Kingdom	Scotland	6
ERR4082759	AMPLICON	496	91804106	SAMEA6791969	22174606	UNIVERSITY OF GLASGOW	public	sra,bam	ERX4078907	Illumina MiSeq	PAIRED	PCR	VIRAL RNA	Severe acute respiratory syndrome coronavirus 2	ILLUMINA	2020-04-29 18:00:00	COG-UK/CVR131	ERP121228	PRJEB37886			4
ERR4082761	AMPLICON	498	87352257	SAMEA6808205	20747206	UNIVERSITY OF GLASGOW	public	sra,bam	ERX4078908	Illumina MiSeq	PAIRED	PCR	VIRAL RNA	Severe acute respiratory syndrome coronavirus 2	ILLUMINA	2020-04-29 18:00:00	COG-UK/CVR1311	ERP121228	PRJEB37886	United Kingdom	Scotland	8
ERR4082762	AMPLICON	496	136445757	SAMEA6808206	38263803	UNIVERSITY OF GLASGOW	public	bam,sra	ERX4078910	Illumina MiSeq	PAIRED	PCR	VIRAL RNA	Severe acute respiratory syndrome coronavirus 2	ILLUMINA	2020-04-29 18:00:00	COG-UK/CVR1312	ERP121228	PRJEB37886	United Kingdom	Scotland	7
ERR4082763	AMPLICON	497	121713410	SAMEA6808207	29715834	UNIVERSITY OF GLASGOW	public	bam,sra	ERX4078911	Illumina MiSeq	PAIRED	PCR	VIRAL RNA	Severe acute respiratory syndrome coronavirus 2	ILLUMINA	2020-04-29 18:00:00	COG-UK/CVR1314	ERP121228	PRJEB37886	United Kingdom	Scotland	4
ERR4082764	AMPLICON	497	69126313	SAMEA6791971	16252249	UNIVERSITY OF GLASGOW	public	sra,bam	ERX4078912	Illumina MiSeq	PAIRED	PCR	VIRAL RNA	Severe acute respiratory syndrome coronavirus 2	ILLUMINA	2020-04-29 18:00:00	COG-UK/CVR132	ERP121228	PRJEB37886			7
ERR4082765	AMPLICON	497	117434103	SAMEA6808208	31047673	UNIVERSITY OF GLASGOW	public	sra,bam	ERX4078913	Illumina MiSeq	PAIRED	PCR	VIRAL RNA	Severe acute respiratory syndrome coronavirus 2	ILLUMINA	2020-04-29 18:00:00	COG-UK/CVR1324	ERP121228	PRJEB37886	United Kingdom	Scotland	5
ERR4082766	AMPLICON	498	100044255	SAMEA6808209	22494102	UNIVERSITY OF GLASGOW	public	bam,sra	ERX4078914	Illumina MiSeq	PAIRED	PCR	VIRAL RNA	Severe acute respiratory syndrome coronavirus 2	ILLUMINA	2020-04-29 18:00:00	COG-UK/CVR1325	ERP121228	PRJEB37886	United Kingdom	Scotland	4
ERR4082767	AMPLICON	496	135645521	SAMEA6808210	31832554	UNIVERSITY OF GLASGOW	public	sra,bam	ERX4078915	Illumina MiSeq	PAIRED	PCR	VIRAL RNA	Severe acute respiratory syndrome coronavirus 2	ILLUMINA	2020-04-29 18:00:00	COG-UK/CVR1329	ERP121228	PRJEB37886	United Kingdom	Scotland	7
ERR4082768	AMPLICON	496	91208331	SAMEA6791972	21272412	UNIVERSITY OF GLASGOW	public	sra,bam	ERX4078916	Illumina MiSeq	PAIRED	PCR	VIRAL RNA	Severe acute respiratory syndrome coronavirus 2	ILLUMINA	2020-04-29 18:00:00	COG-UK/CVR133	ERP121228	PRJEB37886			7
ERR4082769	AMPLICON	498	95137042	SAMEA6808211	21922003	UNIVERSITY OF GLASGOW	public	sra,bam	ERX4078917	Illumina MiSeq	PAIRED	PCR	VIRAL RNA	Severe acute respiratory syndrome coronavirus 2	ILLUMINA	2020-04-29 18:00:00	COG-UK/CVR1331	ERP121228	PRJEB37886	United Kingdom	Scotland	7
ERR4082770	AMPLICON	497	85457574	SAMEA6808212	20132319	UNIVERSITY OF GLASGOW	public	bam,sra	ERX4078918	Illumina MiSeq	PAIRED	PCR	VIRAL RNA	Severe acute respiratory syndrome coronavirus 2	ILLUMINA	2020-04-29 18:00:00	COG-UK/CVR1334	ERP121228	PRJEB37886	United Kingdom	Scotland	7
ERR4082771	AMPLICON	498	124031970	SAMEA6808213	29815195	UNIVERSITY OF GLASGOW	public	bam,sra	ERX4078919	Illumina MiSeq	PAIRED	PCR	VIRAL RNA	Severe acute respiratory syndrome coronavirus 2	ILLUMINA	2020-04-29 18:00:00	COG-UK/CVR1336	ERP121228	PRJEB37886	United Kingdom	Scotland	8
ERR4082772	AMPLICON	496	104171808	SAMEA6808214	24370675	UNIVERSITY OF GLASGOW	public	sra,bam	ERX4078920	Illumina MiSeq	PAIRED	PCR	VIRAL RNA	Severe acute respiratory syndrome coronavirus 2	ILLUMINA	2020-04-29 18:00:00	COG-UK/CVR1337	ERP121228	PRJEB37886	United Kingdom	Scotland	7
ERR4082773	AMPLICON	497	87772174	SAMEA6791973	20724917	UNIVERSITY OF GLASGOW	public	sra,bam	ERX4078921	Illumina MiSeq	PAIRED	PCR	VIRAL RNA	Severe acute respiratory syndrome coronavirus 2	ILLUMINA	2020-04-29 18:00:00	COG-UK/CVR134	ERP121228	PRJEB37886			5
ERR4082774	AMPLICON	497	101067478	SAMEA6808215	23809971	UNIVERSITY OF GLASGOW	public	bam,sra	ERX4078922	Illumina MiSeq	PAIRED	PCR	VIRAL RNA	Severe acute respiratory syndrome coronavirus 2	ILLUMINA	2020-04-29 18:00:00	COG-UK/CVR1343	ERP121228	PRJEB37886	United Kingdom	Scotland	6
ERR4082775	AMPLICON	498	92384056	SAMEA6808216	20957013	UNIVERSITY OF GLASGOW	public	bam,sra	ERX4078923	Illumina MiSeq	PAIRED	PCR	VIRAL RNA	Severe acute respiratory syndrome coronavirus 2	ILLUMINA	2020-04-29 18:00:00	COG-UK/CVR1345	ERP121228	PRJEB37886	United Kingdom	Scotland	6
ERR4082776	AMPLICON	498	189573064	SAMEA6791974	44381499	UNIVERSITY OF GLASGOW	public	sra,bam	ERX4078924	Illumina MiSeq	PAIRED	PCR	VIRAL RNA	Severe acute respiratory syndrome coronavirus 2	ILLUMINA	2020-04-29 18:00:00	COG-UK/CVR135	ERP121228	PRJEB37886			6
ERR4082777	AMPLICON	498	125631884	SAMEA6808217	29879020	UNIVERSITY OF GLASGOW	public	bam,sra	ERX4078925	Illumina MiSeq	PAIRED	PCR	VIRAL RNA	Severe acute respiratory syndrome coronavirus 2	ILLUMINA	2020-04-29 18:00:00	COG-UK/CVR1351	ERP121228	PRJEB37886	United Kingdom	Scotland	3
ERR4082778	AMPLICON	497	147056650	SAMEA6808218	35123047	UNIVERSITY OF GLASGOW	public	bam,sra	ERX4078926	Illumina MiSeq	PAIRED	PCR	VIRAL RNA	Severe acute respiratory syndrome coronavirus 2	ILLUMINA	2020-04-29 18:00:00	COG-UK/CVR1352	ERP121228	PRJEB37886	United Kingdom	Scotland	3
ERR4082779	AMPLICON	497	109317667	SAMEA6808219	25921108	UNIVERSITY OF GLASGOW	public	sra,bam	ERX4078927	Illumina MiSeq	PAIRED	PCR	VIRAL RNA	Severe acute respiratory syndrome coronavirus 2	ILLUMINA	2020-04-29 18:00:00	COG-UK/CVR1356	ERP121228	PRJEB37886	United Kingdom	Scotland	4
ERR4082780	AMPLICON	496	155580780	SAMEA6808220	36430825	UNIVERSITY OF GLASGOW	public	sra,bam	ERX4078928	Illumina MiSeq	PAIRED	PCR	VIRAL RNA	Severe acute respiratory syndrome coronavirus 2	ILLUMINA	2020-04-30 18:00:00	COG-UK/CVR1358	ERP121228	PRJEB37886	United Kingdom	Scotland	5
ERR4082782	AMPLICON	498	125403787	SAMEA6808221	28800927	UNIVERSITY OF GLASGOW	public	bam,sra	ERX4078929	Illumina MiSeq	PAIRED	PCR	VIRAL RNA	Severe acute respiratory syndrome coronavirus 2	ILLUMINA	2020-04-30 18:00:00	COG-UK/CVR1359	ERP121228	PRJEB37886	United Kingdom	Scotland	9
ERR4082783	AMPLICON	497	95847004	SAMEA6791975	22768941	UNIVERSITY OF GLASGOW	public	sra,bam	ERX4078931	Illumina MiSeq	PAIRED	PCR	VIRAL RNA	Severe acute respiratory syndrome coronavirus 2	ILLUMINA	2020-04-30 18:00:00	COG-UK/CVR136	ERP121228	PRJEB37886			5
ERR4082784	AMPLICON	497	85020523	SAMEA6808222	20085939	UNIVERSITY OF GLASGOW	public	sra,bam	ERX4078932	Illumina MiSeq	PAIRED	PCR	VIRAL RNA	Severe acute respiratory syndrome coronavirus 2	ILLUMINA	2020-04-30 18:00:00	COG-UK/CVR1361	ERP121228	PRJEB37886	United Kingdom	Scotland	12
ERR4082785	AMPLICON	497	96890707	SAMEA6808223	22839229	UNIVERSITY OF GLASGOW	public	bam,sra	ERX4078933	Illumina MiSeq	PAIRED	PCR	VIRAL RNA	Severe acute respiratory syndrome coronavirus 2	ILLUMINA	2020-04-30 18:00:00	COG-UK/CVR1364	ERP121228	PRJEB37886	United Kingdom	Scotland	6
ERR4082786	AMPLICON	497	131880407	SAMEA6808224	29602794	UNIVERSITY OF GLASGOW	public	sra,bam	ERX4078934	Illumina MiSeq	PAIRED	PCR	VIRAL RNA	Severe acute respiratory syndrome coronavirus 2	ILLUMINA	2020-04-30 18:00:00	COG-UK/CVR1365	ERP121228	PRJEB37886	United Kingdom	Scotland	5
ERR4082787	AMPLICON	498	101492739	SAMEA6808225	24139805	UNIVERSITY OF GLASGOW	public	bam,sra	ERX4078935	Illumina MiSeq	PAIRED	PCR	VIRAL RNA	Severe acute respiratory syndrome coronavirus 2	ILLUMINA	2020-04-30 18:00:00	COG-UK/CVR1366	ERP121228	PRJEB37886	United Kingdom	Scotland	2
ERR4082788	AMPLICON	499	189307924	SAMEA6791976	43640473	UNIVERSITY OF GLASGOW	public	bam,sra	ERX4078936	Illumina MiSeq	PAIRED	PCR	VIRAL RNA	Severe acute respiratory syndrome coronavirus 2	ILLUMINA	2020-04-30 18:00:00	COG-UK/CVR137	ERP121228	PRJEB37886			4
ERR4082789	AMPLICON	497	112723687	SAMEA6808226	26333227	UNIVERSITY OF GLASGOW	public	sra,bam	ERX4078937	Illumina MiSeq	PAIRED	PCR	VIRAL RNA	Severe acute respiratory syndrome coronavirus 2	ILLUMINA	2020-04-30 18:00:00	COG-UK/CVR1370	ERP121228	PRJEB37886	United Kingdom	Scotland	11
ERR4082790	AMPLICON	498	96895457	SAMEA6808227	22899000	UNIVERSITY OF GLASGOW	public	bam,sra	ERX4078938	Illumina MiSeq	PAIRED	PCR	VIRAL RNA	Severe acute respiratory syndrome coronavirus 2	ILLUMINA	2020-04-30 18:00:00	COG-UK/CVR1371	ERP121228	PRJEB37886	United Kingdom	Scotland	5
ERR4082791	AMPLICON	491	169935459	SAMEA6808228	45181811	UNIVERSITY OF GLASGOW	public	sra,bam	ERX4078939	Illumina MiSeq	PAIRED	PCR	VIRAL RNA	Severe acute respiratory syndrome coronavirus 2	ILLUMINA	2020-04-30 18:00:00	COG-UK/CVR1373	ERP121228	PRJEB37886	United Kingdom	Scotland	7
ERR4082792	AMPLICON	497	114211240	SAMEA6808229	26670964	UNIVERSITY OF GLASGOW	public	bam,sra	ERX4078940	Illumina MiSeq	PAIRED	PCR	VIRAL RNA	Severe acute respiratory syndrome coronavirus 2	ILLUMINA	2020-04-30 18:00:00	COG-UK/CVR1377	ERP121228	PRJEB37886	United Kingdom	Scotland	7
ERR4082793	AMPLICON	491	134192426	SAMEA6808230	39114848	UNIVERSITY OF GLASGOW	public	bam,sra	ERX4078941	Illumina MiSeq	PAIRED	PCR	VIRAL RNA	Severe acute respiratory syndrome coronavirus 2	ILLUMINA	2020-04-30 18:00:00	COG-UK/CVR1379	ERP121228	PRJEB37886	United Kingdom	Scotland	4
ERR4082794	AMPLICON	498	217189475	SAMEA6791977	50469199	UNIVERSITY OF GLASGOW	public	sra,bam	ERX4078942	Illumina MiSeq	PAIRED	PCR	VIRAL RNA	Severe acute respiratory syndrome coronavirus 2	ILLUMINA	2020-04-30 18:00:00	COG-UK/CVR138	ERP121228	PRJEB37886			7
ERR4082795	AMPLICON	497	115005997	SAMEA6808231	26887767	UNIVERSITY OF GLASGOW	public	bam,sra	ERX4078943	Illumina MiSeq	PAIRED	PCR	VIRAL RNA	Severe acute respiratory syndrome coronavirus 2	ILLUMINA	2020-04-30 18:00:00	COG-UK/CVR1384	ERP121228	PRJEB37886	United Kingdom	Scotland	5
ERR4082796	AMPLICON	498	236978019	SAMEA6808232	59743880	UNIVERSITY OF GLASGOW	public	sra,bam	ERX4078944	Illumina MiSeq	PAIRED	PCR	VIRAL RNA	Severe acute respiratory syndrome coronavirus 2	ILLUMINA	2020-04-30 18:00:00	COG-UK/CVR1385	ERP121228	PRJEB37886	United Kingdom	Scotland	5
ERR4082798	AMPLICON	497	131234078	SAMEA6808233	37061546	UNIVERSITY OF GLASGOW	public	sra,bam	ERX4078945	Illumina MiSeq	PAIRED	PCR	VIRAL RNA	Severe acute respiratory syndrome coronavirus 2	ILLUMINA	2020-04-30 18:00:00	COG-UK/CVR1387	ERP121228	PRJEB37886	United Kingdom	Scotland	3
ERR4082799	AMPLICON	498	191252043	SAMEA6791978	48224331	UNIVERSITY OF GLASGOW	public	sra,bam	ERX4078947	Illumina MiSeq	PAIRED	PCR	VIRAL RNA	Severe acute respiratory syndrome coronavirus 2	ILLUMINA	2020-04-30 18:00:00	COG-UK/CVR139	ERP121228	PRJEB37886			6
ERR4082800	AMPLICON	497	89481547	SAMEA6808234	20673839	UNIVERSITY OF GLASGOW	public	bam,sra	ERX4078948	Illumina MiSeq	PAIRED	PCR	VIRAL RNA	Severe acute respiratory syndrome coronavirus 2	ILLUMINA	2020-04-30 18:00:00	COG-UK/CVR1393	ERP121228	PRJEB37886	United Kingdom	Scotland	6
ERR4082801	AMPLICON	492	160496998	SAMEA6808235	41067324	UNIVERSITY OF GLASGOW	public	bam,sra	ERX4078949	Illumina MiSeq	PAIRED	PCR	VIRAL RNA	Severe acute respiratory syndrome coronavirus 2	ILLUMINA	2020-04-30 18:00:00	COG-UK/CVR1398	ERP121228	PRJEB37886	United Kingdom	Scotland	8
ERR4082802	AMPLICON	499	108225327	SAMEA6791981	25816863	UNIVERSITY OF GLASGOW	public	sra,bam	ERX4078950	Illumina MiSeq	PAIRED	PCR	VIRAL RNA	Severe acute respiratory syndrome coronavirus 2	ILLUMINA	2020-04-30 18:00:00	COG-UK/CVR14	ERP121228	PRJEB37886			4
ERR4082803	AMPLICON	498	203668260	SAMEA6791979	50603021	UNIVERSITY OF GLASGOW	public	bam,sra	ERX4078951	Illumina MiSeq	PAIRED	PCR	VIRAL RNA	Severe acute respiratory syndrome coronavirus 2	ILLUMINA	2020-04-30 18:00:00	COG-UK/CVR140	ERP121228	PRJEB37886			5
ERR4082804	AMPLICON	497	118359759	SAMEA6808236	26476105	UNIVERSITY OF GLASGOW	public	bam,sra	ERX4078952	Illumina MiSeq	PAIRED	PCR	VIRAL RNA	Severe acute respiratory syndrome coronavirus 2	ILLUMINA	2020-04-30 18:00:00	COG-UK/CVR1400	ERP121228	PRJEB37886	United Kingdom	Scotland	4
ERR4082805	AMPLICON	491	121307537	SAMEA6808237	32764415	UNIVERSITY OF GLASGOW	public	bam,sra	ERX4078953	Illumina MiSeq	PAIRED	PCR	VIRAL RNA	Severe acute respiratory syndrome coronavirus 2	ILLUMINA	2020-04-30 18:00:00	COG-UK/CVR1403	ERP121228	PRJEB37886	United Kingdom	Scotland	7
ERR4082807	AMPLICON	497	108995541	SAMEA6808239	24998578	UNIVERSITY OF GLASGOW	public	sra,bam	ERX4078955	Illumina MiSeq	PAIRED	PCR	VIRAL RNA	Severe acute respiratory syndrome coronavirus 2	ILLUMINA	2020-04-30 18:00:00	COG-UK/CVR1406	ERP121228	PRJEB37886	United Kingdom	Scotland	7
ERR4082808	AMPLICON	497	92424249	SAMEA6808240	21277084	UNIVERSITY OF GLASGOW	public	sra,bam	ERX4078956	Illumina MiSeq	PAIRED	PCR	VIRAL RNA	Severe acute respiratory syndrome coronavirus 2	ILLUMINA	2020-04-30 18:00:00	COG-UK/CVR1407	ERP121228	PRJEB37886	United Kingdom	Scotland	5
ERR4082809	AMPLICON	498	106634689	SAMEA6808241	24604391	UNIVERSITY OF GLASGOW	public	bam,sra	ERX4078957	Illumina MiSeq	PAIRED	PCR	VIRAL RNA	Severe acute respiratory syndrome coronavirus 2	ILLUMINA	2020-04-30 18:00:00	COG-UK/CVR1408	ERP121228	PRJEB37886	United Kingdom	Scotland	7
ERR4082810	AMPLICON	495	71563523	SAMEA6791980	17694753	UNIVERSITY OF GLASGOW	public	sra,bam	ERX4078958	Illumina MiSeq	PAIRED	PCR	VIRAL RNA	Severe acute respiratory syndrome coronavirus 2	ILLUMINA	2020-04-30 18:00:00	COG-UK/CVR141	ERP121228	PRJEB37886			3
ERR4082812	AMPLICON	492	197827661	SAMEA6808242	52540689	UNIVERSITY OF GLASGOW	public	bam,sra	ERX4078959	Illumina MiSeq	PAIRED	PCR	VIRAL RNA	Severe acute respiratory syndrome coronavirus 2	ILLUMINA	2020-04-30 18:00:00	COG-UK/CVR1410	ERP121228	PRJEB37886	United Kingdom	Scotland	4
ERR4082831	AMPLICON	497	90879821	SAMEA6808243	22006140	UNIVERSITY OF GLASGOW	public	sra,bam	ERX4078961	Illumina MiSeq	SINGLE	PCR	VIRAL RNA	Severe acute respiratory syndrome coronavirus 2	ILLUMINA	2020-04-30 18:00:00	COG-UK/CVR1412	ERP121228	PRJEB37886	United Kingdom	Scotland	7
ERR4082832	AMPLICON	498	132802676	SAMEA6808262	29980751	UNIVERSITY OF GLASGOW	public	sra,bam	ERX4078980	Illumina MiSeq	SINGLE	PCR	VIRAL RNA	Severe acute respiratory syndrome coronavirus 2	ILLUMINA	2020-04-30 18:00:00	COG-UK/CVR1414	ERP121228	PRJEB37886	United Kingdom	Scotland	4
ERR4082833	AMPLICON	498	128199090	SAMEA6808263	33838769	UNIVERSITY OF GLASGOW	public	bam,sra	ERX4078981	Illumina MiSeq	SINGLE	PCR	VIRAL RNA	Severe acute respiratory syndrome coronavirus 2	ILLUMINA	2020-04-30 18:00:00	COG-UK/CVR1418	ERP121228	PRJEB37886	United Kingdom	Scotland	5
ERR4082834	AMPLICON	497	202024943	SAMEA6791982	46884390	UNIVERSITY OF GLASGOW	public	bam,sra	ERX4078982	Illumina MiSeq	SINGLE	PCR	VIRAL RNA	Severe acute respiratory syndrome coronavirus 2	ILLUMINA	2020-04-30 18:00:00	COG-UK/CVR142	ERP121228	PRJEB37886			8
ERR4082835	AMPLICON	497	107209726	SAMEA6808264	24638863	UNIVERSITY OF GLASGOW	public	sra,bam	ERX4078983	Illumina MiSeq	SINGLE	PCR	VIRAL RNA	Severe acute respiratory syndrome coronavirus 2	ILLUMINA	2020-04-30 18:00:00	COG-UK/CVR1422	ERP121228	PRJEB37886	United Kingdom	Scotland	8
ERR4082836	AMPLICON	498	132287850	SAMEA6808265	30832405	UNIVERSITY OF GLASGOW	public	sra,bam	ERX4078984	Illumina MiSeq	SINGLE	PCR	VIRAL RNA	Severe acute respiratory syndrome coronavirus 2	ILLUMINA	2020-04-30 18:00:00	COG-UK/CVR1423	ERP121228	PRJEB37886	United Kingdom	Scotland	16
ERR4082837	AMPLICON	497	78214735	SAMEA6808266	19182699	UNIVERSITY OF GLASGOW	public	bam,sra	ERX4078985	Illumina MiSeq	SINGLE	PCR	VIRAL RNA	Severe acute respiratory syndrome coronavirus 2	ILLUMINA	2020-04-30 18:00:00	COG-UK/CVR1426	ERP121228	PRJEB37886	United Kingdom	Scotland	10
ERR4082838	AMPLICON	497	132283211	SAMEA6808267	30529179	UNIVERSITY OF GLASGOW	public	bam,sra	ERX4078986	Illumina MiSeq	SINGLE	PCR	VIRAL RNA	Severe acute respiratory syndrome coronavirus 2	ILLUMINA	2020-04-30 18:00:00	COG-UK/CVR1429	ERP121228	PRJEB37886	United Kingdom	Scotland	5
ERR4082839	AMPLICON	497	96381681	SAMEA6791983	22615525	UNIVERSITY OF GLASGOW	public	sra,bam	ERX4078987	Illumina MiSeq	SINGLE	PCR	VIRAL RNA	Severe acute respiratory syndrome coronavirus 2	ILLUMINA	2020-04-30 18:00:00	COG-UK/CVR143	ERP121228	PRJEB37886			7
ERR4082840	AMPLICON	497	128305734	SAMEA6808268	28937845	UNIVERSITY OF GLASGOW	public	bam,sra	ERX4078988	Illumina MiSeq	SINGLE	PCR	VIRAL RNA	Severe acute respiratory syndrome coronavirus 2	ILLUMINA	2020-04-30 18:00:00	COG-UK/CVR1430	ERP121228	PRJEB37886	United Kingdom	Scotland	7
ERR4082841	AMPLICON	492	143239540	SAMEA6808269	37071812	UNIVERSITY OF GLASGOW	public	bam,sra	ERX4078989	Illumina MiSeq	SINGLE	PCR	VIRAL RNA	Severe acute respiratory syndrome coronavirus 2	ILLUMINA	2020-04-30 18:00:00	COG-UK/CVR1431	ERP121228	PRJEB37886	United Kingdom	Scotland	7
ERR4082842	AMPLICON	498	103874711	SAMEA6808270	24399636	UNIVERSITY OF GLASGOW	public	sra,bam	ERX4078990	Illumina MiSeq	SINGLE	PCR	VIRAL RNA	Severe acute respiratory syndrome coronavirus 2	ILLUMINA	2020-04-30 18:00:00	COG-UK/CVR1432	ERP121228	PRJEB37886	United Kingdom	Scotland	6
ERR4082843	AMPLICON	491	130149852	SAMEA6808271	36715428	UNIVERSITY OF GLASGOW	public	sra,bam	ERX4078991	Illumina MiSeq	SINGLE	PCR	VIRAL RNA	Severe acute respiratory syndrome coronavirus 2	ILLUMINA	2020-04-30 18:00:00	COG-UK/CVR1434	ERP121228	PRJEB37886	United Kingdom	Scotland	7
ERR4082844	AMPLICON	497	139904907	SAMEA6808272	31451082	UNIVERSITY OF GLASGOW	public	sra,bam	ERX4078992	Illumina MiSeq	SINGLE	PCR	VIRAL RNA	Severe acute respiratory syndrome coronavirus 2	ILLUMINA	2020-04-30 18:00:00	COG-UK/CVR1437	ERP121228	PRJEB37886	United Kingdom	Scotland	6
ERR4082846	AMPLICON	497	97970408	SAMEA6791984	22966252	UNIVERSITY OF GLASGOW	public	bam,sra	ERX4078994	Illumina MiSeq	SINGLE	PCR	VIRAL RNA	Severe acute respiratory syndrome coronavirus 2	ILLUMINA	2020-04-30 18:00:00	COG-UK/CVR144	ERP121228	PRJEB37886			9
ERR4082847	AMPLICON	491	139352221	SAMEA6808274	39625137	UNIVERSITY OF GLASGOW	public	sra,bam	ERX4078995	Illumina MiSeq	SINGLE	PCR	VIRAL RNA	Severe acute respiratory syndrome coronavirus 2	ILLUMINA	2020-04-30 18:00:00	COG-UK/CVR1443	ERP121228	PRJEB37886	United Kingdom	Scotland	6
ERR4082848	AMPLICON	491	118458175	SAMEA6808275	33055001	UNIVERSITY OF GLASGOW	public	sra,bam	ERX4078996	Illumina MiSeq	SINGLE	PCR	VIRAL RNA	Severe acute respiratory syndrome coronavirus 2	ILLUMINA	2020-04-30 18:00:00	COG-UK/CVR1444	ERP121228	PRJEB37886	United Kingdom	Scotland	4
ERR4082849	AMPLICON	497	152326631	SAMEA6808276	40881622	UNIVERSITY OF GLASGOW	public	sra,bam	ERX4078997	Illumina MiSeq	SINGLE	PCR	VIRAL RNA	Severe acute respiratory syndrome coronavirus 2	ILLUMINA	2020-04-30 18:00:00	COG-UK/CVR1450	ERP121228	PRJEB37886	United Kingdom	Scotland	3
ERR4082850	AMPLICON	497	141073942	SAMEA6808277	33435206	UNIVERSITY OF GLASGOW	public	bam,sra	ERX4078998	Illumina MiSeq	SINGLE	PCR	VIRAL RNA	Severe acute respiratory syndrome coronavirus 2	ILLUMINA	2020-04-30 18:00:00	COG-UK/CVR1452	ERP121228	PRJEB37886	United Kingdom	Scotland	11
ERR4082851	AMPLICON	498	203081358	SAMEA6791985	46787447	UNIVERSITY OF GLASGOW	public	bam,sra	ERX4078999	Illumina MiSeq	SINGLE	PCR	VIRAL RNA	Severe acute respiratory syndrome coronavirus 2	ILLUMINA	2020-04-30 18:00:00	COG-UK/CVR146	ERP121228	PRJEB37886			9
ERR4082852	AMPLICON	494	170609608	SAMEA6808278	55596596	UNIVERSITY OF GLASGOW	public	sra,bam	ERX4079000	Illumina MiSeq	SINGLE	PCR	VIRAL RNA	Severe acute respiratory syndrome coronavirus 2	ILLUMINA	2020-04-30 18:00:00	COG-UK/CVR1465	ERP121228	PRJEB37886	United Kingdom	Scotland	3
ERR4082853	AMPLICON	497	92485337	SAMEA6808279	21068485	UNIVERSITY OF GLASGOW	public	sra,bam	ERX4079001	Illumina MiSeq	SINGLE	PCR	VIRAL RNA	Severe acute respiratory syndrome coronavirus 2	ILLUMINA	2020-04-30 18:00:00	COG-UK/CVR1468	ERP121228	PRJEB37886	United Kingdom	Scotland	7
ERR4082854	AMPLICON	497	127045030	SAMEA6808280	29490595	UNIVERSITY OF GLASGOW	public	sra,bam	ERX4079002	Illumina MiSeq	SINGLE	PCR	VIRAL RNA	Severe acute respiratory syndrome coronavirus 2	ILLUMINA	2020-04-30 18:00:00	COG-UK/CVR1469	ERP121228	PRJEB37886	United Kingdom	Scotland	12
ERR4082855	AMPLICON	498	139721389	SAMEA6791986	31870308	UNIVERSITY OF GLASGOW	public	sra,bam	ERX4079003	Illumina MiSeq	SINGLE	PCR	VIRAL RNA	Severe acute respiratory syndrome coronavirus 2	ILLUMINA	2020-04-30 18:00:00	COG-UK/CVR147	ERP121228	PRJEB37886			8
ERR4082857	AMPLICON	496	93390694	SAMEA6808281	22422323	UNIVERSITY OF GLASGOW	public	sra,bam	ERX4079004	Illumina MiSeq	SINGLE	PCR	VIRAL RNA	Severe acute respiratory syndrome coronavirus 2	ILLUMINA	2020-04-30 18:00:00	COG-UK/CVR1470	ERP121228	PRJEB37886	United Kingdom	Scotland	6
ERR4082858	AMPLICON	498	122283146	SAMEA6808282	28303269	UNIVERSITY OF GLASGOW	public	bam,sra	ERX4079006	Illumina MiSeq	SINGLE	PCR	VIRAL RNA	Severe acute respiratory syndrome coronavirus 2	ILLUMINA	2020-04-30 18:00:00	COG-UK/CVR1471	ERP121228	PRJEB37886	United Kingdom	Scotland	6
ERR4082859	AMPLICON	497	87123824	SAMEA6808283	20407869	UNIVERSITY OF GLASGOW	public	sra,bam	ERX4079007	Illumina MiSeq	SINGLE	PCR	VIRAL RNA	Severe acute respiratory syndrome coronavirus 2	ILLUMINA	2020-04-30 18:00:00	COG-UK/CVR1472	ERP121228	PRJEB37886	United Kingdom	Scotland	5
ERR4082860	AMPLICON	498	103212585	SAMEA6808284	23691887	UNIVERSITY OF GLASGOW	public	sra,bam	ERX4079008	Illumina MiSeq	SINGLE	PCR	VIRAL RNA	Severe acute respiratory syndrome coronavirus 2	ILLUMINA	2020-04-30 18:00:00	COG-UK/CVR1474	ERP121228	PRJEB37886	United Kingdom	Scotland	7
ERR4082862	AMPLICON	498	131655656	SAMEA6791987	32381968	UNIVERSITY OF GLASGOW	public	bam,sra	ERX4079010	Illumina MiSeq	SINGLE	PCR	VIRAL RNA	Severe acute respiratory syndrome coronavirus 2	ILLUMINA	2020-04-30 18:00:00	COG-UK/CVR149	ERP121228	PRJEB37886			7
ERR4082863	AMPLICON	498	232317662	SAMEA6808286	52785229	UNIVERSITY OF GLASGOW	public	sra,bam	ERX4079011	Illumina MiSeq	SINGLE	PCR	VIRAL RNA	Severe acute respiratory syndrome coronavirus 2	ILLUMINA	2020-04-30 18:00:00	COG-UK/CVR1493	ERP121228	PRJEB37886	United Kingdom	Scotland	5
ERR4082864	AMPLICON	498	123467836	SAMEA6808287	32604859	UNIVERSITY OF GLASGOW	public	sra,bam	ERX4079012	Illumina MiSeq	SINGLE	PCR	VIRAL RNA	Severe acute respiratory syndrome coronavirus 2	ILLUMINA	2020-04-30 18:00:00	COG-UK/CVR1495	ERP121228	PRJEB37886	United Kingdom	Scotland	6
ERR4082865	AMPLICON	497	136330464	SAMEA6808288	30966950	UNIVERSITY OF GLASGOW	public	sra,bam	ERX4079013	Illumina MiSeq	SINGLE	PCR	VIRAL RNA	Severe acute respiratory syndrome coronavirus 2	ILLUMINA	2020-04-30 18:00:00	COG-UK/CVR1498	ERP121228	PRJEB37886	United Kingdom	Scotland	7
ERR4082866	AMPLICON	497	174426284	SAMEA6791990	54557334	UNIVERSITY OF GLASGOW	public	bam,sra	ERX4079014	Illumina MiSeq	SINGLE	PCR	VIRAL RNA	Severe acute respiratory syndrome coronavirus 2	ILLUMINA	2020-04-30 18:00:00	COG-UK/CVR15	ERP121228	PRJEB37886			8
ERR4082867	AMPLICON	498	196768500	SAMEA6791988	48969610	UNIVERSITY OF GLASGOW	public	sra,bam	ERX4079015	Illumina MiSeq	SINGLE	PCR	VIRAL RNA	Severe acute respiratory syndrome coronavirus 2	ILLUMINA	2020-04-30 18:00:00	COG-UK/CVR150	ERP121228	PRJEB37886			3
ERR4082868	AMPLICON	492	124531415	SAMEA6808289	32254537	UNIVERSITY OF GLASGOW	public	bam,sra	ERX4079016	Illumina MiSeq	SINGLE	PCR	VIRAL RNA	Severe acute respiratory syndrome coronavirus 2	ILLUMINA	2020-04-30 18:00:00	COG-UK/CVR1500	ERP121228	PRJEB37886	United Kingdom	Scotland	8
ERR4082869	AMPLICON	491	123232036	SAMEA6808290	34104453	UNIVERSITY OF GLASGOW	public	sra,bam	ERX4079017	Illumina MiSeq	SINGLE	PCR	VIRAL RNA	Severe acute respiratory syndrome coronavirus 2	ILLUMINA	2020-04-30 18:00:00	COG-UK/CVR1502	ERP121228	PRJEB37886	United Kingdom	Scotland	6
ERR4082870	AMPLICON	497	126487162	SAMEA6791989	30082240	UNIVERSITY OF GLASGOW	public	bam,sra	ERX4079018	Illumina MiSeq	SINGLE	PCR	VIRAL RNA	Severe acute respiratory syndrome coronavirus 2	ILLUMINA	2020-04-30 18:00:00	COG-UK/CVR151	ERP121228	PRJEB37886			8
ERR4082872	AMPLICON	497	214247392	SAMEA6808292	59626742	UNIVERSITY OF GLASGOW	public	sra,bam	ERX4079020	Illumina MiSeq	SINGLE	PCR	VIRAL RNA	Severe acute respiratory syndrome coronavirus 2	ILLUMINA	2020-04-30 18:00:00	COG-UK/CVR1514	ERP121228	PRJEB37886	United Kingdom	Scotland	11
ERR4082873	AMPLICON	491	125934837	SAMEA6808293	37226860	UNIVERSITY OF GLASGOW	public	sra,bam	ERX4079021	Illumina MiSeq	SINGLE	PCR	VIRAL RNA	Severe acute respiratory syndrome coronavirus 2	ILLUMINA	2020-04-30 18:00:00	COG-UK/CVR1519	ERP121228	PRJEB37886	United Kingdom	Scotland	7
ERR4082874	AMPLICON	498	75969320	SAMEA6791991	17881030	UNIVERSITY OF GLASGOW	public	sra,bam	ERX4079022	Illumina MiSeq	SINGLE	PCR	VIRAL RNA	Severe acute respiratory syndrome coronavirus 2	ILLUMINA	2020-04-30 18:00:00	COG-UK/CVR152	ERP121228	PRJEB37886			9
ERR4082875	AMPLICON	498	182859500	SAMEA6808294	40263189	UNIVERSITY OF GLASGOW	public	bam,sra	ERX4079023	Illumina MiSeq	SINGLE	PCR	VIRAL RNA	Severe acute respiratory syndrome coronavirus 2	ILLUMINA	2020-04-30 18:00:00	COG-UK/CVR1521	ERP121228	PRJEB37886	United Kingdom	Scotland	11
ERR4082876	AMPLICON	498	115784247	SAMEA6791992	27611864	UNIVERSITY OF GLASGOW	public	sra,bam	ERX4079024	Illumina MiSeq	SINGLE	PCR	VIRAL RNA	Severe acute respiratory syndrome coronavirus 2	ILLUMINA	2020-04-30 18:00:00	COG-UK/CVR153	ERP121228	PRJEB37886			5
ERR4082877	AMPLICON	491	134226714	SAMEA6808295	36503952	UNIVERSITY OF GLASGOW	public	sra,bam	ERX4079025	Illumina MiSeq	SINGLE	PCR	VIRAL RNA	Severe acute respiratory syndrome coronavirus 2	ILLUMINA	2020-04-30 18:00:00	COG-UK/CVR1532	ERP121228	PRJEB37886	United Kingdom	Scotland	7
ERR4082878	AMPLICON	498	129759613	SAMEA6808296	33118387	UNIVERSITY OF GLASGOW	public	bam,sra	ERX4079026	Illumina MiSeq	SINGLE	PCR	VIRAL RNA	Severe acute respiratory syndrome coronavirus 2	ILLUMINA	2020-04-30 18:00:00	COG-UK/CVR1534	ERP121228	PRJEB37886	United Kingdom	Scotland	7
ERR4082879	AMPLICON	497	139530496	SAMEA6808297	35493920	UNIVERSITY OF GLASGOW	public	bam,sra	ERX4079027	Illumina MiSeq	SINGLE	PCR	VIRAL RNA	Severe acute respiratory syndrome coronavirus 2	ILLUMINA	2020-04-30 18:00:00	COG-UK/CVR1536	ERP121228	PRJEB37886	United Kingdom	Scotland	10
ERR4082881	AMPLICON	498	153946803	SAMEA6808299	39094038	UNIVERSITY OF GLASGOW	public	bam,sra	ERX4079029	Illumina MiSeq	SINGLE	PCR	VIRAL RNA	Severe acute respiratory syndrome coronavirus 2	ILLUMINA	2020-04-30 18:00:00	COG-UK/CVR1541	ERP121228	PRJEB37886	United Kingdom	Scotland	6
ERR4082882	AMPLICON	498	118743772	SAMEA6791993	30431552	UNIVERSITY OF GLASGOW	public	sra,bam	ERX4079030	Illumina MiSeq	SINGLE	PCR	VIRAL RNA	Severe acute respiratory syndrome coronavirus 2	ILLUMINA	2020-04-30 18:00:00	COG-UK/CVR155	ERP121228	PRJEB37886			6
ERR4082883	AMPLICON	498	175390097	SAMEA6808300	39260067	UNIVERSITY OF GLASGOW	public	sra,bam	ERX4079031	Illumina MiSeq	SINGLE	PCR	VIRAL RNA	Severe acute respiratory syndrome coronavirus 2	ILLUMINA	2020-04-30 18:00:00	COG-UK/CVR1550	ERP121228	PRJEB37886	United Kingdom	Scotland	8
ERR4082884	AMPLICON	491	123365108	SAMEA6808301	32130087	UNIVERSITY OF GLASGOW	public	sra,bam	ERX4079032	Illumina MiSeq	SINGLE	PCR	VIRAL RNA	Severe acute respiratory syndrome coronavirus 2	ILLUMINA	2020-04-30 18:00:00	COG-UK/CVR1554	ERP121228	PRJEB37886	United Kingdom	Scotland	6
ERR4082885	AMPLICON	498	132284438	SAMEA6808302	34702984	UNIVERSITY OF GLASGOW	public	bam,sra	ERX4079033	Illumina MiSeq	SINGLE	PCR	VIRAL RNA	Severe acute respiratory syndrome coronavirus 2	ILLUMINA	2020-04-30 18:00:00	COG-UK/CVR1555	ERP121228	PRJEB37886	United Kingdom	Scotland	10
ERR4082886	AMPLICON	491	184674463	SAMEA6808303	49899431	UNIVERSITY OF GLASGOW	public	bam,sra	ERX4079034	Illumina MiSeq	SINGLE	PCR	VIRAL RNA	Severe acute respiratory syndrome coronavirus 2	ILLUMINA	2020-04-30 18:00:00	COG-UK/CVR1562	ERP121228	PRJEB37886	United Kingdom	Scotland	7
ERR4082887	AMPLICON	498	110292256	SAMEA6808304	30040153	UNIVERSITY OF GLASGOW	public	sra,bam	ERX4079035	Illumina MiSeq	SINGLE	PCR	VIRAL RNA	Severe acute respiratory syndrome coronavirus 2	ILLUMINA	2020-04-30 18:00:00	COG-UK/CVR1564	ERP121228	PRJEB37886	United Kingdom	Scotland	15
ERR4082888	AMPLICON	497	97462723	SAMEA6808305	27859836	UNIVERSITY OF GLASGOW	public	sra,bam	ERX4079036	Illumina MiSeq	SINGLE	PCR	VIRAL RNA	Severe acute respiratory syndrome coronavirus 2	ILLUMINA	2020-04-30 18:00:00	COG-UK/CVR1567	ERP121228	PRJEB37886	United Kingdom	Scotland	11
ERR4082889	AMPLICON	491	233859474	SAMEA6808306	59865301	UNIVERSITY OF GLASGOW	public	sra,bam	ERX4079037	Illumina MiSeq	SINGLE	PCR	VIRAL RNA	Severe acute respiratory syndrome coronavirus 2	ILLUMINA	2020-04-30 18:00:00	COG-UK/CVR1568	ERP121228	PRJEB37886	United Kingdom	Scotland	11
ERR4082890	AMPLICON	491	167228741	SAMEA6808307	46937259	UNIVERSITY OF GLASGOW	public	sra,bam	ERX4079038	Illumina MiSeq	SINGLE	PCR	VIRAL RNA	Severe acute respiratory syndrome coronavirus 2	ILLUMINA	2020-04-30 18:00:00	COG-UK/CVR1569	ERP121228	PRJEB37886	United Kingdom	Scotland	7
ERR4082891	AMPLICON	498	223252401	SAMEA6791994	53409887	UNIVERSITY OF GLASGOW	public	sra,bam	ERX4079039	Illumina MiSeq	SINGLE	PCR	VIRAL RNA	Severe acute respiratory syndrome coronavirus 2	ILLUMINA	2020-04-30 18:00:00	COG-UK/CVR157	ERP121228	PRJEB37886			5
ERR4082892	AMPLICON	498	133774468	SAMEA6808308	32847543	UNIVERSITY OF GLASGOW	public	bam,sra	ERX4079040	Illumina MiSeq	SINGLE	PCR	VIRAL RNA	Severe acute respiratory syndrome coronavirus 2	ILLUMINA	2020-04-30 18:00:00	COG-UK/CVR1575	ERP121228	PRJEB37886	United Kingdom	Scotland	5
ERR4082894	AMPLICON	498	153503983	SAMEA6808310	38260019	UNIVERSITY OF GLASGOW	public	sra,bam	ERX4079042	Illumina MiSeq	SINGLE	PCR	VIRAL RNA	Severe acute respiratory syndrome coronavirus 2	ILLUMINA	2020-04-30 18:00:00	COG-UK/CVR1580	ERP121228	PRJEB37886	United Kingdom	Scotland	6
ERR4082897	AMPLICON	492	172779686	SAMEA6808312	46720120	UNIVERSITY OF GLASGOW	public	sra,bam	ERX4079044	Illumina MiSeq	SINGLE	PCR	VIRAL RNA	Severe acute respiratory syndrome coronavirus 2	ILLUMINA	2020-04-30 18:00:00	COG-UK/CVR1588	ERP121228	PRJEB37886	United Kingdom	Scotland	7
ERR4082898	AMPLICON	498	97848602	SAMEA6791995	23025910	UNIVERSITY OF GLASGOW	public	sra,bam	ERX4079046	Illumina MiSeq	SINGLE	PCR	VIRAL RNA	Severe acute respiratory syndrome coronavirus 2	ILLUMINA	2020-04-30 18:00:00	COG-UK/CVR159	ERP121228	PRJEB37886			4
ERR4082899	AMPLICON	491	157178423	SAMEA6808313	41402897	UNIVERSITY OF GLASGOW	public	sra,bam	ERX4079047	Illumina MiSeq	SINGLE	PCR	VIRAL RNA	Severe acute respiratory syndrome coronavirus 2	ILLUMINA	2020-04-30 18:00:00	COG-UK/CVR1594	ERP121228	PRJEB37886	United Kingdom	Scotland	5
ERR4082900	AMPLICON	491	133654108	SAMEA6808314	35307756	UNIVERSITY OF GLASGOW	public	sra,bam	ERX4079048	Illumina MiSeq	SINGLE	PCR	VIRAL RNA	Severe acute respiratory syndrome coronavirus 2	ILLUMINA	2020-04-30 18:00:00	COG-UK/CVR1595	ERP121228	PRJEB37886	United Kingdom	Scotland	9
ERR4082901	AMPLICON	498	122339730	SAMEA6808315	32300873	UNIVERSITY OF GLASGOW	public	bam,sra	ERX4079049	Illumina MiSeq	SINGLE	PCR	VIRAL RNA	Severe acute respiratory syndrome coronavirus 2	ILLUMINA	2020-04-30 18:00:00	COG-UK/CVR1598	ERP121228	PRJEB37886	United Kingdom	Scotland	6
ERR4082902	AMPLICON	499	165888180	SAMEA6791997	45407169	UNIVERSITY OF GLASGOW	public	bam,sra	ERX4079050	Illumina MiSeq	SINGLE	PCR	VIRAL RNA	Severe acute respiratory syndrome coronavirus 2	ILLUMINA	2020-04-30 18:00:00	COG-UK/CVR16	ERP121228	PRJEB37886			2
ERR4082903	AMPLICON	490	131725659	SAMEA6808316	41468654	UNIVERSITY OF GLASGOW	public	sra,bam	ERX4079051	Illumina MiSeq	SINGLE	PCR	VIRAL RNA	Severe acute respiratory syndrome coronavirus 2	ILLUMINA	2020-04-30 18:00:00	COG-UK/CVR1607	ERP121228	PRJEB37886	United Kingdom	Scotland	4
ERR4082904	AMPLICON	498	228429806	SAMEA6791996	52724271	UNIVERSITY OF GLASGOW	public	bam,sra	ERX4079052	Illumina MiSeq	SINGLE	PCR	VIRAL RNA	Severe acute respiratory syndrome coronavirus 2	ILLUMINA	2020-04-30 18:00:00	COG-UK/CVR161	ERP121228	PRJEB37886			3
ERR4082905	AMPLICON	491	144177903	SAMEA6808317	38659120	UNIVERSITY OF GLASGOW	public	sra,bam	ERX4079053	Illumina MiSeq	SINGLE	PCR	VIRAL RNA	Severe acute respiratory syndrome coronavirus 2	ILLUMINA	2020-04-30 18:00:00	COG-UK/CVR1613	ERP121228	PRJEB37886	United Kingdom	Scotland	10
ERR4082906	AMPLICON	496	107063706	SAMEA6791998	24642952	UNIVERSITY OF GLASGOW	public	sra,bam	ERX4079054	Illumina MiSeq	SINGLE	PCR	VIRAL RNA	Severe acute respiratory syndrome coronavirus 2	ILLUMINA	2020-04-30 18:00:00	COG-UK/CVR162	ERP121228	PRJEB37886			4
ERR4082907	AMPLICON	493	162662419	SAMEA6808318	42672015	UNIVERSITY OF GLASGOW	public	sra,bam	ERX4079055	Illumina MiSeq	SINGLE	PCR	VIRAL RNA	Severe acute respiratory syndrome coronavirus 2	ILLUMINA	2020-04-30 18:00:00	COG-UK/CVR1622	ERP121228	PRJEB37886	United Kingdom	Scotland	7
ERR4082908	AMPLICON	492	150156632	SAMEA6808319	39303940	UNIVERSITY OF GLASGOW	public	sra,bam	ERX4079056	Illumina MiSeq	SINGLE	PCR	VIRAL RNA	Severe acute respiratory syndrome coronavirus 2	ILLUMINA	2020-04-30 18:00:00	COG-UK/CVR1629	ERP121228	PRJEB37886	United Kingdom	Scotland	6
ERR4082909	AMPLICON	497	86124557	SAMEA6791999	20331970	UNIVERSITY OF GLASGOW	public	sra,bam	ERX4079057	Illumina MiSeq	SINGLE	PCR	VIRAL RNA	Severe acute respiratory syndrome coronavirus 2	ILLUMINA	2020-04-30 18:00:00	COG-UK/CVR163	ERP121228	PRJEB37886			7
ERR4082910	AMPLICON	491	143248877	SAMEA6808320	37565604	UNIVERSITY OF GLASGOW	public	sra,bam	ERX4079058	Illumina MiSeq	SINGLE	PCR	VIRAL RNA	Severe acute respiratory syndrome coronavirus 2	ILLUMINA	2020-04-30 18:00:00	COG-UK/CVR1631	ERP121228	PRJEB37886	United Kingdom	Scotland	9
ERR4082911	AMPLICON	491	150560474	SAMEA6808321	39918488	UNIVERSITY OF GLASGOW	public	bam,sra	ERX4079059	Illumina MiSeq	SINGLE	PCR	VIRAL RNA	Severe acute respiratory syndrome coronavirus 2	ILLUMINA	2020-04-30 18:00:00	COG-UK/CVR1632	ERP121228	PRJEB37886	United Kingdom	Scotland	5
ERR4082914	AMPLICON	491	169117719	SAMEA6808324	43243722	UNIVERSITY OF GLASGOW	public	bam,sra	ERX4079062	Illumina MiSeq	SINGLE	PCR	VIRAL RNA	Severe acute respiratory syndrome coronavirus 2	ILLUMINA	2020-04-30 18:00:00	COG-UK/CVR1635	ERP121228	PRJEB37886	United Kingdom	Scotland	3
ERR4082916	AMPLICON	492	174685549	SAMEA6808326	47253216	UNIVERSITY OF GLASGOW	public	sra,bam	ERX4079064	Illumina MiSeq	SINGLE	PCR	VIRAL RNA	Severe acute respiratory syndrome coronavirus 2	ILLUMINA	2020-04-30 18:00:00	COG-UK/CVR1639	ERP121228	PRJEB37886	United Kingdom	Scotland	6
ERR4082917	AMPLICON	497	106914960	SAMEA6792000	25516358	UNIVERSITY OF GLASGOW	public	bam,sra	ERX4079065	Illumina MiSeq	SINGLE	PCR	VIRAL RNA	Severe acute respiratory syndrome coronavirus 2	ILLUMINA	2020-04-30 18:00:00	COG-UK/CVR164	ERP121228	PRJEB37886			6
ERR4082918	AMPLICON	491	135023041	SAMEA6808327	35895787	UNIVERSITY OF GLASGOW	public	bam,sra	ERX4079066	Illumina MiSeq	SINGLE	PCR	VIRAL RNA	Severe acute respiratory syndrome coronavirus 2	ILLUMINA	2020-04-30 18:00:00	COG-UK/CVR1644	ERP121228	PRJEB37886	United Kingdom	Scotland	7
ERR4082919	AMPLICON	492	157639842	SAMEA6808328	44446636	UNIVERSITY OF GLASGOW	public	bam,sra	ERX4079067	Illumina MiSeq	SINGLE	PCR	VIRAL RNA	Severe acute respiratory syndrome coronavirus 2	ILLUMINA	2020-04-30 18:00:00	COG-UK/CVR1647	ERP121228	PRJEB37886	United Kingdom	Scotland	7
ERR4082920	AMPLICON	497	87465030	SAMEA6792001	22370385	UNIVERSITY OF GLASGOW	public	bam,sra	ERX4079068	Illumina MiSeq	SINGLE	PCR	VIRAL RNA	Severe acute respiratory syndrome coronavirus 2	ILLUMINA	2020-04-30 18:00:00	COG-UK/CVR165	ERP121228	PRJEB37886			6
ERR4082929	AMPLICON	498	184106556	SAMEA6808337	39530579	UNIVERSITY OF GLASGOW	public	bam,sra	ERX4079077	Illumina MiSeq	SINGLE	PCR	VIRAL RNA	Severe acute respiratory syndrome coronavirus 2	ILLUMINA	2020-04-30 18:00:00	COG-UK/CVR1657	ERP121228	PRJEB37886	United Kingdom	Scotland	5
ERR4082930	AMPLICON	497	82917412	SAMEA6792002	19782490	UNIVERSITY OF GLASGOW	public	bam,sra	ERX4079078	Illumina MiSeq	SINGLE	PCR	VIRAL RNA	Severe acute respiratory syndrome coronavirus 2	ILLUMINA	2020-04-30 18:00:00	COG-UK/CVR166	ERP121228	PRJEB37886			7
ERR4082932	AMPLICON	490	185040593	SAMEA6808339	56715798	UNIVERSITY OF GLASGOW	public	sra,bam	ERX4079080	Illumina MiSeq	SINGLE	PCR	VIRAL RNA	Severe acute respiratory syndrome coronavirus 2	ILLUMINA	2020-04-30 18:00:00	COG-UK/CVR1663	ERP121228	PRJEB37886	United Kingdom	Scotland	5
ERR4082933	AMPLICON	492	124944890	SAMEA6808340	33498474	UNIVERSITY OF GLASGOW	public	bam,sra	ERX4079081	Illumina MiSeq	SINGLE	PCR	VIRAL RNA	Severe acute respiratory syndrome coronavirus 2	ILLUMINA	2020-04-30 18:00:00	COG-UK/CVR1669	ERP121228	PRJEB37886	United Kingdom	Scotland	9
ERR4082934	AMPLICON	297	19576587	SAMEA6792003	6053755	UNIVERSITY OF GLASGOW	public	bam,sra	ERX4079082	Illumina MiSeq	SINGLE	PCR	VIRAL RNA	Severe acute respiratory syndrome coronavirus 2	ILLUMINA	2020-04-30 18:00:00	COG-UK/CVR167	ERP121228	PRJEB37886			16
ERR4082935	AMPLICON	491	148594794	SAMEA6808341	39247022	UNIVERSITY OF GLASGOW	public	sra,bam	ERX4079083	Illumina MiSeq	SINGLE	PCR	VIRAL RNA	Severe acute respiratory syndrome coronavirus 2	ILLUMINA	2020-04-30 18:00:00	COG-UK/CVR1673	ERP121228	PRJEB37886	United Kingdom	Scotland	6
ERR4082936	AMPLICON	491	146504762	SAMEA6808342	38537353	UNIVERSITY OF GLASGOW	public	bam,sra	ERX4079084	Illumina MiSeq	SINGLE	PCR	VIRAL RNA	Severe acute respiratory syndrome coronavirus 2	ILLUMINA	2020-04-30 18:00:00	COG-UK/CVR1675	ERP121228	PRJEB37886	United Kingdom	Scotland	10
ERR4082937	AMPLICON	490	152497926	SAMEA6808343	41085101	UNIVERSITY OF GLASGOW	public	sra,bam	ERX4079085	Illumina MiSeq	SINGLE	PCR	VIRAL RNA	Severe acute respiratory syndrome coronavirus 2	ILLUMINA	2020-04-30 18:00:00	COG-UK/CVR1676	ERP121228	PRJEB37886	United Kingdom	Scotland	5
ERR4082938	AMPLICON	491	172837076	SAMEA6808344	51029644	UNIVERSITY OF GLASGOW	public	bam,sra	ERX4079086	Illumina MiSeq	SINGLE	PCR	VIRAL RNA	Severe acute respiratory syndrome coronavirus 2	ILLUMINA	2020-04-30 18:00:00	COG-UK/CVR1677	ERP121228	PRJEB37886	United Kingdom	Scotland	6
ERR4082939	AMPLICON	492	154430920	SAMEA6808345	40225744	UNIVERSITY OF GLASGOW	public	bam,sra	ERX4079087	Illumina MiSeq	SINGLE	PCR	VIRAL RNA	Severe acute respiratory syndrome coronavirus 2	ILLUMINA	2020-04-30 18:00:00	COG-UK/CVR1678	ERP121228	PRJEB37886	United Kingdom	Scotland	9
ERR4082940	AMPLICON	496	93315111	SAMEA6792004	23100556	UNIVERSITY OF GLASGOW	public	bam,sra	ERX4079088	Illumina MiSeq	SINGLE	PCR	VIRAL RNA	Severe acute respiratory syndrome coronavirus 2	ILLUMINA	2020-04-30 18:00:00	COG-UK/CVR168	ERP121228	PRJEB37886			7
ERR4082942	AMPLICON	491	141066723	SAMEA6808346	38057221	UNIVERSITY OF GLASGOW	public	sra,bam	ERX4079089	Illumina MiSeq	SINGLE	PCR	VIRAL RNA	Severe acute respiratory syndrome coronavirus 2	ILLUMINA	2020-04-30 18:00:00	COG-UK/CVR1685	ERP121228	PRJEB37886	United Kingdom	Scotland	7
ERR4082943	AMPLICON	497	103884367	SAMEA6792005	24209358	UNIVERSITY OF GLASGOW	public	bam,sra	ERX4079091	Illumina MiSeq	SINGLE	PCR	VIRAL RNA	Severe acute respiratory syndrome coronavirus 2	ILLUMINA	2020-04-30 18:00:00	COG-UK/CVR169	ERP121228	PRJEB37886			6
ERR4082945	AMPLICON	492	140312487	SAMEA6808348	37312295	UNIVERSITY OF GLASGOW	public	sra,bam	ERX4079093	Illumina MiSeq	SINGLE	PCR	VIRAL RNA	Severe acute respiratory syndrome coronavirus 2	ILLUMINA	2020-04-30 18:00:00	COG-UK/CVR1695	ERP121228	PRJEB37886	United Kingdom	Scotland	7
ERR4082946	AMPLICON	491	158203298	SAMEA6808349	42569404	UNIVERSITY OF GLASGOW	public	sra,bam	ERX4079094	Illumina MiSeq	SINGLE	PCR	VIRAL RNA	Severe acute respiratory syndrome coronavirus 2	ILLUMINA	2020-04-30 18:00:00	COG-UK/CVR1698	ERP121228	PRJEB37886	United Kingdom	Scotland	6
ERR4082947	AMPLICON	499	145161166	SAMEA6792008	33451359	UNIVERSITY OF GLASGOW	public	bam,sra	ERX4079095	Illumina MiSeq	SINGLE	PCR	VIRAL RNA	Severe acute respiratory syndrome coronavirus 2	ILLUMINA	2020-04-30 18:00:00	COG-UK/CVR17	ERP121228	PRJEB37886			6
ERR4082948	AMPLICON	496	108511986	SAMEA6792006	25423194	UNIVERSITY OF GLASGOW	public	sra,bam	ERX4079096	Illumina MiSeq	SINGLE	PCR	VIRAL RNA	Severe acute respiratory syndrome coronavirus 2	ILLUMINA	2020-04-30 18:00:00	COG-UK/CVR170	ERP121228	PRJEB37886			4
ERR4082949	AMPLICON	497	62645867	SAMEA6792007	15046778	UNIVERSITY OF GLASGOW	public	sra,bam	ERX4079097	Illumina MiSeq	SINGLE	PCR	VIRAL RNA	Severe acute respiratory syndrome coronavirus 2	ILLUMINA	2020-04-30 18:00:00	COG-UK/CVR171	ERP121228	PRJEB37886			7
ERR4082950	AMPLICON	491	144617894	SAMEA6808350	37945511	UNIVERSITY OF GLASGOW	public	bam,sra	ERX4079098	Illumina MiSeq	SINGLE	PCR	VIRAL RNA	Severe acute respiratory syndrome coronavirus 2	ILLUMINA	2020-04-30 18:00:00	COG-UK/CVR1710	ERP121228	PRJEB37886	United Kingdom	Scotland	4
ERR4082951	AMPLICON	482	47456120	SAMEA6792009	11807170	UNIVERSITY OF GLASGOW	public	sra,bam	ERX4079099	Illumina MiSeq	SINGLE	PCR	VIRAL RNA	Severe acute respiratory syndrome coronavirus 2	ILLUMINA	2020-04-30 18:00:00	COG-UK/CVR172	ERP121228	PRJEB37886			3
ERR4082952	AMPLICON	497	92870039	SAMEA6792010	22734795	UNIVERSITY OF GLASGOW	public	sra,bam	ERX4079100	Illumina MiSeq	SINGLE	PCR	VIRAL RNA	Severe acute respiratory syndrome coronavirus 2	ILLUMINA	2020-04-30 18:00:00	COG-UK/CVR173	ERP121228	PRJEB37886			10
ERR4082953	AMPLICON	497	96761041	SAMEA6792011	23611002	UNIVERSITY OF GLASGOW	public	bam,sra	ERX4079101	Illumina MiSeq	SINGLE	PCR	VIRAL RNA	Severe acute respiratory syndrome coronavirus 2	ILLUMINA	2020-04-30 18:00:00	COG-UK/CVR174	ERP121228	PRJEB37886			6
ERR4082954	AMPLICON	498	102476424	SAMEA6792012	24069045	UNIVERSITY OF GLASGOW	public	bam,sra	ERX4079102	Illumina MiSeq	SINGLE	PCR	VIRAL RNA	Severe acute respiratory syndrome coronavirus 2	ILLUMINA	2020-04-30 18:00:00	COG-UK/CVR175	ERP121228	PRJEB37886			5
ERR4082956	AMPLICON	498	85780136	SAMEA6792013	20720247	UNIVERSITY OF GLASGOW	public	sra,bam	ERX4079104	Illumina MiSeq	SINGLE	PCR	VIRAL RNA	Severe acute respiratory syndrome coronavirus 2	ILLUMINA	2020-04-30 18:00:00	COG-UK/CVR176	ERP121228	PRJEB37886			6
ERR4082957	AMPLICON	498	124167050	SAMEA6792014	27640756	UNIVERSITY OF GLASGOW	public	sra,bam	ERX4079105	Illumina MiSeq	SINGLE	PCR	VIRAL RNA	Severe acute respiratory syndrome coronavirus 2	ILLUMINA	2020-04-30 18:00:00	COG-UK/CVR177	ERP121228	PRJEB37886			7
ERR4085109	AMPLICON	499	111154807	SAMEA6791942	26625988	UNIVERSITY OF GLASGOW	public	sra,bam	ERX4082102	Illumina MiSeq	PAIRED	PCR	VIRAL RNA	Severe acute respiratory syndrome coronavirus 2	ILLUMINA	2020-05-01 18:00:00	COG-UK/CVR100	ERP121228	PRJEB37886			4
ERR4085110	AMPLICON	498	133694994	SAMEA6810766	32885358	UNIVERSITY OF GLASGOW	public	bam,sra	ERX4082103	Illumina MiSeq	PAIRED	PCR	VIRAL RNA	Severe acute respiratory syndrome coronavirus 2	ILLUMINA	2020-05-01 18:00:00	COG-UK/CVR1000	ERP121228	PRJEB37886	United Kingdom	Scotland	7
ERR4085111	AMPLICON	499	203399247	SAMEA6791943	52168323	UNIVERSITY OF GLASGOW	public	sra,bam	ERX4082104	Illumina MiSeq	PAIRED	PCR	VIRAL RNA	Severe acute respiratory syndrome coronavirus 2	ILLUMINA	2020-05-01 18:00:00	COG-UK/CVR101	ERP121228	PRJEB37886			5
ERR4085112	AMPLICON	499	100234342	SAMEA6791944	23236960	UNIVERSITY OF GLASGOW	public	bam,sra	ERX4082105	Illumina MiSeq	PAIRED	PCR	VIRAL RNA	Severe acute respiratory syndrome coronavirus 2	ILLUMINA	2020-05-01 18:00:00	COG-UK/CVR102	ERP121228	PRJEB37886			7
ERR4085114	AMPLICON	498	184836709	SAMEA6791946	56698630	UNIVERSITY OF GLASGOW	public	bam,sra	ERX4078869	Illumina MiSeq	SINGLE	PCR	VIRAL RNA	Severe acute respiratory syndrome coronavirus 2	ILLUMINA	2020-05-01 18:00:00	COG-UK/CVR104	ERP121228	PRJEB37886			7
ERR4085116	AMPLICON	497	151954511	SAMEA6808180	40727319	UNIVERSITY OF GLASGOW	public	sra,bam	ERX4078871	Illumina MiSeq	SINGLE	PCR	VIRAL RNA	Severe acute respiratory syndrome coronavirus 2	ILLUMINA	2020-05-01 18:00:00	COG-UK/CVR1056	ERP121228	PRJEB37886	United Kingdom	Scotland	7
ERR4085118	AMPLICON	497	115444107	SAMEA6810767	29584070	UNIVERSITY OF GLASGOW	public	bam,sra	ERX4082107	Illumina MiSeq	PAIRED	PCR	VIRAL RNA	Severe acute respiratory syndrome coronavirus 2	ILLUMINA	2020-05-01 18:00:00	COG-UK/CVR1063	ERP121228	PRJEB37886	United Kingdom	Scotland	7
ERR4085119	AMPLICON	497	115105557	SAMEA6808182	26273353	UNIVERSITY OF GLASGOW	public	bam,sra	ERX4082108	Illumina MiSeq	PAIRED	PCR	VIRAL RNA	Severe acute respiratory syndrome coronavirus 2	ILLUMINA	2020-05-01 18:00:00	COG-UK/CVR1068	ERP121228	PRJEB37886	United Kingdom	Scotland	7
ERR4085120	AMPLICON	498	166006603	SAMEA6810768	36860384	UNIVERSITY OF GLASGOW	public	bam,sra	ERX4082109	Illumina MiSeq	PAIRED	PCR	VIRAL RNA	Severe acute respiratory syndrome coronavirus 2	ILLUMINA	2020-05-01 18:00:00	COG-UK/CVR1069	ERP121228	PRJEB37886	United Kingdom	Scotland	11
ERR4085121	AMPLICON	498	141684825	SAMEA6810769	31081783	UNIVERSITY OF GLASGOW	public	bam,sra	ERX4082110	Illumina MiSeq	PAIRED	PCR	VIRAL RNA	Severe acute respiratory syndrome coronavirus 2	ILLUMINA	2020-05-01 18:00:00	COG-UK/CVR1093	ERP121228	PRJEB37886	United Kingdom	Scotland	7
ERR4085122	AMPLICON	499	162283774	SAMEA6791950	44075114	UNIVERSITY OF GLASGOW	public	bam,sra	ERX4078880	Illumina MiSeq	SINGLE	PCR	VIRAL RNA	Severe acute respiratory syndrome coronavirus 2	ILLUMINA	2020-05-01 18:00:00	COG-UK/CVR110	ERP121228	PRJEB37886			8
ERR4085123	AMPLICON	498	267551471	SAMEA6808185	57982935	UNIVERSITY OF GLASGOW	public	sra,bam	ERX4078881	Illumina MiSeq	SINGLE	PCR	VIRAL RNA	Severe acute respiratory syndrome coronavirus 2	ILLUMINA	2020-05-01 18:00:00	COG-UK/CVR1101	ERP121228	PRJEB37886	United Kingdom	Scotland	7
ERR4085124	AMPLICON	497	153666604	SAMEA6810770	34127551	UNIVERSITY OF GLASGOW	public	sra,bam	ERX4082111	Illumina MiSeq	PAIRED	PCR	VIRAL RNA	Severe acute respiratory syndrome coronavirus 2	ILLUMINA	2020-05-01 18:00:00	COG-UK/CVR1115	ERP121228	PRJEB37886	United Kingdom	Scotland	3
ERR4085125	AMPLICON	497	164470138	SAMEA6791952	52148229	UNIVERSITY OF GLASGOW	public	bam,sra	ERX4082112	Illumina MiSeq	PAIRED	PCR	VIRAL RNA	Severe acute respiratory syndrome coronavirus 2	ILLUMINA	2020-05-01 18:00:00	COG-UK/CVR112	ERP121228	PRJEB37886			1
ERR4085127	AMPLICON	469	56502139	SAMEA6808186	14099065	UNIVERSITY OF GLASGOW	public	sra,bam	ERX4082114	Illumina MiSeq	PAIRED	PCR	VIRAL RNA	Severe acute respiratory syndrome coronavirus 2	ILLUMINA	2020-05-01 18:00:00	COG-UK/CVR1129	ERP121228	PRJEB37886	United Kingdom	Scotland	7
ERR4085128	AMPLICON	499	140901686	SAMEA6791953	33281051	UNIVERSITY OF GLASGOW	public	bam,sra	ERX4082115	Illumina MiSeq	PAIRED	PCR	VIRAL RNA	Severe acute respiratory syndrome coronavirus 2	ILLUMINA	2020-05-01 18:00:00	COG-UK/CVR113	ERP121228	PRJEB37886			12
ERR4085131	AMPLICON	494	107527416	SAMEA6808190	28678423	UNIVERSITY OF GLASGOW	public	TenX,sra	ERX4082117	Illumina MiSeq	PAIRED	PCR	VIRAL RNA	Severe acute respiratory syndrome coronavirus 2	ILLUMINA	2020-05-01 18:00:00	COG-UK/CVR1140	ERP121228	PRJEB37886	United Kingdom	Scotland	7
ERR4085133	AMPLICON	497	136609788	SAMEA6810772	32268564	UNIVERSITY OF GLASGOW	public	bam,sra	ERX4082118	Illumina MiSeq	PAIRED	PCR	VIRAL RNA	Severe acute respiratory syndrome coronavirus 2	ILLUMINA	2020-05-01 18:00:00	COG-UK/CVR1159	ERP121228	PRJEB37886	United Kingdom	Scotland	5
ERR4085134	AMPLICON	498	134196430	SAMEA6791957	31896724	UNIVERSITY OF GLASGOW	public	sra,bam	ERX4082119	Illumina MiSeq	PAIRED	PCR	VIRAL RNA	Severe acute respiratory syndrome coronavirus 2	ILLUMINA	2020-05-01 18:00:00	COG-UK/CVR117	ERP121228	PRJEB37886			8
ERR4085135	AMPLICON	498	207947807	SAMEA6791958	48833921	UNIVERSITY OF GLASGOW	public	bam,sra	ERX4078892	Illumina MiSeq	SINGLE	PCR	VIRAL RNA	Severe acute respiratory syndrome coronavirus 2	ILLUMINA	2020-05-01 18:00:00	COG-UK/CVR118	ERP121228	PRJEB37886			2
ERR4085136	AMPLICON	499	123033331	SAMEA6791960	28758223	UNIVERSITY OF GLASGOW	public	sra,bam	ERX4082120	Illumina MiSeq	PAIRED	PCR	VIRAL RNA	Severe acute respiratory syndrome coronavirus 2	ILLUMINA	2020-05-01 18:00:00	COG-UK/CVR12	ERP121228	PRJEB37886			7
ERR4085137	AMPLICON	497	91477303	SAMEA6791959	23585754	UNIVERSITY OF GLASGOW	public	sra,bam	ERX4082121	Illumina MiSeq	PAIRED	PCR	VIRAL RNA	Severe acute respiratory syndrome coronavirus 2	ILLUMINA	2020-05-01 18:00:00	COG-UK/CVR120	ERP121228	PRJEB37886			2
ERR4085139	AMPLICON	310	7476956	SAMEA6791961	2619759	UNIVERSITY OF GLASGOW	public	bam,sra	ERX4082123	Illumina MiSeq	PAIRED	PCR	VIRAL RNA	Severe acute respiratory syndrome coronavirus 2	ILLUMINA	2020-05-01 18:00:00	COG-UK/CVR122	ERP121228	PRJEB37886			10
ERR4085140	AMPLICON	498	138419937	SAMEA6810774	35876676	UNIVERSITY OF GLASGOW	public	bam,sra	ERX4082124	Illumina MiSeq	PAIRED	PCR	VIRAL RNA	Severe acute respiratory syndrome coronavirus 2	ILLUMINA	2020-05-01 18:00:00	COG-UK/CVR1222	ERP121228	PRJEB37886	United Kingdom	Scotland	6
ERR4085142	AMPLICON	497	181210559	SAMEA6791964	47520621	UNIVERSITY OF GLASGOW	public	sra,bam	ERX4082126	Illumina MiSeq	PAIRED	PCR	VIRAL RNA	Severe acute respiratory syndrome coronavirus 2	ILLUMINA	2020-05-01 18:00:00	COG-UK/CVR125	ERP121228	PRJEB37886			6
ERR4085143	AMPLICON	498	174743636	SAMEA6808194	43676442	UNIVERSITY OF GLASGOW	public	bam,sra	ERX4082127	Illumina MiSeq	PAIRED	PCR	VIRAL RNA	Severe acute respiratory syndrome coronavirus 2	ILLUMINA	2020-05-01 18:00:00	COG-UK/CVR1252	ERP121228	PRJEB37886	United Kingdom	Scotland	9
ERR4085144	AMPLICON	498	146818452	SAMEA6791965	34302531	UNIVERSITY OF GLASGOW	public	bam,sra	ERX4082128	Illumina MiSeq	PAIRED	PCR	VIRAL RNA	Severe acute respiratory syndrome coronavirus 2	ILLUMINA	2020-05-01 18:00:00	COG-UK/CVR126	ERP121228	PRJEB37886			5
ERR4085145	AMPLICON	498	169105598	SAMEA6810775	39969791	UNIVERSITY OF GLASGOW	public	sra,bam	ERX4082129	Illumina MiSeq	PAIRED	PCR	VIRAL RNA	Severe acute respiratory syndrome coronavirus 2	ILLUMINA	2020-05-01 18:00:00	COG-UK/CVR1261	ERP121228	PRJEB37886	United Kingdom	Scotland	10
ERR4085146	AMPLICON	498	156205807	SAMEA6810776	43569691	UNIVERSITY OF GLASGOW	public	bam,sra	ERX4082130	Illumina MiSeq	PAIRED	PCR	VIRAL RNA	Severe acute respiratory syndrome coronavirus 2	ILLUMINA	2020-05-01 18:00:00	COG-UK/CVR1266	ERP121228	PRJEB37886	United Kingdom	Scotland	5
ERR4085147	AMPLICON	498	176393093	SAMEA6808195	39317098	UNIVERSITY OF GLASGOW	public	sra,bam	ERX4082131	Illumina MiSeq	PAIRED	PCR	VIRAL RNA	Severe acute respiratory syndrome coronavirus 2	ILLUMINA	2020-05-01 18:00:00	COG-UK/CVR1267	ERP121228	PRJEB37886	United Kingdom	Scotland	8
ERR4085148	AMPLICON	496	66350357	SAMEA6792015	15825376	UNIVERSITY OF GLASGOW	public	bam,sra	ERX4079106	Illumina MiSeq	SINGLE	PCR	VIRAL RNA	Severe acute respiratory syndrome coronavirus 2	ILLUMINA	2020-05-01 18:00:00	COG-UK/CVR178	ERP121228	PRJEB37886			10
ERR4085149	AMPLICON	498	118860916	SAMEA6792016	27412658	UNIVERSITY OF GLASGOW	public	sra,bam	ERX4079107	Illumina MiSeq	SINGLE	PCR	VIRAL RNA	Severe acute respiratory syndrome coronavirus 2	ILLUMINA	2020-05-01 18:00:00	COG-UK/CVR179	ERP121228	PRJEB37886			4
ERR4085150	AMPLICON	499	154868234	SAMEA6792018	42701231	UNIVERSITY OF GLASGOW	public	bam,sra	ERX4079108	Illumina MiSeq	SINGLE	PCR	VIRAL RNA	Severe acute respiratory syndrome coronavirus 2	ILLUMINA	2020-05-01 18:00:00	COG-UK/CVR18	ERP121228	PRJEB37886			6
ERR4085151	AMPLICON	496	87691723	SAMEA6792017	22944778	UNIVERSITY OF GLASGOW	public	sra,bam	ERX4079109	Illumina MiSeq	SINGLE	PCR	VIRAL RNA	Severe acute respiratory syndrome coronavirus 2	ILLUMINA	2020-05-01 18:00:00	COG-UK/CVR180	ERP121228	PRJEB37886			4
ERR4085153	AMPLICON	498	111660607	SAMEA6792019	28146180	UNIVERSITY OF GLASGOW	public	sra,bam	ERX4079111	Illumina MiSeq	SINGLE	PCR	VIRAL RNA	Severe acute respiratory syndrome coronavirus 2	ILLUMINA	2020-05-01 18:00:00	COG-UK/CVR183	ERP121228	PRJEB37886			6
ERR4085154	AMPLICON	430	17657294	SAMEA6792020	4914785	UNIVERSITY OF GLASGOW	public	bam,sra	ERX4079112	Illumina MiSeq	SINGLE	PCR	VIRAL RNA	Severe acute respiratory syndrome coronavirus 2	ILLUMINA	2020-05-01 18:00:00	COG-UK/CVR185	ERP121228	PRJEB37886			11
ERR4085156	AMPLICON	499	168519364	SAMEA6792023	45030416	UNIVERSITY OF GLASGOW	public	sra,bam	ERX4079114	Illumina MiSeq	SINGLE	PCR	VIRAL RNA	Severe acute respiratory syndrome coronavirus 2	ILLUMINA	2020-05-01 18:00:00	COG-UK/CVR19	ERP121228	PRJEB37886			6
ERR4085157	AMPLICON	498	161547586	SAMEA6792021	35825081	UNIVERSITY OF GLASGOW	public	sra,bam	ERX4079115	Illumina MiSeq	SINGLE	PCR	VIRAL RNA	Severe acute respiratory syndrome coronavirus 2	ILLUMINA	2020-05-01 18:00:00	COG-UK/CVR190	ERP121228	PRJEB37886			5
ERR4085158	AMPLICON	498	117607037	SAMEA6792022	26327899	UNIVERSITY OF GLASGOW	public	bam,sra	ERX4079116	Illumina MiSeq	SINGLE	PCR	VIRAL RNA	Severe acute respiratory syndrome coronavirus 2	ILLUMINA	2020-05-01 18:00:00	COG-UK/CVR191	ERP121228	PRJEB37886			3
ERR4085163	AMPLICON	498	91978723	SAMEA6792024	22831689	UNIVERSITY OF GLASGOW	public	bam,sra	ERX4079120	Illumina MiSeq	SINGLE	PCR	VIRAL RNA	Severe acute respiratory syndrome coronavirus 2	ILLUMINA	2020-05-01 18:00:00	COG-UK/CVR195	ERP121228	PRJEB37886			4
ERR4085164	AMPLICON	498	142781636	SAMEA6792025	34131852	UNIVERSITY OF GLASGOW	public	sra,bam	ERX4079121	Illumina MiSeq	SINGLE	PCR	VIRAL RNA	Severe acute respiratory syndrome coronavirus 2	ILLUMINA	2020-05-01 18:00:00	COG-UK/CVR196	ERP121228	PRJEB37886			3
ERR4085166	AMPLICON	498	140111519	SAMEA6808358	32024011	UNIVERSITY OF GLASGOW	public	bam,sra	ERX4079123	Illumina MiSeq	SINGLE	PCR	VIRAL RNA	Severe acute respiratory syndrome coronavirus 2	ILLUMINA	2020-05-01 18:00:00	COG-UK/CVR1971	ERP121228	PRJEB37886	United Kingdom	Scotland	8
ERR4085169	AMPLICON	498	156043405	SAMEA6808361	34495824	UNIVERSITY OF GLASGOW	public	bam,sra	ERX4079127	Illumina MiSeq	SINGLE	PCR	VIRAL RNA	Severe acute respiratory syndrome coronavirus 2	ILLUMINA	2020-05-01 18:00:00	COG-UK/CVR1978	ERP121228	PRJEB37886	United Kingdom	Scotland	6
ERR4085170	AMPLICON	499	123439774	SAMEA6792026	28439128	UNIVERSITY OF GLASGOW	public	sra,bam	ERX4079144	Illumina MiSeq	SINGLE	PCR	VIRAL RNA	Severe acute respiratory syndrome coronavirus 2	ILLUMINA	2020-05-01 18:00:00	COG-UK/CVR199	ERP121228	PRJEB37886			6
ERR4085173	AMPLICON	498	107070602	SAMEA6792027	24248502	UNIVERSITY OF GLASGOW	public	sra,bam	ERX4079148	Illumina MiSeq	SINGLE	PCR	VIRAL RNA	Severe acute respiratory syndrome coronavirus 2	ILLUMINA	2020-05-01 18:00:00	COG-UK/CVR200	ERP121228	PRJEB37886			7
ERR4085174	AMPLICON	498	137940730	SAMEA6792028	31434340	UNIVERSITY OF GLASGOW	public	sra,bam	ERX4079149	Illumina MiSeq	SINGLE	PCR	VIRAL RNA	Severe acute respiratory syndrome coronavirus 2	ILLUMINA	2020-05-01 18:00:00	COG-UK/CVR201	ERP121228	PRJEB37886			5
ERR4085175	AMPLICON	498	133166739	SAMEA6792030	30728965	UNIVERSITY OF GLASGOW	public	sra,bam	ERX4079150	Illumina MiSeq	SINGLE	PCR	VIRAL RNA	Severe acute respiratory syndrome coronavirus 2	ILLUMINA	2020-05-01 18:00:00	COG-UK/CVR202	ERP121228	PRJEB37886			3
ERR4085176	AMPLICON	498	109294133	SAMEA6792031	26042681	UNIVERSITY OF GLASGOW	public	sra,bam	ERX4079151	Illumina MiSeq	SINGLE	PCR	VIRAL RNA	Severe acute respiratory syndrome coronavirus 2	ILLUMINA	2020-05-01 18:00:00	COG-UK/CVR203	ERP121228	PRJEB37886			5
ERR4085177	AMPLICON	498	139030536	SAMEA6792032	32379269	UNIVERSITY OF GLASGOW	public	bam,sra	ERX4079152	Illumina MiSeq	SINGLE	PCR	VIRAL RNA	Severe acute respiratory syndrome coronavirus 2	ILLUMINA	2020-05-01 18:00:00	COG-UK/CVR205	ERP121228	PRJEB37886			12
ERR4085178	AMPLICON	498	128410140	SAMEA6792033	28574221	UNIVERSITY OF GLASGOW	public	bam,sra	ERX4079153	Illumina MiSeq	SINGLE	PCR	VIRAL RNA	Severe acute respiratory syndrome coronavirus 2	ILLUMINA	2020-05-01 18:00:00	COG-UK/CVR206	ERP121228	PRJEB37886			4
ERR4085179	AMPLICON	499	1900850364	SAMEA6792034	428498666	UNIVERSITY OF GLASGOW	public	sra,bam	ERX4079154	Illumina MiSeq	SINGLE	PCR	VIRAL RNA	Severe acute respiratory syndrome coronavirus 2	ILLUMINA	2020-05-01 18:00:00	COG-UK/CVR207	ERP121228	PRJEB37886			6
ERR4085181	AMPLICON	499	173737597	SAMEA6792037	46311894	UNIVERSITY OF GLASGOW	public	sra,bam	ERX4079163	Illumina MiSeq	SINGLE	PCR	VIRAL RNA	Severe acute respiratory syndrome coronavirus 2	ILLUMINA	2020-05-01 18:00:00	COG-UK/CVR21	ERP121228	PRJEB37886			6
ERR4085183	AMPLICON	499	115654733	SAMEA6792038	26087764	UNIVERSITY OF GLASGOW	public	sra,bam	ERX4079165	Illumina MiSeq	SINGLE	PCR	VIRAL RNA	Severe acute respiratory syndrome coronavirus 2	ILLUMINA	2020-05-01 18:00:00	COG-UK/CVR212	ERP121228	PRJEB37886			7
ERR4085184	AMPLICON	498	114713593	SAMEA6792039	26776471	UNIVERSITY OF GLASGOW	public	bam,sra	ERX4079166	Illumina MiSeq	SINGLE	PCR	VIRAL RNA	Severe acute respiratory syndrome coronavirus 2	ILLUMINA	2020-05-01 18:00:00	COG-UK/CVR213	ERP121228	PRJEB37886			9
ERR4085185	AMPLICON	498	101291904	SAMEA6792040	24771986	UNIVERSITY OF GLASGOW	public	bam,sra	ERX4079167	Illumina MiSeq	SINGLE	PCR	VIRAL RNA	Severe acute respiratory syndrome coronavirus 2	ILLUMINA	2020-05-01 18:00:00	COG-UK/CVR215	ERP121228	PRJEB37886			9
ERR4085186	AMPLICON	498	116164925	SAMEA6792041	28470849	UNIVERSITY OF GLASGOW	public	sra,bam	ERX4079168	Illumina MiSeq	SINGLE	PCR	VIRAL RNA	Severe acute respiratory syndrome coronavirus 2	ILLUMINA	2020-05-01 18:00:00	COG-UK/CVR216	ERP121228	PRJEB37886			10
ERR4085187	AMPLICON	498	455376786	SAMEA6792042	105641506	UNIVERSITY OF GLASGOW	public	sra,bam	ERX4079169	Illumina MiSeq	SINGLE	PCR	VIRAL RNA	Severe acute respiratory syndrome coronavirus 2	ILLUMINA	2020-05-01 18:00:00	COG-UK/CVR218	ERP121228	PRJEB37886			3
ERR4085188	AMPLICON	498	162799181	SAMEA6792043	39136181	UNIVERSITY OF GLASGOW	public	sra,bam	ERX4079171	Illumina MiSeq	SINGLE	PCR	VIRAL RNA	Severe acute respiratory syndrome coronavirus 2	ILLUMINA	2020-05-01 18:00:00	COG-UK/CVR219	ERP121228	PRJEB37886			5
ERR4085189	AMPLICON	498	126374137	SAMEA6792044	31304548	UNIVERSITY OF GLASGOW	public	sra,bam	ERX4079172	Illumina MiSeq	SINGLE	PCR	VIRAL RNA	Severe acute respiratory syndrome coronavirus 2	ILLUMINA	2020-05-01 18:00:00	COG-UK/CVR220	ERP121228	PRJEB37886			7
ERR4085194	AMPLICON	496	193992738	SAMEA6808389	49148335	UNIVERSITY OF GLASGOW	public	sra,bam	ERX4079177	Illumina MiSeq	SINGLE	PCR	VIRAL RNA	Severe acute respiratory syndrome coronavirus 2	ILLUMINA	2020-05-01 18:00:00	COG-UK/CVR229	ERP121228	PRJEB37886	United Kingdom	Scotland	9
ERR4085195	AMPLICON	499	199499889	SAMEA6792046	51781800	UNIVERSITY OF GLASGOW	public	bam,sra	ERX4079178	Illumina MiSeq	SINGLE	PCR	VIRAL RNA	Severe acute respiratory syndrome coronavirus 2	ILLUMINA	2020-05-01 18:00:00	COG-UK/CVR23	ERP121228	PRJEB37886			6
ERR4085200	AMPLICON	498	169146988	SAMEA6792049	43754961	UNIVERSITY OF GLASGOW	public	bam,sra	ERX4079181	Illumina MiSeq	SINGLE	PCR	VIRAL RNA	Severe acute respiratory syndrome coronavirus 2	ILLUMINA	2020-05-01 18:00:00	COG-UK/CVR24	ERP121228	PRJEB37886			10
ERR4085202	AMPLICON	499	111374170	SAMEA6792050	28981397	UNIVERSITY OF GLASGOW	public	sra,bam	ERX4079183	Illumina MiSeq	SINGLE	PCR	VIRAL RNA	Severe acute respiratory syndrome coronavirus 2	ILLUMINA	2020-05-01 18:00:00	COG-UK/CVR25	ERP121228	PRJEB37886			6
ERR4085203	AMPLICON	497	114127765	SAMEA6808391	27871757	UNIVERSITY OF GLASGOW	public	bam,sra	ERX4079184	Illumina MiSeq	SINGLE	PCR	VIRAL RNA	Severe acute respiratory syndrome coronavirus 2	ILLUMINA	2020-05-01 18:00:00	COG-UK/CVR261	ERP121228	PRJEB37886	United Kingdom	Scotland	12
ERR4085206	AMPLICON	498	156361703	SAMEA6792053	43081487	UNIVERSITY OF GLASGOW	public	bam,sra	ERX4079188	Illumina MiSeq	SINGLE	PCR	VIRAL RNA	Severe acute respiratory syndrome coronavirus 2	ILLUMINA	2020-05-01 18:00:00	COG-UK/CVR27	ERP121228	PRJEB37886			7
ERR4085207	AMPLICON	498	150636759	SAMEA6808392	34567753	UNIVERSITY OF GLASGOW	public	bam,sra	ERX4079189	Illumina MiSeq	SINGLE	PCR	VIRAL RNA	Severe acute respiratory syndrome coronavirus 2	ILLUMINA	2020-05-01 18:00:00	COG-UK/CVR273	ERP121228	PRJEB37886	United Kingdom	Scotland	6
ERR4085208	AMPLICON	498	156814110	SAMEA6808393	36110257	UNIVERSITY OF GLASGOW	public	bam,sra	ERX4079190	Illumina MiSeq	SINGLE	PCR	VIRAL RNA	Severe acute respiratory syndrome coronavirus 2	ILLUMINA	2020-05-01 18:00:00	COG-UK/CVR278	ERP121228	PRJEB37886	United Kingdom	Scotland	6
ERR4085209	AMPLICON	496	197054080	SAMEA6792054	63950568	UNIVERSITY OF GLASGOW	public	sra,bam	ERX4079191	Illumina MiSeq	SINGLE	PCR	VIRAL RNA	Severe acute respiratory syndrome coronavirus 2	ILLUMINA	2020-05-01 18:00:00	COG-UK/CVR28	ERP121228	PRJEB37886			6
ERR4085210	AMPLICON	498	155561109	SAMEA6808394	34417958	UNIVERSITY OF GLASGOW	public	bam,sra	ERX4079192	Illumina MiSeq	SINGLE	PCR	VIRAL RNA	Severe acute respiratory syndrome coronavirus 2	ILLUMINA	2020-05-01 18:00:00	COG-UK/CVR282	ERP121228	PRJEB37886	United Kingdom	Scotland	6
ERR4085211	AMPLICON	498	161785779	SAMEA6808395	37673150	UNIVERSITY OF GLASGOW	public	sra,bam	ERX4079193	Illumina MiSeq	SINGLE	PCR	VIRAL RNA	Severe acute respiratory syndrome coronavirus 2	ILLUMINA	2020-05-01 18:00:00	COG-UK/CVR284	ERP121228	PRJEB37886	United Kingdom	Scotland	3
ERR4085212	AMPLICON	497	189708841	SAMEA6792055	58902920	UNIVERSITY OF GLASGOW	public	sra,bam	ERX4079194	Illumina MiSeq	SINGLE	PCR	VIRAL RNA	Severe acute respiratory syndrome coronavirus 2	ILLUMINA	2020-05-01 18:00:00	COG-UK/CVR29	ERP121228	PRJEB37886			8
ERR4085213	AMPLICON	497	300636493	SAMEA6792056	94784815	UNIVERSITY OF GLASGOW	public	bam,sra	ERX4079195	Illumina MiSeq	SINGLE	PCR	VIRAL RNA	Severe acute respiratory syndrome coronavirus 2	ILLUMINA	2020-05-01 18:00:00	COG-UK/CVR30	ERP121228	PRJEB37886			6
ERR4085214	AMPLICON	498	162908374	SAMEA6808396	35413548	UNIVERSITY OF GLASGOW	public	sra,bam	ERX4079196	Illumina MiSeq	SINGLE	PCR	VIRAL RNA	Severe acute respiratory syndrome coronavirus 2	ILLUMINA	2020-05-01 18:00:00	COG-UK/CVR304	ERP121228	PRJEB37886	United Kingdom	Scotland	4
ERR4085215	AMPLICON	496	225016118	SAMEA6808397	54342264	UNIVERSITY OF GLASGOW	public	sra,bam	ERX4079197	Illumina MiSeq	SINGLE	PCR	VIRAL RNA	Severe acute respiratory syndrome coronavirus 2	ILLUMINA	2020-05-01 18:00:00	COG-UK/CVR309	ERP121228	PRJEB37886	United Kingdom	Scotland	4
ERR4085216	AMPLICON	499	146975737	SAMEA6792057	33886018	UNIVERSITY OF GLASGOW	public	bam,sra	ERX4079198	Illumina MiSeq	SINGLE	PCR	VIRAL RNA	Severe acute respiratory syndrome coronavirus 2	ILLUMINA	2020-05-01 18:00:00	COG-UK/CVR31	ERP121228	PRJEB37886			8
ERR4085217	AMPLICON	497	158830918	SAMEA6792058	50116212	UNIVERSITY OF GLASGOW	public	bam,sra	ERX4079199	Illumina MiSeq	SINGLE	PCR	VIRAL RNA	Severe acute respiratory syndrome coronavirus 2	ILLUMINA	2020-05-01 18:00:00	COG-UK/CVR32	ERP121228	PRJEB37886			8
ERR4085218	AMPLICON	499	124375738	SAMEA6792059	28349090	UNIVERSITY OF GLASGOW	public	bam,sra	ERX4079200	Illumina MiSeq	SINGLE	PCR	VIRAL RNA	Severe acute respiratory syndrome coronavirus 2	ILLUMINA	2020-05-01 18:00:00	COG-UK/CVR33	ERP121228	PRJEB37886			3
ERR4085219	AMPLICON	498	146866044	SAMEA6808398	32015539	UNIVERSITY OF GLASGOW	public	bam,sra	ERX4079201	Illumina MiSeq	SINGLE	PCR	VIRAL RNA	Severe acute respiratory syndrome coronavirus 2	ILLUMINA	2020-05-01 18:00:00	COG-UK/CVR338	ERP121228	PRJEB37886	United Kingdom	Scotland	3
ERR4085220	AMPLICON	499	168924252	SAMEA6792060	39449071	UNIVERSITY OF GLASGOW	public	bam,sra	ERX4079202	Illumina MiSeq	SINGLE	PCR	VIRAL RNA	Severe acute respiratory syndrome coronavirus 2	ILLUMINA	2020-05-01 18:00:00	COG-UK/CVR34	ERP121228	PRJEB37886			6
ERR4085221	AMPLICON	499	166314592	SAMEA6792061	45097018	UNIVERSITY OF GLASGOW	public	sra,bam	ERX4079203	Illumina MiSeq	SINGLE	PCR	VIRAL RNA	Severe acute respiratory syndrome coronavirus 2	ILLUMINA	2020-05-01 18:00:00	COG-UK/CVR35	ERP121228	PRJEB37886			4
ERR4085222	AMPLICON	499	130724623	SAMEA6792062	36285306	UNIVERSITY OF GLASGOW	public	bam,sra	ERX4079204	Illumina MiSeq	SINGLE	PCR	VIRAL RNA	Severe acute respiratory syndrome coronavirus 2	ILLUMINA	2020-05-01 18:00:00	COG-UK/CVR36	ERP121228	PRJEB37886			7
ERR4085224	AMPLICON	498	66935442	SAMEA6808400	14550651	UNIVERSITY OF GLASGOW	public	sra,bam	ERX4079206	Illumina MiSeq	SINGLE	PCR	VIRAL RNA	Severe acute respiratory syndrome coronavirus 2	ILLUMINA	2020-05-01 18:00:00	COG-UK/CVR367	ERP121228	PRJEB37886	United Kingdom	Scotland	6
ERR4085225	AMPLICON	498	162843261	SAMEA6792063	44271842	UNIVERSITY OF GLASGOW	public	sra,bam	ERX4079207	Illumina MiSeq	SINGLE	PCR	VIRAL RNA	Severe acute respiratory syndrome coronavirus 2	ILLUMINA	2020-05-01 18:00:00	COG-UK/CVR37	ERP121228	PRJEB37886			7
ERR4085227	AMPLICON	498	200400403	SAMEA6792064	53395695	UNIVERSITY OF GLASGOW	public	sra,bam	ERX4079233	Illumina MiSeq	SINGLE	PCR	VIRAL RNA	Severe acute respiratory syndrome coronavirus 2	ILLUMINA	2020-05-01 18:00:00	COG-UK/CVR38	ERP121228	PRJEB37886			8
ERR4085229	AMPLICON	497	134723770	SAMEA6808427	33949789	UNIVERSITY OF GLASGOW	public	sra,bam	ERX4079235	Illumina MiSeq	SINGLE	PCR	VIRAL RNA	Severe acute respiratory syndrome coronavirus 2	ILLUMINA	2020-05-01 18:00:00	COG-UK/CVR397	ERP121228	PRJEB37886	United Kingdom	Scotland	2
ERR4085230	AMPLICON	498	108577302	SAMEA6792065	24971903	UNIVERSITY OF GLASGOW	public	bam,sra	ERX4079236	Illumina MiSeq	SINGLE	PCR	VIRAL RNA	Severe acute respiratory syndrome coronavirus 2	ILLUMINA	2020-05-01 18:00:00	COG-UK/CVR40	ERP121228	PRJEB37886			6
ERR4085231	AMPLICON	498	111360146	SAMEA6808428	27326794	UNIVERSITY OF GLASGOW	public	bam,sra	ERX4079237	Illumina MiSeq	SINGLE	PCR	VIRAL RNA	Severe acute respiratory syndrome coronavirus 2	ILLUMINA	2020-05-01 18:00:00	COG-UK/CVR400	ERP121228	PRJEB37886	United Kingdom	Scotland	7
ERR4085232	AMPLICON	497	167372195	SAMEA6792066	52204603	UNIVERSITY OF GLASGOW	public	sra,bam	ERX4079238	Illumina MiSeq	SINGLE	PCR	VIRAL RNA	Severe acute respiratory syndrome coronavirus 2	ILLUMINA	2020-05-01 18:00:00	COG-UK/CVR41	ERP121228	PRJEB37886			7
ERR4085233	AMPLICON	499	208225256	SAMEA6792067	53461864	UNIVERSITY OF GLASGOW	public	bam,sra	ERX4079239	Illumina MiSeq	SINGLE	PCR	VIRAL RNA	Severe acute respiratory syndrome coronavirus 2	ILLUMINA	2020-05-01 18:00:00	COG-UK/CVR42	ERP121228	PRJEB37886			7
ERR4085234	AMPLICON	495	147340064	SAMEA6808429	37295124	UNIVERSITY OF GLASGOW	public	sra,bam	ERX4079240	Illumina MiSeq	SINGLE	PCR	VIRAL RNA	Severe acute respiratory syndrome coronavirus 2	ILLUMINA	2020-05-01 18:00:00	COG-UK/CVR425	ERP121228	PRJEB37886	United Kingdom	Scotland	3
ERR4085235	AMPLICON	499	92537055	SAMEA6792068	22380646	UNIVERSITY OF GLASGOW	public	sra,bam	ERX4079241	Illumina MiSeq	SINGLE	PCR	VIRAL RNA	Severe acute respiratory syndrome coronavirus 2	ILLUMINA	2020-05-01 18:00:00	COG-UK/CVR43	ERP121228	PRJEB37886			4
ERR4085236	AMPLICON	497	135897398	SAMEA6808430	34097642	UNIVERSITY OF GLASGOW	public	sra,bam	ERX4079242	Illumina MiSeq	SINGLE	PCR	VIRAL RNA	Severe acute respiratory syndrome coronavirus 2	ILLUMINA	2020-05-01 18:00:00	COG-UK/CVR435	ERP121228	PRJEB37886	United Kingdom	Scotland	7
ERR4085239	AMPLICON	498	182702412	SAMEA6792069	50435718	UNIVERSITY OF GLASGOW	public	sra,bam	ERX4079245	Illumina MiSeq	SINGLE	PCR	VIRAL RNA	Severe acute respiratory syndrome coronavirus 2	ILLUMINA	2020-05-01 18:00:00	COG-UK/CVR44	ERP121228	PRJEB37886			5
ERR4085240	AMPLICON	498	129758190	SAMEA6792070	35519974	UNIVERSITY OF GLASGOW	public	sra,bam	ERX4079246	Illumina MiSeq	SINGLE	PCR	VIRAL RNA	Severe acute respiratory syndrome coronavirus 2	ILLUMINA	2020-05-01 18:00:00	COG-UK/CVR45	ERP121228	PRJEB37886			4
ERR4085241	AMPLICON	497	128183373	SAMEA6808433	33132412	UNIVERSITY OF GLASGOW	public	bam,sra	ERX4079247	Illumina MiSeq	SINGLE	PCR	VIRAL RNA	Severe acute respiratory syndrome coronavirus 2	ILLUMINA	2020-05-01 18:00:00	COG-UK/CVR450	ERP121228	PRJEB37886	United Kingdom	Scotland	5
ERR4085243	AMPLICON	497	86028480	SAMEA6808435	20322937	UNIVERSITY OF GLASGOW	public	sra,bam	ERX4079249	Illumina MiSeq	SINGLE	PCR	VIRAL RNA	Severe acute respiratory syndrome coronavirus 2	ILLUMINA	2020-05-01 18:00:00	COG-UK/CVR452	ERP121228	PRJEB37886	United Kingdom	Scotland	5
ERR4085244	AMPLICON	498	186379105	SAMEA6808436	40527451	UNIVERSITY OF GLASGOW	public	bam,sra	ERX4079250	Illumina MiSeq	SINGLE	PCR	VIRAL RNA	Severe acute respiratory syndrome coronavirus 2	ILLUMINA	2020-05-01 18:00:00	COG-UK/CVR458	ERP121228	PRJEB37886	United Kingdom	Scotland	4
ERR4085245	AMPLICON	497	183773113	SAMEA6792071	58220218	UNIVERSITY OF GLASGOW	public	sra,bam	ERX4079251	Illumina MiSeq	SINGLE	PCR	VIRAL RNA	Severe acute respiratory syndrome coronavirus 2	ILLUMINA	2020-05-01 18:00:00	COG-UK/CVR46	ERP121228	PRJEB37886			4
ERR4085248	AMPLICON	496	118993881	SAMEA6808446	31335498	UNIVERSITY OF GLASGOW	public	bam,sra	ERX4079262	Illumina MiSeq	SINGLE	PCR	VIRAL RNA	Severe acute respiratory syndrome coronavirus 2	ILLUMINA	2020-05-01 18:00:00	COG-UK/CVR465	ERP121228	PRJEB37886	United Kingdom	Scotland	6
ERR4085249	AMPLICON	499	114773973	SAMEA6792073	27077589	UNIVERSITY OF GLASGOW	public	sra,bam	ERX4079263	Illumina MiSeq	SINGLE	PCR	VIRAL RNA	Severe acute respiratory syndrome coronavirus 2	ILLUMINA	2020-05-01 18:00:00	COG-UK/CVR47	ERP121228	PRJEB37886			4
ERR4085250	AMPLICON	496	104724139	SAMEA6808447	25276472	UNIVERSITY OF GLASGOW	public	bam,sra	ERX4079264	Illumina MiSeq	SINGLE	PCR	VIRAL RNA	Severe acute respiratory syndrome coronavirus 2	ILLUMINA	2020-05-01 18:00:00	COG-UK/CVR472	ERP121228	PRJEB37886	United Kingdom	Scotland	4
ERR4085252	AMPLICON	496	127978525	SAMEA6808449	30095237	UNIVERSITY OF GLASGOW	public	bam,sra	ERX4079266	Illumina MiSeq	SINGLE	PCR	VIRAL RNA	Severe acute respiratory syndrome coronavirus 2	ILLUMINA	2020-05-01 18:00:00	COG-UK/CVR477	ERP121228	PRJEB37886	United Kingdom	Scotland	12
ERR4085253	AMPLICON	498	172269426	SAMEA6808450	38668351	UNIVERSITY OF GLASGOW	public	sra,bam	ERX4079267	Illumina MiSeq	SINGLE	PCR	VIRAL RNA	Severe acute respiratory syndrome coronavirus 2	ILLUMINA	2020-05-01 18:00:00	COG-UK/CVR487	ERP121228	PRJEB37886	United Kingdom	Scotland	4
ERR4085254	AMPLICON	495	868592640	SAMEA6792074	269846942	UNIVERSITY OF GLASGOW	public	bam,sra	ERX4079268	Illumina MiSeq	SINGLE	PCR	VIRAL RNA	Severe acute respiratory syndrome coronavirus 2	ILLUMINA	2020-05-01 18:00:00	COG-UK/CVR49	ERP121228	PRJEB37886			8
ERR4085256	AMPLICON	497	101214908	SAMEA6808452	25030954	UNIVERSITY OF GLASGOW	public	bam,sra	ERX4079270	Illumina MiSeq	SINGLE	PCR	VIRAL RNA	Severe acute respiratory syndrome coronavirus 2	ILLUMINA	2020-05-01 18:00:00	COG-UK/CVR495	ERP121228	PRJEB37886	United Kingdom	Scotland	3
ERR4085257	AMPLICON	498	174660130	SAMEA6792075	47139632	UNIVERSITY OF GLASGOW	public	sra,bam	ERX4079271	Illumina MiSeq	SINGLE	PCR	VIRAL RNA	Severe acute respiratory syndrome coronavirus 2	ILLUMINA	2020-05-01 18:00:00	COG-UK/CVR50	ERP121228	PRJEB37886			9
ERR4085258	AMPLICON	494	120323818	SAMEA6808453	30440999	UNIVERSITY OF GLASGOW	public	sra,bam	ERX4079272	Illumina MiSeq	SINGLE	PCR	VIRAL RNA	Severe acute respiratory syndrome coronavirus 2	ILLUMINA	2020-05-01 18:00:00	COG-UK/CVR506	ERP121228	PRJEB37886	United Kingdom	Scotland	5
ERR4085259	AMPLICON	497	122712096	SAMEA6808454	29086756	UNIVERSITY OF GLASGOW	public	sra,bam	ERX4079273	Illumina MiSeq	SINGLE	PCR	VIRAL RNA	Severe acute respiratory syndrome coronavirus 2	ILLUMINA	2020-05-01 18:00:00	COG-UK/CVR507	ERP121228	PRJEB37886	United Kingdom	Scotland	6
ERR4085260	AMPLICON	497	212502663	SAMEA6792076	67034065	UNIVERSITY OF GLASGOW	public	bam,sra	ERX4079274	Illumina MiSeq	SINGLE	PCR	VIRAL RNA	Severe acute respiratory syndrome coronavirus 2	ILLUMINA	2020-05-01 18:00:00	COG-UK/CVR51	ERP121228	PRJEB37886			6
ERR4085261	AMPLICON	497	121436737	SAMEA6808455	29511081	UNIVERSITY OF GLASGOW	public	bam,sra	ERX4079275	Illumina MiSeq	SINGLE	PCR	VIRAL RNA	Severe acute respiratory syndrome coronavirus 2	ILLUMINA	2020-05-01 18:00:00	COG-UK/CVR512	ERP121228	PRJEB37886	United Kingdom	Scotland	6
ERR4085262	AMPLICON	440	31309287	SAMEA6808456	8919245	UNIVERSITY OF GLASGOW	public	bam,sra	ERX4079276	Illumina MiSeq	SINGLE	PCR	VIRAL RNA	Severe acute respiratory syndrome coronavirus 2	ILLUMINA	2020-05-01 18:00:00	COG-UK/CVR513	ERP121228	PRJEB37886	United Kingdom	Scotland	7
ERR4085263	AMPLICON	497	160449941	SAMEA6808457	38931684	UNIVERSITY OF GLASGOW	public	bam,sra	ERX4079277	Illumina MiSeq	SINGLE	PCR	VIRAL RNA	Severe acute respiratory syndrome coronavirus 2	ILLUMINA	2020-05-01 18:00:00	COG-UK/CVR517	ERP121228	PRJEB37886	United Kingdom	Scotland	5
ERR4085264	AMPLICON	496	170289983	SAMEA6792077	54972313	UNIVERSITY OF GLASGOW	public	sra,bam	ERX4079278	Illumina MiSeq	SINGLE	PCR	VIRAL RNA	Severe acute respiratory syndrome coronavirus 2	ILLUMINA	2020-05-01 18:00:00	COG-UK/CVR52	ERP121228	PRJEB37886			7
ERR4085266	AMPLICON	499	215025624	SAMEA6792079	54065044	UNIVERSITY OF GLASGOW	public	sra,bam	ERX4079280	Illumina MiSeq	SINGLE	PCR	VIRAL RNA	Severe acute respiratory syndrome coronavirus 2	ILLUMINA	2020-05-01 18:00:00	COG-UK/CVR53	ERP121228	PRJEB37886			8
ERR4085267	AMPLICON	499	236839845	SAMEA6792080	59812179	UNIVERSITY OF GLASGOW	public	bam,sra	ERX4079281	Illumina MiSeq	SINGLE	PCR	VIRAL RNA	Severe acute respiratory syndrome coronavirus 2	ILLUMINA	2020-05-01 18:00:00	COG-UK/CVR54	ERP121228	PRJEB37886			4
ERR4085268	AMPLICON	497	159536447	SAMEA6808458	36502283	UNIVERSITY OF GLASGOW	public	bam,sra	ERX4079282	Illumina MiSeq	SINGLE	PCR	VIRAL RNA	Severe acute respiratory syndrome coronavirus 2	ILLUMINA	2020-05-01 18:00:00	COG-UK/CVR544	ERP121228	PRJEB37886	United Kingdom	Scotland	4
ERR4085269	AMPLICON	499	188390415	SAMEA6792081	50004618	UNIVERSITY OF GLASGOW	public	sra,bam	ERX4079283	Illumina MiSeq	SINGLE	PCR	VIRAL RNA	Severe acute respiratory syndrome coronavirus 2	ILLUMINA	2020-05-01 18:00:00	COG-UK/CVR55	ERP121228	PRJEB37886			8
ERR4085270	AMPLICON	499	186733692	SAMEA6792082	50379532	UNIVERSITY OF GLASGOW	public	sra,bam	ERX4079284	Illumina MiSeq	SINGLE	PCR	VIRAL RNA	Severe acute respiratory syndrome coronavirus 2	ILLUMINA	2020-05-01 18:00:00	COG-UK/CVR56	ERP121228	PRJEB37886			4
ERR4085272	AMPLICON	432	44963992	SAMEA6808459	12179695	UNIVERSITY OF GLASGOW	public	sra,bam	ERX4079286	Illumina MiSeq	SINGLE	PCR	VIRAL RNA	Severe acute respiratory syndrome coronavirus 2	ILLUMINA	2020-05-01 18:00:00	COG-UK/CVR564	ERP121228	PRJEB37886	United Kingdom	Scotland	9
ERR4085273	AMPLICON	499	168095279	SAMEA6792084	40359068	UNIVERSITY OF GLASGOW	public	sra,bam	ERX4079287	Illumina MiSeq	SINGLE	PCR	VIRAL RNA	Severe acute respiratory syndrome coronavirus 2	ILLUMINA	2020-05-01 18:00:00	COG-UK/CVR57	ERP121228	PRJEB37886			4
ERR4085274	AMPLICON	499	180168658	SAMEA6792085	42061881	UNIVERSITY OF GLASGOW	public	bam,sra	ERX4079288	Illumina MiSeq	SINGLE	PCR	VIRAL RNA	Severe acute respiratory syndrome coronavirus 2	ILLUMINA	2020-05-01 18:00:00	COG-UK/CVR58	ERP121228	PRJEB37886			4
ERR4085275	AMPLICON	498	152447663	SAMEA6808460	35304641	UNIVERSITY OF GLASGOW	public	sra,bam	ERX4079289	Illumina MiSeq	SINGLE	PCR	VIRAL RNA	Severe acute respiratory syndrome coronavirus 2	ILLUMINA	2020-05-01 18:00:00	COG-UK/CVR583	ERP121228	PRJEB37886	United Kingdom	Scotland	5
ERR4085276	AMPLICON	498	151195857	SAMEA6808461	35663526	UNIVERSITY OF GLASGOW	public	bam,sra	ERX4079290	Illumina MiSeq	SINGLE	PCR	VIRAL RNA	Severe acute respiratory syndrome coronavirus 2	ILLUMINA	2020-05-01 18:00:00	COG-UK/CVR599	ERP121228	PRJEB37886	United Kingdom	Scotland	5
ERR4085277	AMPLICON	499	105493427	SAMEA6792086	24757084	UNIVERSITY OF GLASGOW	public	bam,sra	ERX4079291	Illumina MiSeq	SINGLE	PCR	VIRAL RNA	Severe acute respiratory syndrome coronavirus 2	ILLUMINA	2020-05-01 18:00:00	COG-UK/CVR60	ERP121228	PRJEB37886			6
ERR4085278	AMPLICON	497	99804884	SAMEA6808462	24385986	UNIVERSITY OF GLASGOW	public	bam,sra	ERX4079292	Illumina MiSeq	SINGLE	PCR	VIRAL RNA	Severe acute respiratory syndrome coronavirus 2	ILLUMINA	2020-05-01 18:00:00	COG-UK/CVR606	ERP121228	PRJEB37886	United Kingdom	Scotland	5
ERR4085279	AMPLICON	495	118388899	SAMEA6808476	31473312	UNIVERSITY OF GLASGOW	public	bam,sra	ERX4079306	Illumina MiSeq	SINGLE	PCR	VIRAL RNA	Severe acute respiratory syndrome coronavirus 2	ILLUMINA	2020-05-01 18:00:00	COG-UK/CVR607	ERP121228	PRJEB37886	United Kingdom	Scotland	5
ERR4085280	AMPLICON	496	152747896	SAMEA6808477	40224265	UNIVERSITY OF GLASGOW	public	bam,sra	ERX4079307	Illumina MiSeq	SINGLE	PCR	VIRAL RNA	Severe acute respiratory syndrome coronavirus 2	ILLUMINA	2020-05-01 18:00:00	COG-UK/CVR608	ERP121228	PRJEB37886	United Kingdom	Scotland	6
ERR4085281	AMPLICON	496	163373819	SAMEA6808478	39341334	UNIVERSITY OF GLASGOW	public	sra,bam	ERX4079308	Illumina MiSeq	SINGLE	PCR	VIRAL RNA	Severe acute respiratory syndrome coronavirus 2	ILLUMINA	2020-05-01 18:00:00	COG-UK/CVR609	ERP121228	PRJEB37886	United Kingdom	Scotland	6
ERR4085282	AMPLICON	497	175926876	SAMEA6792087	56211431	UNIVERSITY OF GLASGOW	public	bam,sra	ERX4079309	Illumina MiSeq	SINGLE	PCR	VIRAL RNA	Severe acute respiratory syndrome coronavirus 2	ILLUMINA	2020-05-01 18:00:00	COG-UK/CVR62	ERP121228	PRJEB37886			4
ERR4085283	AMPLICON	497	119632463	SAMEA6808479	31184857	UNIVERSITY OF GLASGOW	public	sra,bam	ERX4079310	Illumina MiSeq	SINGLE	PCR	VIRAL RNA	Severe acute respiratory syndrome coronavirus 2	ILLUMINA	2020-05-01 18:00:00	COG-UK/CVR625	ERP121228	PRJEB37886	United Kingdom	Scotland	6
ERR4085284	AMPLICON	498	144164123	SAMEA6808480	33817352	UNIVERSITY OF GLASGOW	public	sra,bam	ERX4079311	Illumina MiSeq	SINGLE	PCR	VIRAL RNA	Severe acute respiratory syndrome coronavirus 2	ILLUMINA	2020-05-01 18:00:00	COG-UK/CVR626	ERP121228	PRJEB37886	United Kingdom	Scotland	5
ERR4085285	AMPLICON	499	246429689	SAMEA6792088	55914586	UNIVERSITY OF GLASGOW	public	bam,sra	ERX4079312	Illumina MiSeq	SINGLE	PCR	VIRAL RNA	Severe acute respiratory syndrome coronavirus 2	ILLUMINA	2020-05-01 18:00:00	COG-UK/CVR63	ERP121228	PRJEB37886			6
ERR4085289	AMPLICON	498	335519261	SAMEA6792092	88120538	UNIVERSITY OF GLASGOW	public	sra,bam	ERX4079316	Illumina MiSeq	SINGLE	PCR	VIRAL RNA	Severe acute respiratory syndrome coronavirus 2	ILLUMINA	2020-05-01 18:00:00	COG-UK/CVR64	ERP121228	PRJEB37886			7
ERR4085290	AMPLICON	498	366140746	SAMEA6792093	97692509	UNIVERSITY OF GLASGOW	public	sra,bam	ERX4079318	Illumina MiSeq	SINGLE	PCR	VIRAL RNA	Severe acute respiratory syndrome coronavirus 2	ILLUMINA	2020-05-01 18:00:00	COG-UK/CVR65	ERP121228	PRJEB37886			2
ERR4085291	AMPLICON	497	187507013	SAMEA6808481	49180564	UNIVERSITY OF GLASGOW	public	bam,sra	ERX4079319	Illumina MiSeq	SINGLE	PCR	VIRAL RNA	Severe acute respiratory syndrome coronavirus 2	ILLUMINA	2020-05-01 18:00:00	COG-UK/CVR650	ERP121228	PRJEB37886	United Kingdom	Scotland	7
ERR4085292	AMPLICON	499	340998535	SAMEA6792094	90042726	UNIVERSITY OF GLASGOW	public	bam,sra	ERX4079320	Illumina MiSeq	SINGLE	PCR	VIRAL RNA	Severe acute respiratory syndrome coronavirus 2	ILLUMINA	2020-05-01 18:00:00	COG-UK/CVR66	ERP121228	PRJEB37886			8
ERR4085293	AMPLICON	495	112827984	SAMEA6808482	28035291	UNIVERSITY OF GLASGOW	public	bam,sra	ERX4079321	Illumina MiSeq	SINGLE	PCR	VIRAL RNA	Severe acute respiratory syndrome coronavirus 2	ILLUMINA	2020-05-01 18:00:00	COG-UK/CVR663	ERP121228	PRJEB37886	United Kingdom	Scotland	6
ERR4085294	AMPLICON	497	152797136	SAMEA6808483	35604430	UNIVERSITY OF GLASGOW	public	bam,sra	ERX4079322	Illumina MiSeq	SINGLE	PCR	VIRAL RNA	Severe acute respiratory syndrome coronavirus 2	ILLUMINA	2020-05-01 18:00:00	COG-UK/CVR668	ERP121228	PRJEB37886	United Kingdom	Scotland	6
ERR4085369	AMPLICON	498	435773697	SAMEA6792095	116231554	UNIVERSITY OF GLASGOW	public	bam,sra	ERX4079323	Illumina MiSeq	SINGLE	PCR	VIRAL RNA	Severe acute respiratory syndrome coronavirus 2	ILLUMINA	2020-05-01 18:00:00	COG-UK/CVR67	ERP121228	PRJEB37886			5
ERR4085371	AMPLICON	498	443174096	SAMEA6792096	116976188	UNIVERSITY OF GLASGOW	public	bam,sra	ERX4079325	Illumina MiSeq	SINGLE	PCR	VIRAL RNA	Severe acute respiratory syndrome coronavirus 2	ILLUMINA	2020-05-01 18:00:00	COG-UK/CVR68	ERP121228	PRJEB37886			6
ERR4085372	AMPLICON	498	155557595	SAMEA6808485	35804784	UNIVERSITY OF GLASGOW	public	bam,sra	ERX4079326	Illumina MiSeq	SINGLE	PCR	VIRAL RNA	Severe acute respiratory syndrome coronavirus 2	ILLUMINA	2020-05-01 18:00:00	COG-UK/CVR681	ERP121228	PRJEB37886	United Kingdom	Scotland	6
ERR4085373	AMPLICON	480	72810496	SAMEA6808486	20145289	UNIVERSITY OF GLASGOW	public	sra,bam	ERX4079327	Illumina MiSeq	SINGLE	PCR	VIRAL RNA	Severe acute respiratory syndrome coronavirus 2	ILLUMINA	2020-05-01 18:00:00	COG-UK/CVR683	ERP121228	PRJEB37886	United Kingdom	Scotland	7
ERR4085374	AMPLICON	498	406321646	SAMEA6792097	108721583	UNIVERSITY OF GLASGOW	public	bam,sra	ERX4079328	Illumina MiSeq	SINGLE	PCR	VIRAL RNA	Severe acute respiratory syndrome coronavirus 2	ILLUMINA	2020-05-01 18:00:00	COG-UK/CVR69	ERP121228	PRJEB37886			8
ERR4085376	AMPLICON	498	362593436	SAMEA6792098	95482897	UNIVERSITY OF GLASGOW	public	sra,bam	ERX4079330	Illumina MiSeq	SINGLE	PCR	VIRAL RNA	Severe acute respiratory syndrome coronavirus 2	ILLUMINA	2020-05-01 18:00:00	COG-UK/CVR70	ERP121228	PRJEB37886			4
ERR4085378	AMPLICON	494	107311682	SAMEA6808489	32503642	UNIVERSITY OF GLASGOW	public	bam,sra	ERX4079332	Illumina MiSeq	SINGLE	PCR	VIRAL RNA	Severe acute respiratory syndrome coronavirus 2	ILLUMINA	2020-05-01 18:00:00	COG-UK/CVR704	ERP121228	PRJEB37886	United Kingdom	Scotland	8
ERR4085379	AMPLICON	498	158973399	SAMEA6808490	35549410	UNIVERSITY OF GLASGOW	public	bam,sra	ERX4079333	Illumina MiSeq	SINGLE	PCR	VIRAL RNA	Severe acute respiratory syndrome coronavirus 2	ILLUMINA	2020-05-01 18:00:00	COG-UK/CVR705	ERP121228	PRJEB37886	United Kingdom	Scotland	3
ERR4085380	AMPLICON	499	284113720	SAMEA6792099	74464669	UNIVERSITY OF GLASGOW	public	sra,bam	ERX4079334	Illumina MiSeq	SINGLE	PCR	VIRAL RNA	Severe acute respiratory syndrome coronavirus 2	ILLUMINA	2020-05-01 18:00:00	COG-UK/CVR71	ERP121228	PRJEB37886			2
ERR4085383	AMPLICON	497	145061833	SAMEA6808493	37230796	UNIVERSITY OF GLASGOW	public	sra,bam	ERX4079337	Illumina MiSeq	SINGLE	PCR	VIRAL RNA	Severe acute respiratory syndrome coronavirus 2	ILLUMINA	2020-05-01 18:00:00	COG-UK/CVR715	ERP121228	PRJEB37886	United Kingdom	Scotland	4
ERR4085384	AMPLICON	498	203701564	SAMEA6792100	52059620	UNIVERSITY OF GLASGOW	public	bam,sra	ERX4079338	Illumina MiSeq	SINGLE	PCR	VIRAL RNA	Severe acute respiratory syndrome coronavirus 2	ILLUMINA	2020-05-01 18:00:00	COG-UK/CVR72	ERP121228	PRJEB37886			5
ERR4085385	AMPLICON	499	297208869	SAMEA6792101	76013623	UNIVERSITY OF GLASGOW	public	bam,sra	ERX4079339	Illumina MiSeq	SINGLE	PCR	VIRAL RNA	Severe acute respiratory syndrome coronavirus 2	ILLUMINA	2020-05-01 18:00:00	COG-UK/CVR74	ERP121228	PRJEB37886			7
ERR4085386	AMPLICON	498	182542957	SAMEA6808494	40349814	UNIVERSITY OF GLASGOW	public	sra,bam	ERX4079340	Illumina MiSeq	SINGLE	PCR	VIRAL RNA	Severe acute respiratory syndrome coronavirus 2	ILLUMINA	2020-05-01 18:00:00	COG-UK/CVR749	ERP121228	PRJEB37886	United Kingdom	Scotland	7
ERR4085387	AMPLICON	499	326631898	SAMEA6792102	83345275	UNIVERSITY OF GLASGOW	public	sra,bam	ERX4079341	Illumina MiSeq	SINGLE	PCR	VIRAL RNA	Severe acute respiratory syndrome coronavirus 2	ILLUMINA	2020-05-01 18:00:00	COG-UK/CVR75	ERP121228	PRJEB37886			2
ERR4085388	AMPLICON	498	155896505	SAMEA6808495	36921567	UNIVERSITY OF GLASGOW	public	sra,bam	ERX4079342	Illumina MiSeq	SINGLE	PCR	VIRAL RNA	Severe acute respiratory syndrome coronavirus 2	ILLUMINA	2020-05-01 18:00:00	COG-UK/CVR752	ERP121228	PRJEB37886	United Kingdom	Scotland	7
ERR4085390	AMPLICON	497	127559624	SAMEA6808497	29559240	UNIVERSITY OF GLASGOW	public	bam,sra	ERX4079344	Illumina MiSeq	SINGLE	PCR	VIRAL RNA	Severe acute respiratory syndrome coronavirus 2	ILLUMINA	2020-05-01 18:00:00	COG-UK/CVR755	ERP121228	PRJEB37886	United Kingdom	Scotland	7
ERR4085391	AMPLICON	499	326803685	SAMEA6792103	83049849	UNIVERSITY OF GLASGOW	public	bam,sra	ERX4079345	Illumina MiSeq	SINGLE	PCR	VIRAL RNA	Severe acute respiratory syndrome coronavirus 2	ILLUMINA	2020-05-01 18:00:00	COG-UK/CVR76	ERP121228	PRJEB37886			7
ERR4085392	AMPLICON	499	340968044	SAMEA6792104	87080703	UNIVERSITY OF GLASGOW	public	sra,bam	ERX4079346	Illumina MiSeq	SINGLE	PCR	VIRAL RNA	Severe acute respiratory syndrome coronavirus 2	ILLUMINA	2020-05-01 18:00:00	COG-UK/CVR77	ERP121228	PRJEB37886			5
ERR4085394	AMPLICON	499	273195482	SAMEA6792105	70300177	UNIVERSITY OF GLASGOW	public	bam,sra	ERX4079348	Illumina MiSeq	SINGLE	PCR	VIRAL RNA	Severe acute respiratory syndrome coronavirus 2	ILLUMINA	2020-05-01 18:00:00	COG-UK/CVR78	ERP121228	PRJEB37886			7
ERR4085395	AMPLICON	496	132477615	SAMEA6808499	32741756	UNIVERSITY OF GLASGOW	public	sra,bam	ERX4079349	Illumina MiSeq	SINGLE	PCR	VIRAL RNA	Severe acute respiratory syndrome coronavirus 2	ILLUMINA	2020-05-01 18:00:00	COG-UK/CVR780	ERP121228	PRJEB37886	United Kingdom	Scotland	4
ERR4085397	AMPLICON	499	129663081	SAMEA6808501	28241610	UNIVERSITY OF GLASGOW	public	sra,bam	ERX4079351	Illumina MiSeq	SINGLE	PCR	VIRAL RNA	Severe acute respiratory syndrome coronavirus 2	ILLUMINA	2020-05-01 18:00:00	COG-UK/CVR788	ERP121228	PRJEB37886	United Kingdom	Scotland	5
ERR4085398	AMPLICON	499	266923238	SAMEA6792106	71509484	UNIVERSITY OF GLASGOW	public	bam,sra	ERX4079352	Illumina MiSeq	SINGLE	PCR	VIRAL RNA	Severe acute respiratory syndrome coronavirus 2	ILLUMINA	2020-05-01 18:00:00	COG-UK/CVR79	ERP121228	PRJEB37886			6
ERR4085400	AMPLICON	499	247298129	SAMEA6792107	67215920	UNIVERSITY OF GLASGOW	public	bam,sra	ERX4079354	Illumina MiSeq	SINGLE	PCR	VIRAL RNA	Severe acute respiratory syndrome coronavirus 2	ILLUMINA	2020-05-01 18:00:00	COG-UK/CVR80	ERP121228	PRJEB37886			3
ERR4085401	AMPLICON	498	179455599	SAMEA6808503	41601455	UNIVERSITY OF GLASGOW	public	sra,bam	ERX4079355	Illumina MiSeq	SINGLE	PCR	VIRAL RNA	Severe acute respiratory syndrome coronavirus 2	ILLUMINA	2020-05-01 18:00:00	COG-UK/CVR800	ERP121228	PRJEB37886	United Kingdom	Scotland	6
ERR4085403	AMPLICON	497	137587318	SAMEA6808505	34398930	UNIVERSITY OF GLASGOW	public	bam,sra	ERX4079358	Illumina MiSeq	SINGLE	PCR	VIRAL RNA	Severe acute respiratory syndrome coronavirus 2	ILLUMINA	2020-05-01 18:00:00	COG-UK/CVR803	ERP121228	PRJEB37886	United Kingdom	Scotland	3
ERR4085404	AMPLICON	496	122441473	SAMEA6808506	31789937	UNIVERSITY OF GLASGOW	public	sra,bam	ERX4079359	Illumina MiSeq	SINGLE	PCR	VIRAL RNA	Severe acute respiratory syndrome coronavirus 2	ILLUMINA	2020-05-01 18:00:00	COG-UK/CVR804	ERP121228	PRJEB37886	United Kingdom	Scotland	3
ERR4085406	AMPLICON	498	153225366	SAMEA6808508	34016255	UNIVERSITY OF GLASGOW	public	sra,bam	ERX4079361	Illumina MiSeq	SINGLE	PCR	VIRAL RNA	Severe acute respiratory syndrome coronavirus 2	ILLUMINA	2020-05-01 18:00:00	COG-UK/CVR826	ERP121228	PRJEB37886	United Kingdom	Scotland	5
ERR4085407	AMPLICON	499	320857187	SAMEA6792108	85901001	UNIVERSITY OF GLASGOW	public	sra,bam	ERX4079362	Illumina MiSeq	SINGLE	PCR	VIRAL RNA	Severe acute respiratory syndrome coronavirus 2	ILLUMINA	2020-05-01 18:00:00	COG-UK/CVR83	ERP121228	PRJEB37886			5
ERR4085408	AMPLICON	498	154054743	SAMEA6808509	34437217	UNIVERSITY OF GLASGOW	public	bam,sra	ERX4079363	Illumina MiSeq	SINGLE	PCR	VIRAL RNA	Severe acute respiratory syndrome coronavirus 2	ILLUMINA	2020-05-01 18:00:00	COG-UK/CVR833	ERP121228	PRJEB37886	United Kingdom	Scotland	6
ERR4085409	AMPLICON	498	136292884	SAMEA6808510	32341192	UNIVERSITY OF GLASGOW	public	bam,sra	ERX4079364	Illumina MiSeq	SINGLE	PCR	VIRAL RNA	Severe acute respiratory syndrome coronavirus 2	ILLUMINA	2020-05-01 18:00:00	COG-UK/CVR842	ERP121228	PRJEB37886	United Kingdom	Scotland	7
ERR4085410	AMPLICON	498	162823784	SAMEA6808511	37628093	UNIVERSITY OF GLASGOW	public	bam,sra	ERX4079365	Illumina MiSeq	SINGLE	PCR	VIRAL RNA	Severe acute respiratory syndrome coronavirus 2	ILLUMINA	2020-05-01 18:00:00	COG-UK/CVR849	ERP121228	PRJEB37886	United Kingdom	Scotland	7
ERR4085411	AMPLICON	499	294572772	SAMEA6792109	79210906	UNIVERSITY OF GLASGOW	public	sra,bam	ERX4079366	Illumina MiSeq	SINGLE	PCR	VIRAL RNA	Severe acute respiratory syndrome coronavirus 2	ILLUMINA	2020-05-01 18:00:00	COG-UK/CVR85	ERP121228	PRJEB37886			5
ERR4085412	AMPLICON	497	127977339	SAMEA6808512	33059995	UNIVERSITY OF GLASGOW	public	bam,sra	ERX4079367	Illumina MiSeq	SINGLE	PCR	VIRAL RNA	Severe acute respiratory syndrome coronavirus 2	ILLUMINA	2020-05-01 18:00:00	COG-UK/CVR851	ERP121228	PRJEB37886	United Kingdom	Scotland	8
ERR4085413	AMPLICON	498	134516883	SAMEA6808513	33799559	UNIVERSITY OF GLASGOW	public	sra,bam	ERX4079368	Illumina MiSeq	SINGLE	PCR	VIRAL RNA	Severe acute respiratory syndrome coronavirus 2	ILLUMINA	2020-05-01 18:00:00	COG-UK/CVR852	ERP121228	PRJEB37886	United Kingdom	Scotland	5
ERR4085414	AMPLICON	498	136156749	SAMEA6808514	31267994	UNIVERSITY OF GLASGOW	public	sra,bam	ERX4079369	Illumina MiSeq	SINGLE	PCR	VIRAL RNA	Severe acute respiratory syndrome coronavirus 2	ILLUMINA	2020-05-01 18:00:00	COG-UK/CVR855	ERP121228	PRJEB37886	United Kingdom	Scotland	11
ERR4085415	AMPLICON	497	93132057	SAMEA6808515	25577961	UNIVERSITY OF GLASGOW	public	sra,bam	ERX4079370	Illumina MiSeq	SINGLE	PCR	VIRAL RNA	Severe acute respiratory syndrome coronavirus 2	ILLUMINA	2020-05-01 18:00:00	COG-UK/CVR864	ERP121228	PRJEB37886	United Kingdom	Scotland	5
ERR4085416	AMPLICON	497	141442738	SAMEA6808516	33097336	UNIVERSITY OF GLASGOW	public	bam,sra	ERX4079371	Illumina MiSeq	SINGLE	PCR	VIRAL RNA	Severe acute respiratory syndrome coronavirus 2	ILLUMINA	2020-05-01 18:00:00	COG-UK/CVR867	ERP121228	PRJEB37886	United Kingdom	Scotland	7
ERR4085417	AMPLICON	496	143434668	SAMEA6808517	33571437	UNIVERSITY OF GLASGOW	public	bam,sra	ERX4079372	Illumina MiSeq	SINGLE	PCR	VIRAL RNA	Severe acute respiratory syndrome coronavirus 2	ILLUMINA	2020-05-01 18:00:00	COG-UK/CVR874	ERP121228	PRJEB37886	United Kingdom	Scotland	4
ERR4085418	AMPLICON	499	101522703	SAMEA6792110	24015538	UNIVERSITY OF GLASGOW	public	sra,bam	ERX4079373	Illumina MiSeq	SINGLE	PCR	VIRAL RNA	Severe acute respiratory syndrome coronavirus 2	ILLUMINA	2020-05-01 18:00:00	COG-UK/CVR89	ERP121228	PRJEB37886			5
ERR4085419	AMPLICON	499	135349737	SAMEA6792111	31976344	UNIVERSITY OF GLASGOW	public	sra,bam	ERX4079374	Illumina MiSeq	SINGLE	PCR	VIRAL RNA	Severe acute respiratory syndrome coronavirus 2	ILLUMINA	2020-05-01 18:00:00	COG-UK/CVR90	ERP121228	PRJEB37886			7
ERR4085423	AMPLICON	499	111706754	SAMEA6792112	26613579	UNIVERSITY OF GLASGOW	public	bam,sra	ERX4079378	Illumina MiSeq	SINGLE	PCR	VIRAL RNA	Severe acute respiratory syndrome coronavirus 2	ILLUMINA	2020-05-01 18:00:00	COG-UK/CVR91	ERP121228	PRJEB37886			6
ERR4085424	AMPLICON	498	137365583	SAMEA6808521	30318780	UNIVERSITY OF GLASGOW	public	bam,sra	ERX4079379	Illumina MiSeq	SINGLE	PCR	VIRAL RNA	Severe acute respiratory syndrome coronavirus 2	ILLUMINA	2020-05-01 18:00:00	COG-UK/CVR919	ERP121228	PRJEB37886	United Kingdom	Scotland	4
ERR4085425	AMPLICON	498	140538634	SAMEA6808522	33649061	UNIVERSITY OF GLASGOW	public	sra,bam	ERX4079380	Illumina MiSeq	SINGLE	PCR	VIRAL RNA	Severe acute respiratory syndrome coronavirus 2	ILLUMINA	2020-05-01 18:00:00	COG-UK/CVR922	ERP121228	PRJEB37886	United Kingdom	Scotland	7
ERR4085426	AMPLICON	498	142412581	SAMEA6808523	34574103	UNIVERSITY OF GLASGOW	public	bam,sra	ERX4079381	Illumina MiSeq	SINGLE	PCR	VIRAL RNA	Severe acute respiratory syndrome coronavirus 2	ILLUMINA	2020-05-01 18:00:00	COG-UK/CVR929	ERP121228	PRJEB37886	United Kingdom	Scotland	3
ERR4085427	AMPLICON	499	88674483	SAMEA6792113	21188172	UNIVERSITY OF GLASGOW	public	sra,bam	ERX4079382	Illumina MiSeq	SINGLE	PCR	VIRAL RNA	Severe acute respiratory syndrome coronavirus 2	ILLUMINA	2020-05-01 18:00:00	COG-UK/CVR93	ERP121228	PRJEB37886			6
ERR4085429	AMPLICON	498	177186928	SAMEA6808525	39900439	UNIVERSITY OF GLASGOW	public	sra,bam	ERX4079384	Illumina MiSeq	SINGLE	PCR	VIRAL RNA	Severe acute respiratory syndrome coronavirus 2	ILLUMINA	2020-05-01 18:00:00	COG-UK/CVR942	ERP121228	PRJEB37886	United Kingdom	Scotland	6
ERR4085430	AMPLICON	499	107521691	SAMEA6792114	25192888	UNIVERSITY OF GLASGOW	public	bam,sra	ERX4079385	Illumina MiSeq	SINGLE	PCR	VIRAL RNA	Severe acute respiratory syndrome coronavirus 2	ILLUMINA	2020-05-01 18:00:00	COG-UK/CVR96	ERP121228	PRJEB37886			5
ERR4085431	AMPLICON	494	121213908	SAMEA6808526	30583803	UNIVERSITY OF GLASGOW	public	bam,sra	ERX4079386	Illumina MiSeq	SINGLE	PCR	VIRAL RNA	Severe acute respiratory syndrome coronavirus 2	ILLUMINA	2020-05-01 18:00:00	COG-UK/CVR962	ERP121228	PRJEB37886	United Kingdom	Scotland	5
ERR4085432	AMPLICON	496	165278418	SAMEA6808527	40420787	UNIVERSITY OF GLASGOW	public	sra,bam	ERX4079387	Illumina MiSeq	SINGLE	PCR	VIRAL RNA	Severe acute respiratory syndrome coronavirus 2	ILLUMINA	2020-05-01 18:00:00	COG-UK/CVR965	ERP121228	PRJEB37886	United Kingdom	Scotland	7
ERR4085434	AMPLICON	498	151422499	SAMEA6808529	35400265	UNIVERSITY OF GLASGOW	public	bam,sra	ERX4079389	Illumina MiSeq	SINGLE	PCR	VIRAL RNA	Severe acute respiratory syndrome coronavirus 2	ILLUMINA	2020-05-01 18:00:00	COG-UK/CVR969	ERP121228	PRJEB37886	United Kingdom	Scotland	5
ERR4085435	AMPLICON	497	197914100	SAMEA6792115	63709188	UNIVERSITY OF GLASGOW	public	bam,sra	ERX4079390	Illumina MiSeq	SINGLE	PCR	VIRAL RNA	Severe acute respiratory syndrome coronavirus 2	ILLUMINA	2020-05-01 18:00:00	COG-UK/CVR97	ERP121228	PRJEB37886			6
ERR4085437	AMPLICON	498	133878686	SAMEA6808531	29696416	UNIVERSITY OF GLASGOW	public	bam,sra	ERX4079392	Illumina MiSeq	SINGLE	PCR	VIRAL RNA	Severe acute respiratory syndrome coronavirus 2	ILLUMINA	2020-05-01 18:00:00	COG-UK/CVR977	ERP121228	PRJEB37886	United Kingdom	Scotland	8
ERR4085439	AMPLICON	499	111682364	SAMEA6792116	25823577	UNIVERSITY OF GLASGOW	public	sra,bam	ERX4079394	Illumina MiSeq	SINGLE	PCR	VIRAL RNA	Severe acute respiratory syndrome coronavirus 2	ILLUMINA	2020-05-01 18:00:00	COG-UK/CVR99	ERP121228	PRJEB37886			4
ERR4085440	AMPLICON	498	157898619	SAMEA6808533	35848312	UNIVERSITY OF GLASGOW	public	sra,bam	ERX4079395	Illumina MiSeq	SINGLE	PCR	VIRAL RNA	Severe acute respiratory syndrome coronavirus 2	ILLUMINA	2020-05-01 18:00:00	COG-UK/CVR997	ERP121228	PRJEB37886	United Kingdom	Scotland	6
ERR4085441	AMPLICON	497	197708183	SAMEA6808534	49421762	UNIVERSITY OF GLASGOW	public	bam,sra	ERX4079396	Illumina MiSeq	SINGLE	PCR	VIRAL RNA	Severe acute respiratory syndrome coronavirus 2	ILLUMINA	2020-05-01 18:00:00	COG-UK/CVR999	ERP121228	PRJEB37886	United Kingdom	Scotland	8
ERR4157959	WGS	265	289639427	SAMEA6844883	112834127	NATIONAL INSTITUTE OF HEALTH DR. RICARDO JORGE	public	sra	ERX4123708	NextSeq 550	PAIRED	RANDOM	GENOMIC	Severe acute respiratory syndrome coronavirus 2	ILLUMINA	2020-05-17 18:00:00	SARS_CoV_2_5454_2020	ERP121769	PRJEB38351			5
ERR4157960	WGS	265	247106155	SAMEA6844881	96384550	NATIONAL INSTITUTE OF HEALTH DR. RICARDO JORGE	public	sra	ERX4123706	NextSeq 550	PAIRED	RANDOM	GENOMIC	Severe acute respiratory syndrome coronavirus 2	ILLUMINA	2020-05-17 18:00:00	SARS_CoV_2_5452_2020	ERP121769	PRJEB38351			6
ERR4157961	WGS	268	217644999	SAMEA6844882	84758846	NATIONAL INSTITUTE OF HEALTH DR. RICARDO JORGE	public	sra	ERX4123707	NextSeq 550	PAIRED	RANDOM	GENOMIC	Severe acute respiratory syndrome coronavirus 2	ILLUMINA	2020-05-17 18:00:00	SARS_CoV_2_5453_2020	ERP121769	PRJEB38351			5
ERR4157962	WGS	270	235881575	SAMEA6844884	92728674	NATIONAL INSTITUTE OF HEALTH DR. RICARDO JORGE	public	sra	ERX4123709	NextSeq 550	PAIRED	RANDOM	GENOMIC	Severe acute respiratory syndrome coronavirus 2	ILLUMINA	2020-05-17 18:00:00	SARS_CoV_2_5455_2020	ERP121769	PRJEB38351			7
ERR4157963	WGS	263	273801302	SAMEA6844880	106902614	NATIONAL INSTITUTE OF HEALTH DR. RICARDO JORGE	public	sra	ERX4123705	NextSeq 550	PAIRED	RANDOM	GENOMIC	Severe acute respiratory syndrome coronavirus 2	ILLUMINA	2020-05-17 18:00:00	SARS_CoV_2_5451_2020	ERP121769	PRJEB38351			6
ERR4157964	WGS	266	281907230	SAMEA6844879	109884269	NATIONAL INSTITUTE OF HEALTH DR. RICARDO JORGE	public	sra	ERX4123704	NextSeq 550	PAIRED	RANDOM	GENOMIC	Severe acute respiratory syndrome coronavirus 2	ILLUMINA	2020-05-17 18:00:00	SARS_CoV_2_5450_2020	ERP121769	PRJEB38351			6
ERR4165100	AMPLICON	273	127394439	SAMEA6848222	32672047	QUADRAM INSTITUTE BIOSCIENCE	public	sra,bam	ERX4130410	NextSeq 500	SINGLE	PCR	VIRAL RNA	Severe acute respiratory syndrome coronavirus 2	ILLUMINA	2020-05-20 18:00:00	COG-UK/NORW-E7306	ERP121228	PRJEB37886	United Kingdom	England	6
ERR4165112	AMPLICON	274	131194030	SAMEA6848238	34115120	QUADRAM INSTITUTE BIOSCIENCE	public	sra,bam	ERX4130425	NextSeq 500	SINGLE	PCR	VIRAL RNA	Severe acute respiratory syndrome coronavirus 2	ILLUMINA	2020-05-20 18:00:00	COG-UK/NORW-E8A2E	ERP121228	PRJEB37886	United Kingdom	England	6
ERR4165130	AMPLICON	275	106113533	SAMEA6848242	27297897	QUADRAM INSTITUTE BIOSCIENCE	public	sra,bam	ERX4130429	NextSeq 500	SINGLE	PCR	VIRAL RNA	Severe acute respiratory syndrome coronavirus 2	ILLUMINA	2020-05-20 18:00:00	COG-UK/NORW-E8235	ERP121228	PRJEB37886	United Kingdom	England	9
ERR4165135	Targeted-Capture	296	53913401	SAMEA6848233	13540633	PUBLIC HEALTH ENGLAND (COLINDALE)	public	bam,sra	ERX4130476	NextSeq 550	SINGLE	other	VIRAL RNA	Severe acute respiratory syndrome coronavirus 2	ILLUMINA	2020-05-20 18:00:00	COG-UK/PHEC-1B776	ERP121228	PRJEB37886	United Kingdom	England	8
ERR4165137	Targeted-Capture	297	222683309	SAMEA6848181	55413797	PUBLIC HEALTH ENGLAND (COLINDALE)	public	bam,sra	ERX4130478	NextSeq 550	SINGLE	other	VIRAL RNA	Severe acute respiratory syndrome coronavirus 2	ILLUMINA	2020-05-20 18:00:00	COG-UK/PHEC-18C3E	ERP121228	PRJEB37886	United Kingdom	England	8
ERR4192740	Targeted-Capture	293	59044663	SAMEA6872497	15600543	PUBLIC HEALTH ENGLAND (COLINDALE)	public	sra,bam	ERX4154118	NextSeq 550	SINGLE	other	VIRAL RNA	Severe acute respiratory syndrome coronavirus 2	ILLUMINA	2020-06-04 18:00:00	COG-UK/PHEC-18EED	ERP121228	PRJEB37886	United Kingdom	England	5
ERR4204010	AMPLICON	420	374647064	SAMEA6915227	40219737	WELLCOME SANGER INSTITUTE	public	sra,cram	ERX4165038	Illumina NovaSeq 6000	PAIRED	PCR	VIRAL RNA	Severe acute respiratory syndrome coronavirus 2	ILLUMINA	2020-06-05 18:00:00	COG-UK/CAMB-77329	ERP121228	PRJEB37886	United Kingdom	England	8
ERR4204119	Targeted-Capture	294	60202744	SAMEA6915793	14212350	PUBLIC HEALTH ENGLAND (COLINDALE)	public	sra,bam	ERX4165149	NextSeq 550	PAIRED	other	VIRAL RNA	Severe acute respiratory syndrome coronavirus 2	ILLUMINA	2020-06-07 18:00:00	COG-UK/PHEC-1B4AC	ERP121228	PRJEB37886	United Kingdom	England	6
ERR4204166	Targeted-Capture	295	99288176	SAMEA6915833	24714452	PUBLIC HEALTH ENGLAND (COLINDALE)	public	bam,sra	ERX4165195	NextSeq 550	PAIRED	other	VIRAL RNA	Severe acute respiratory syndrome coronavirus 2	ILLUMINA	2020-06-07 18:00:00	COG-UK/PHEC-18B40	ERP121228	PRJEB37886	United Kingdom	England	3
ERR4204180	Targeted-Capture	295	154373053	SAMEA6915846	40309689	PUBLIC HEALTH ENGLAND (COLINDALE)	public	bam,sra	ERX4165208	NextSeq 550	PAIRED	other	VIRAL RNA	Severe acute respiratory syndrome coronavirus 2	ILLUMINA	2020-06-07 18:00:00	COG-UK/PHEC-1B424	ERP121228	PRJEB37886	United Kingdom	England	7
ERR4204203	Targeted-Capture	288	7314515	SAMEA6915870	1971618	PUBLIC HEALTH ENGLAND (COLINDALE)	public	sra,bam	ERX4165231	NextSeq 550	PAIRED	other	VIRAL RNA	Severe acute respiratory syndrome coronavirus 2	ILLUMINA	2020-06-07 18:00:00	COG-UK/PHEC-18EFC	ERP121228	PRJEB37886	United Kingdom	England	8
ERR4204205	AMPLICON	275	148554393	SAMEA6915872	38445365	QUADRAM INSTITUTE BIOSCIENCE	public	sra,bam	ERX4165232	NextSeq 500	PAIRED	PCR	VIRAL RNA	Severe acute respiratory syndrome coronavirus 2	ILLUMINA	2020-06-07 18:00:00	COG-UK/NORW-E8A6A	ERP121228	PRJEB37886	United Kingdom	England	7
ERR4204211	Targeted-Capture	296	271736786	SAMEA6915879	68714315	PUBLIC HEALTH ENGLAND (COLINDALE)	public	bam,sra	ERX4165240	NextSeq 550	PAIRED	other	VIRAL RNA	Severe acute respiratory syndrome coronavirus 2	ILLUMINA	2020-06-07 18:00:00	COG-UK/PHEC-1B4CA	ERP121228	PRJEB37886	United Kingdom	England	10
ERR4204214	AMPLICON	276	145833440	SAMEA6915881	37205158	QUADRAM INSTITUTE BIOSCIENCE	public	bam,sra	ERX4165242	NextSeq 500	PAIRED	PCR	VIRAL RNA	Severe acute respiratory syndrome coronavirus 2	ILLUMINA	2020-06-07 18:00:00	COG-UK/NORW-E8BFE	ERP121228	PRJEB37886	United Kingdom	England	9
ERR4204215	Targeted-Capture	297	31751267	SAMEA6915882	8056771	PUBLIC HEALTH ENGLAND (COLINDALE)	public	sra,bam	ERX4165243	NextSeq 550	PAIRED	other	VIRAL RNA	Severe acute respiratory syndrome coronavirus 2	ILLUMINA	2020-06-07 18:00:00	COG-UK/PHEC-18DB3	ERP121228	PRJEB37886	United Kingdom	England	11
ERR4204220	Targeted-Capture	296	5983952	SAMEA6915888	1613703	PUBLIC HEALTH ENGLAND (COLINDALE)	public	sra,bam	ERX4165249	NextSeq 550	PAIRED	other	VIRAL RNA	Severe acute respiratory syndrome coronavirus 2	ILLUMINA	2020-06-07 18:00:00	COG-UK/PHEC-18D59	ERP121228	PRJEB37886	United Kingdom	England	8
ERR4204222	Targeted-Capture	291	2332412	SAMEA6915889	763102	PUBLIC HEALTH ENGLAND (COLINDALE)	public	sra,bam	ERX4165250	NextSeq 550	PAIRED	other	VIRAL RNA	Severe acute respiratory syndrome coronavirus 2	ILLUMINA	2020-06-07 18:00:00	COG-UK/PHEC-18E56	ERP121228	PRJEB37886	United Kingdom	England	9
ERR4204225	AMPLICON	287	962090657	SAMEA6915890	228480180	PUBLIC HEALTH ENGLAND (COLINDALE)	public	bam,sra	ERX4165251	NextSeq 550	PAIRED	PCR	VIRAL RNA	Severe acute respiratory syndrome coronavirus 2	ILLUMINA	2020-06-07 18:00:00	COG-UK/PHEC-10F3D	ERP121228	PRJEB37886	United Kingdom	England	6
ERR4204235	AMPLICON	276	156435368	SAMEA6915903	40234965	QUADRAM INSTITUTE BIOSCIENCE	public	sra,bam	ERX4165263	NextSeq 500	PAIRED	PCR	VIRAL RNA	Severe acute respiratory syndrome coronavirus 2	ILLUMINA	2020-06-07 18:00:00	COG-UK/NORW-E8C37	ERP121228	PRJEB37886	United Kingdom	England	8
ERR4204240	Targeted-Capture	291	47914287	SAMEA6915907	12571038	PUBLIC HEALTH ENGLAND (COLINDALE)	public	sra,bam	ERX4165268	NextSeq 550	PAIRED	other	VIRAL RNA	Severe acute respiratory syndrome coronavirus 2	ILLUMINA	2020-06-07 18:00:00	COG-UK/PHEC-18CA7	ERP121228	PRJEB37886	United Kingdom	England	9
ERR4204244	Targeted-Capture	296	26885569	SAMEA6915911	6931564	PUBLIC HEALTH ENGLAND (COLINDALE)	public	bam,sra	ERX4165272	NextSeq 550	PAIRED	other	VIRAL RNA	Severe acute respiratory syndrome coronavirus 2	ILLUMINA	2020-06-07 18:00:00	COG-UK/PHEC-18C5C	ERP121228	PRJEB37886	United Kingdom	England	6
ERR4204261	AMPLICON	283	777835308	SAMEA6915928	212499261	PUBLIC HEALTH ENGLAND (COLINDALE)	public	bam,sra	ERX4165289	NextSeq 550	PAIRED	PCR	VIRAL RNA	Severe acute respiratory syndrome coronavirus 2	ILLUMINA	2020-06-07 18:00:00	COG-UK/PHEC-10F1F	ERP121228	PRJEB37886	United Kingdom	England	5
ERR4204280	AMPLICON	274	138331975	SAMEA6915948	35423808	QUADRAM INSTITUTE BIOSCIENCE	public	bam,sra	ERX4165307	NextSeq 500	PAIRED	PCR	VIRAL RNA	Severe acute respiratory syndrome coronavirus 2	ILLUMINA	2020-06-07 18:00:00	COG-UK/NORW-E839C	ERP121228	PRJEB37886	United Kingdom	England	7
ERR4204296	Targeted-Capture	296	21855898	SAMEA6915966	5646336	PUBLIC HEALTH ENGLAND (COLINDALE)	public	bam,sra	ERX4165325	NextSeq 550	PAIRED	other	VIRAL RNA	Severe acute respiratory syndrome coronavirus 2	ILLUMINA	2020-06-07 18:00:00	COG-UK/PHEC-18982	ERP121228	PRJEB37886	United Kingdom	England	7
ERR4204321	Targeted-Capture	296	100206039	SAMEA6915992	25000176	PUBLIC HEALTH ENGLAND (COLINDALE)	public	sra,bam	ERX4165351	NextSeq 550	PAIRED	other	VIRAL RNA	Severe acute respiratory syndrome coronavirus 2	ILLUMINA	2020-06-07 18:00:00	COG-UK/PHEC-1B57C	ERP121228	PRJEB37886	United Kingdom	England	13
ERR4204324	Targeted-Capture	293	52618294	SAMEA6915996	13287933	PUBLIC HEALTH ENGLAND (COLINDALE)	public	sra,bam	ERX4165355	NextSeq 550	PAIRED	other	VIRAL RNA	Severe acute respiratory syndrome coronavirus 2	ILLUMINA	2020-06-07 18:00:00	COG-UK/PHEC-1B785	ERP121228	PRJEB37886	United Kingdom	England	6
ERR4204337	Targeted-Capture	295	10077566	SAMEA6916009	2630728	PUBLIC HEALTH ENGLAND (COLINDALE)	public	sra,bam	ERX4165367	NextSeq 550	PAIRED	other	VIRAL RNA	Severe acute respiratory syndrome coronavirus 2	ILLUMINA	2020-06-07 18:00:00	COG-UK/PHEC-18A70	ERP121228	PRJEB37886	United Kingdom	England	6
ERR4204348	AMPLICON	276	180922275	SAMEA6916020	46456380	QUADRAM INSTITUTE BIOSCIENCE	public	sra,bam	ERX4165381	NextSeq 500	PAIRED	PCR	VIRAL RNA	Severe acute respiratory syndrome coronavirus 2	ILLUMINA	2020-06-07 18:00:00	COG-UK/NORW-E8851	ERP121228	PRJEB37886	United Kingdom	England	6
ERR4204357	Targeted-Capture	296	111871485	SAMEA6916027	29799105	PUBLIC HEALTH ENGLAND (COLINDALE)	public	sra,bam	ERX4165388	NextSeq 550	PAIRED	other	VIRAL RNA	Severe acute respiratory syndrome coronavirus 2	ILLUMINA	2020-06-07 18:00:00	COG-UK/PHEC-18ECF	ERP121228	PRJEB37886	United Kingdom	England	6
ERR4204372	Targeted-Capture	296	22446042	SAMEA6916039	5481006	PUBLIC HEALTH ENGLAND (COLINDALE)	public	bam,sra	ERX4165401	NextSeq 550	PAIRED	other	VIRAL RNA	Severe acute respiratory syndrome coronavirus 2	ILLUMINA	2020-06-07 18:00:00	COG-UK/PHEC-1B54F	ERP121228	PRJEB37886	United Kingdom	England	5
ERR4204388	AMPLICON	277	177922644	SAMEA6916058	45383269	QUADRAM INSTITUTE BIOSCIENCE	public	sra,bam	ERX4165420	NextSeq 500	PAIRED	PCR	VIRAL RNA	Severe acute respiratory syndrome coronavirus 2	ILLUMINA	2020-06-07 18:00:00	COG-UK/NORW-E88D9	ERP121228	PRJEB37886	United Kingdom	England	6
ERR4204399	Targeted-Capture	296	24940826	SAMEA6916065	6357120	PUBLIC HEALTH ENGLAND (COLINDALE)	public	sra,bam	ERX4165427	NextSeq 550	PAIRED	other	VIRAL RNA	Severe acute respiratory syndrome coronavirus 2	ILLUMINA	2020-06-07 18:00:00	COG-UK/PHEC-1B679	ERP121228	PRJEB37886	United Kingdom	England	7
ERR4204410	Targeted-Capture	296	396584349	SAMEA6916076	100808955	PUBLIC HEALTH ENGLAND (COLINDALE)	public	bam,sra	ERX4165438	NextSeq 550	PAIRED	other	VIRAL RNA	Severe acute respiratory syndrome coronavirus 2	ILLUMINA	2020-06-07 18:00:00	COG-UK/PHEC-18BE6	ERP121228	PRJEB37886	United Kingdom	England	7
ERR4204423	Targeted-Capture	287	9026094	SAMEA6916090	2373885	PUBLIC HEALTH ENGLAND (COLINDALE)	public	bam,sra	ERX4165452	NextSeq 550	PAIRED	other	VIRAL RNA	Severe acute respiratory syndrome coronavirus 2	ILLUMINA	2020-06-07 18:00:00	COG-UK/PHEC-18C4D	ERP121228	PRJEB37886	United Kingdom	England	6
ERR4204472	AMPLICON	276	84957237	SAMEA6916115	21747547	QUADRAM INSTITUTE BIOSCIENCE	public	sra,bam	ERX4165477	NextSeq 500	PAIRED	PCR	VIRAL RNA	Severe acute respiratory syndrome coronavirus 2	ILLUMINA	2020-06-07 18:00:00	COG-UK/NORW-E6FB8	ERP121228	PRJEB37886	United Kingdom	England	7
ERR4204479	Targeted-Capture	296	20941040	SAMEA6916145	5274111	PUBLIC HEALTH ENGLAND (COLINDALE)	public	bam,sra	ERX4165507	NextSeq 550	PAIRED	other	VIRAL RNA	Severe acute respiratory syndrome coronavirus 2	ILLUMINA	2020-06-07 18:00:00	COG-UK/PHEC-1B7B2	ERP121228	PRJEB37886	United Kingdom	England	5
ERR4204482	Targeted-Capture	296	95563286	SAMEA6916147	24848509	PUBLIC HEALTH ENGLAND (COLINDALE)	public	bam,sra	ERX4165510	NextSeq 550	PAIRED	other	VIRAL RNA	Severe acute respiratory syndrome coronavirus 2	ILLUMINA	2020-06-07 18:00:00	COG-UK/PHEC-18A07	ERP121228	PRJEB37886	United Kingdom	England	9
ERR4204488	Targeted-Capture	297	54577102	SAMEA6916155	13430259	PUBLIC HEALTH ENGLAND (COLINDALE)	public	bam,sra	ERX4165518	NextSeq 550	PAIRED	other	VIRAL RNA	Severe acute respiratory syndrome coronavirus 2	ILLUMINA	2020-06-07 18:00:00	COG-UK/PHEC-18C89	ERP121228	PRJEB37886	United Kingdom	England	5
ERR4204492	Targeted-Capture	295	67328374	SAMEA6916157	15106119	PUBLIC HEALTH ENGLAND (COLINDALE)	public	sra,bam	ERX4165521	NextSeq 550	PAIRED	other	VIRAL RNA	Severe acute respiratory syndrome coronavirus 2	ILLUMINA	2020-06-07 18:00:00	COG-UK/PHEC-1B3EB	ERP121228	PRJEB37886	United Kingdom	England	9
ERR4204494	AMPLICON	271	100223700	SAMEA6916162	26028929	QUADRAM INSTITUTE BIOSCIENCE	public	bam,sra	ERX4165524	NextSeq 500	PAIRED	PCR	VIRAL RNA	Severe acute respiratory syndrome coronavirus 2	ILLUMINA	2020-06-07 18:00:00	COG-UK/NORW-E82F9	ERP121228	PRJEB37886	United Kingdom	England	8
ERR4204498	AMPLICON	273	126292796	SAMEA6916164	33094454	QUADRAM INSTITUTE BIOSCIENCE	public	bam,sra	ERX4165527	NextSeq 500	PAIRED	PCR	VIRAL RNA	Severe acute respiratory syndrome coronavirus 2	ILLUMINA	2020-06-07 18:00:00	COG-UK/NORW-E8824	ERP121228	PRJEB37886	United Kingdom	England	7
ERR4204502	AMPLICON	274	132488775	SAMEA6916170	34315018	QUADRAM INSTITUTE BIOSCIENCE	public	bam,sra	ERX4165533	NextSeq 500	PAIRED	PCR	VIRAL RNA	Severe acute respiratory syndrome coronavirus 2	ILLUMINA	2020-06-07 18:00:00	COG-UK/NORW-E8059	ERP121228	PRJEB37886	United Kingdom	England	6
ERR4204509	AMPLICON	274	159186932	SAMEA6916175	40936090	QUADRAM INSTITUTE BIOSCIENCE	public	bam,sra	ERX4165538	NextSeq 500	PAIRED	PCR	VIRAL RNA	Severe acute respiratory syndrome coronavirus 2	ILLUMINA	2020-06-07 18:00:00	COG-UK/NORW-E8244	ERP121228	PRJEB37886	United Kingdom	England	12
ERR4204510	AMPLICON	274	133608927	SAMEA6916176	34534329	QUADRAM INSTITUTE BIOSCIENCE	public	sra,bam	ERX4165539	NextSeq 500	PAIRED	PCR	VIRAL RNA	Severe acute respiratory syndrome coronavirus 2	ILLUMINA	2020-06-07 18:00:00	COG-UK/NORW-E89C7	ERP121228	PRJEB37886	United Kingdom	England	6
ERR4204548	Targeted-Capture	297	10810446	SAMEA6916214	2900058	PUBLIC HEALTH ENGLAND (COLINDALE)	public	bam,sra	ERX4165577	NextSeq 550	PAIRED	other	VIRAL RNA	Severe acute respiratory syndrome coronavirus 2	ILLUMINA	2020-06-07 18:00:00	COG-UK/PHEC-18F44	ERP121228	PRJEB37886	United Kingdom	England	10
ERR4204562	Targeted-Capture	296	168522509	SAMEA6916228	42645305	PUBLIC HEALTH ENGLAND (COLINDALE)	public	bam,sra	ERX4165591	NextSeq 550	PAIRED	other	VIRAL RNA	Severe acute respiratory syndrome coronavirus 2	ILLUMINA	2020-06-07 18:00:00	COG-UK/PHEC-189BF	ERP121228	PRJEB37886	United Kingdom	England	6
ERR4204614	AMPLICON	273	137509754	SAMEA6916280	36403551	QUADRAM INSTITUTE BIOSCIENCE	public	sra,bam	ERX4165642	NextSeq 500	SINGLE	PCR	VIRAL RNA	Severe acute respiratory syndrome coronavirus 2	ILLUMINA	2020-06-07 18:00:00	COG-UK/NORW-E8727	ERP121228	PRJEB37886	United Kingdom	England	6
ERR4204618	AMPLICON	275	140539803	SAMEA6916282	35938152	QUADRAM INSTITUTE BIOSCIENCE	public	sra,bam	ERX4165645	NextSeq 500	PAIRED	PCR	VIRAL RNA	Severe acute respiratory syndrome coronavirus 2	ILLUMINA	2020-06-07 18:00:00	COG-UK/NORW-E87FA	ERP121228	PRJEB37886	United Kingdom	England	7
ERR4204644	Targeted-Capture	295	40480611	SAMEA6916309	10396680	PUBLIC HEALTH ENGLAND (COLINDALE)	public	bam,sra	ERX4165672	NextSeq 550	PAIRED	other	VIRAL RNA	Severe acute respiratory syndrome coronavirus 2	ILLUMINA	2020-06-07 18:00:00	COG-UK/PHEC-1B80A	ERP121228	PRJEB37886	United Kingdom	England	7
ERR4204692	AMPLICON	275	193372331	SAMEA6916355	50073707	QUADRAM INSTITUTE BIOSCIENCE	public	sra,bam	ERX4165720	NextSeq 500	SINGLE	PCR	VIRAL RNA	Severe acute respiratory syndrome coronavirus 2	ILLUMINA	2020-06-07 18:00:00	COG-UK/NORW-E80B3	ERP121228	PRJEB37886	United Kingdom	England	6
ERR4204693	AMPLICON	271	143156561	SAMEA6916358	37760860	QUADRAM INSTITUTE BIOSCIENCE	public	sra,bam	ERX4165722	NextSeq 500	PAIRED	PCR	VIRAL RNA	Severe acute respiratory syndrome coronavirus 2	ILLUMINA	2020-06-07 18:00:00	COG-UK/NORW-E8A00	ERP121228	PRJEB37886	United Kingdom	England	6
ERR4204705	Targeted-Capture	297	11807749	SAMEA6916368	3112225	PUBLIC HEALTH ENGLAND (COLINDALE)	public	sra,bam	ERX4165733	NextSeq 550	PAIRED	other	VIRAL RNA	Severe acute respiratory syndrome coronavirus 2	ILLUMINA	2020-06-07 18:00:00	COG-UK/PHEC-18919	ERP121228	PRJEB37886	United Kingdom	England	10
ERR4204720	Targeted-Capture	296	16096360	SAMEA6916386	4527816	PUBLIC HEALTH ENGLAND (COLINDALE)	public	sra,bam	ERX4165748	NextSeq 550	PAIRED	other	VIRAL RNA	Severe acute respiratory syndrome coronavirus 2	ILLUMINA	2020-06-07 18:00:00	COG-UK/PHEC-18D86	ERP121228	PRJEB37886	United Kingdom	England	7
ERR4204784	AMPLICON	276	195063522	SAMEA6916447	49613532	QUADRAM INSTITUTE BIOSCIENCE	public	bam,sra	ERX4165812	NextSeq 500	PAIRED	PCR	VIRAL RNA	Severe acute respiratory syndrome coronavirus 2	ILLUMINA	2020-06-07 18:00:00	COG-UK/NORW-E8CDD	ERP121228	PRJEB37886	United Kingdom	England	7
ERR4204812	Targeted-Capture	296	6811142	SAMEA6916476	1935408	PUBLIC HEALTH ENGLAND (COLINDALE)	public	bam,sra	ERX4165841	NextSeq 550	PAIRED	other	VIRAL RNA	Severe acute respiratory syndrome coronavirus 2	ILLUMINA	2020-06-07 18:00:00	COG-UK/PHEC-18CE3	ERP121228	PRJEB37886	United Kingdom	England	5
ERR4204825	Targeted-Capture	297	69464887	SAMEA6916488	17470450	PUBLIC HEALTH ENGLAND (COLINDALE)	public	sra,bam	ERX4165853	NextSeq 550	PAIRED	other	VIRAL RNA	Severe acute respiratory syndrome coronavirus 2	ILLUMINA	2020-06-07 18:00:00	COG-UK/PHEC-18C7A	ERP121228	PRJEB37886	United Kingdom	England	12
ERR4204831	Targeted-Capture	292	19901815	SAMEA6916497	5420628	PUBLIC HEALTH ENGLAND (COLINDALE)	public	bam,sra	ERX4165862	NextSeq 550	PAIRED	other	VIRAL RNA	Severe acute respiratory syndrome coronavirus 2	ILLUMINA	2020-06-07 18:00:00	COG-UK/PHEC-1B864	ERP121228	PRJEB37886	United Kingdom	England	10
ERR4204835	AMPLICON	272	63294439	SAMEA6916498	18326065	QUADRAM INSTITUTE BIOSCIENCE	public	bam,sra	ERX4165863	NextSeq 500	PAIRED	PCR	VIRAL RNA	Severe acute respiratory syndrome coronavirus 2	ILLUMINA	2020-06-07 18:00:00	COG-UK/NORW-E8165	ERP121228	PRJEB37886	United Kingdom	England	5
ERR4204842	AMPLICON	274	155320803	SAMEA6916506	40138906	QUADRAM INSTITUTE BIOSCIENCE	public	sra,bam	ERX4165871	NextSeq 500	PAIRED	PCR	VIRAL RNA	Severe acute respiratory syndrome coronavirus 2	ILLUMINA	2020-06-07 18:00:00	COG-UK/NORW-E82EA	ERP121228	PRJEB37886	United Kingdom	England	6
ERR4204845	AMPLICON	276	141529233	SAMEA6916508	36051229	QUADRAM INSTITUTE BIOSCIENCE	public	sra,bam	ERX4165873	NextSeq 500	PAIRED	PCR	VIRAL RNA	Severe acute respiratory syndrome coronavirus 2	ILLUMINA	2020-06-07 18:00:00	COG-UK/NORW-E87CD	ERP121228	PRJEB37886	United Kingdom	England	6
ERR4204846	Targeted-Capture	296	239138816	SAMEA6916509	59387709	PUBLIC HEALTH ENGLAND (COLINDALE)	public	sra,bam	ERX4165874	NextSeq 550	PAIRED	other	VIRAL RNA	Severe acute respiratory syndrome coronavirus 2	ILLUMINA	2020-06-07 18:00:00	COG-UK/PHEC-18F53	ERP121228	PRJEB37886	United Kingdom	England	8
ERR4204854	AMPLICON	276	169056823	SAMEA6916517	43467021	QUADRAM INSTITUTE BIOSCIENCE	public	bam,sra	ERX4165882	NextSeq 500	PAIRED	PCR	VIRAL RNA	Severe acute respiratory syndrome coronavirus 2	ILLUMINA	2020-06-07 18:00:00	COG-UK/NORW-E8AE2	ERP121228	PRJEB37886	United Kingdom	England	6
ERR4204867	AMPLICON	273	128033000	SAMEA6916530	33320119	QUADRAM INSTITUTE BIOSCIENCE	public	sra,bam	ERX4165895	NextSeq 500	PAIRED	PCR	VIRAL RNA	Severe acute respiratory syndrome coronavirus 2	ILLUMINA	2020-06-07 18:00:00	COG-UK/NORW-E810B	ERP121228	PRJEB37886	United Kingdom	England	7
ERR4204876	AMPLICON	277	155764497	SAMEA6916539	39969670	QUADRAM INSTITUTE BIOSCIENCE	public	sra,bam	ERX4165904	NextSeq 500	PAIRED	PCR	VIRAL RNA	Severe acute respiratory syndrome coronavirus 2	ILLUMINA	2020-06-07 18:00:00	COG-UK/NORW-E898B	ERP121228	PRJEB37886	United Kingdom	England	7
ERR4204887	Targeted-Capture	291	3190644	SAMEA6916551	966271	PUBLIC HEALTH ENGLAND (COLINDALE)	public	sra,bam	ERX4165916	NextSeq 550	PAIRED	other	VIRAL RNA	Severe acute respiratory syndrome coronavirus 2	ILLUMINA	2020-06-07 18:00:00	COG-UK/PHEC-18BC8	ERP121228	PRJEB37886	United Kingdom	England	5
ERR4204912	Targeted-Capture	295	3526376	SAMEA6916575	1003136	PUBLIC HEALTH ENGLAND (COLINDALE)	public	bam,sra	ERX4165940	NextSeq 550	PAIRED	other	VIRAL RNA	Severe acute respiratory syndrome coronavirus 2	ILLUMINA	2020-06-07 18:00:00	COG-UK/PHEC-18991	ERP121228	PRJEB37886	United Kingdom	England	6
ERR4204928	Targeted-Capture	296	6563578	SAMEA6916591	1920708	PUBLIC HEALTH ENGLAND (COLINDALE)	public	sra,bam	ERX4165956	NextSeq 550	PAIRED	other	VIRAL RNA	Severe acute respiratory syndrome coronavirus 2	ILLUMINA	2020-06-07 18:00:00	COG-UK/PHEC-18928	ERP121228	PRJEB37886	United Kingdom	England	9
ERR4204943	AMPLICON	268	163248372	SAMEA6916606	42747397	QUADRAM INSTITUTE BIOSCIENCE	public	bam,sra	ERX4165971	NextSeq 500	PAIRED	PCR	VIRAL RNA	Severe acute respiratory syndrome coronavirus 2	ILLUMINA	2020-06-07 18:00:00	COG-UK/NORW-E81B0	ERP121228	PRJEB37886	United Kingdom	England	8
ERR4204951	AMPLICON	274	128450827	SAMEA6916614	32930771	QUADRAM INSTITUTE BIOSCIENCE	public	sra,bam	ERX4165979	NextSeq 500	PAIRED	PCR	VIRAL RNA	Severe acute respiratory syndrome coronavirus 2	ILLUMINA	2020-06-07 18:00:00	COG-UK/NORW-E838D	ERP121228	PRJEB37886	United Kingdom	England	6
ERR4204955	AMPLICON	275	44471442	SAMEA6916619	11620409	QUADRAM INSTITUTE BIOSCIENCE	public	sra,bam	ERX4165984	NextSeq 500	PAIRED	PCR	VIRAL RNA	Severe acute respiratory syndrome coronavirus 2	ILLUMINA	2020-06-07 18:00:00	COG-UK/NORW-E8AC4	ERP121228	PRJEB37886	United Kingdom	England	8
ERR4205021	Targeted-Capture	296	30381784	SAMEA6916683	8088157	PUBLIC HEALTH ENGLAND (COLINDALE)	public	bam,sra	ERX4166049	NextSeq 550	PAIRED	other	VIRAL RNA	Severe acute respiratory syndrome coronavirus 2	ILLUMINA	2020-06-07 18:00:00	COG-UK/PHEC-18C2F	ERP121228	PRJEB37886	United Kingdom	England	5
ERR4205028	Targeted-Capture	294	71920454	SAMEA6916691	16618893	PUBLIC HEALTH ENGLAND (COLINDALE)	public	sra,bam	ERX4166057	NextSeq 550	PAIRED	other	VIRAL RNA	Severe acute respiratory syndrome coronavirus 2	ILLUMINA	2020-06-07 18:00:00	COG-UK/PHEC-18D77	ERP121228	PRJEB37886	United Kingdom	England	8
ERR4205029	AMPLICON	275	142445847	SAMEA6916690	36696699	QUADRAM INSTITUTE BIOSCIENCE	public	sra,bam	ERX4166056	NextSeq 500	PAIRED	PCR	VIRAL RNA	Severe acute respiratory syndrome coronavirus 2	ILLUMINA	2020-06-07 18:00:00	COG-UK/NORW-E8271	ERP121228	PRJEB37886	United Kingdom	England	5
ERR4205031	AMPLICON	274	143211224	SAMEA6916694	36649900	QUADRAM INSTITUTE BIOSCIENCE	public	bam,sra	ERX4166060	NextSeq 500	PAIRED	PCR	VIRAL RNA	Severe acute respiratory syndrome coronavirus 2	ILLUMINA	2020-06-07 18:00:00	COG-UK/NORW-E8B0D	ERP121228	PRJEB37886	United Kingdom	England	6
ERR4205160	Targeted-Capture	294	23182950	SAMEA6916787	6114043	PUBLIC HEALTH ENGLAND (COLINDALE)	public	bam,sra	ERX4166188	NextSeq 550	PAIRED	other	VIRAL RNA	Severe acute respiratory syndrome coronavirus 2	ILLUMINA	2020-06-07 18:00:00	COG-UK/PHEC-1B7C1	ERP121228	PRJEB37886	United Kingdom	England	6
ERR4205231	Targeted-Capture	296	48159960	SAMEA6916854	12849215	PUBLIC HEALTH ENGLAND (COLINDALE)	public	sra,bam	ERX4166260	NextSeq 550	PAIRED	other	VIRAL RNA	Severe acute respiratory syndrome coronavirus 2	ILLUMINA	2020-06-07 18:00:00	COG-UK/PHEC-1B61F	ERP121228	PRJEB37886	United Kingdom	England	7
ERR4205243	Targeted-Capture	295	46981449	SAMEA6916867	11776309	PUBLIC HEALTH ENGLAND (COLINDALE)	public	bam,sra	ERX4166272	NextSeq 550	PAIRED	other	VIRAL RNA	Severe acute respiratory syndrome coronavirus 2	ILLUMINA	2020-06-07 18:00:00	COG-UK/PHEC-1B65B	ERP121228	PRJEB37886	United Kingdom	England	7
ERR4205254	Targeted-Capture	296	78926282	SAMEA6916876	18989173	PUBLIC HEALTH ENGLAND (COLINDALE)	public	sra,bam	ERX4166283	NextSeq 550	PAIRED	other	VIRAL RNA	Severe acute respiratory syndrome coronavirus 2	ILLUMINA	2020-06-07 18:00:00	COG-UK/PHEC-18EA1	ERP121228	PRJEB37886	United Kingdom	England	5
ERR4205271	Targeted-Capture	296	16863422	SAMEA6916896	4515535	PUBLIC HEALTH ENGLAND (COLINDALE)	public	sra,bam	ERX4166302	NextSeq 550	PAIRED	other	VIRAL RNA	Severe acute respiratory syndrome coronavirus 2	ILLUMINA	2020-06-07 18:00:00	COG-UK/PHEC-18A34	ERP121228	PRJEB37886	United Kingdom	England	7
ERR4205275	AMPLICON	273	120061806	SAMEA6916904	30810008	QUADRAM INSTITUTE BIOSCIENCE	public	bam,sra	ERX4166310	NextSeq 500	SINGLE	PCR	VIRAL RNA	Severe acute respiratory syndrome coronavirus 2	ILLUMINA	2020-06-07 18:00:00	COG-UK/NORW-E8226	ERP121228	PRJEB37886	United Kingdom	England	4
ERR4205283	Targeted-Capture	296	34270047	SAMEA6916898	8874364	PUBLIC HEALTH ENGLAND (COLINDALE)	public	bam,sra	ERX4166304	NextSeq 550	PAIRED	other	VIRAL RNA	Severe acute respiratory syndrome coronavirus 2	ILLUMINA	2020-06-07 18:00:00	COG-UK/PHEC-189A0	ERP121228	PRJEB37886	United Kingdom	England	6
ERR4205301	AMPLICON	276	171637726	SAMEA6916927	43794315	QUADRAM INSTITUTE BIOSCIENCE	public	bam,sra	ERX4166331	NextSeq 500	SINGLE	PCR	VIRAL RNA	Severe acute respiratory syndrome coronavirus 2	ILLUMINA	2020-06-07 18:00:00	COG-UK/NORW-E895E	ERP121228	PRJEB37886	United Kingdom	England	6
ERR4205335	AMPLICON	276	162635434	SAMEA6916959	41953060	QUADRAM INSTITUTE BIOSCIENCE	public	bam,sra	ERX4166364	NextSeq 500	PAIRED	PCR	VIRAL RNA	Severe acute respiratory syndrome coronavirus 2	ILLUMINA	2020-06-07 18:00:00	COG-UK/NORW-E8CA0	ERP121228	PRJEB37886	United Kingdom	England	7
ERR4205346	AMPLICON	293	617217883	SAMEA6916963	141712813	PUBLIC HEALTH ENGLAND (COLINDALE)	public	sra,bam	ERX4166368	NextSeq 550	PAIRED	PCR	VIRAL RNA	Severe acute respiratory syndrome coronavirus 2	ILLUMINA	2020-06-07 18:00:00	COG-UK/PHEC-10EB8	ERP121228	PRJEB37886	United Kingdom	England	1
ERR4205352	Targeted-Capture	291	7729818	SAMEA6916977	2065023	PUBLIC HEALTH ENGLAND (COLINDALE)	public	sra,bam	ERX4166381	NextSeq 550	PAIRED	other	VIRAL RNA	Severe acute respiratory syndrome coronavirus 2	ILLUMINA	2020-06-07 18:00:00	COG-UK/PHEC-18F9F	ERP121228	PRJEB37886	United Kingdom	England	6
ERR4205353	Targeted-Capture	296	10818704	SAMEA6916978	3042119	PUBLIC HEALTH ENGLAND (COLINDALE)	public	bam,sra	ERX4166382	NextSeq 550	PAIRED	other	VIRAL RNA	Severe acute respiratory syndrome coronavirus 2	ILLUMINA	2020-06-07 18:00:00	COG-UK/PHEC-1B7D0	ERP121228	PRJEB37886	United Kingdom	England	15
ERR4205358	AMPLICON	275	120733185	SAMEA6916984	31779860	QUADRAM INSTITUTE BIOSCIENCE	public	sra,bam	ERX4166387	NextSeq 500	PAIRED	PCR	VIRAL RNA	Severe acute respiratory syndrome coronavirus 2	ILLUMINA	2020-06-07 18:00:00	COG-UK/NORW-E899A	ERP121228	PRJEB37886	United Kingdom	England	7
ERR4205372	AMPLICON	275	161386913	SAMEA6916997	41597888	QUADRAM INSTITUTE BIOSCIENCE	public	sra,bam	ERX4166401	NextSeq 500	PAIRED	PCR	VIRAL RNA	Severe acute respiratory syndrome coronavirus 2	ILLUMINA	2020-06-07 18:00:00	COG-UK/NORW-E8AD3	ERP121228	PRJEB37886	United Kingdom	England	7
ERR4205378	Targeted-Capture	296	36079076	SAMEA6917002	7970693	PUBLIC HEALTH ENGLAND (COLINDALE)	public	sra,bam	ERX4166407	NextSeq 550	PAIRED	other	VIRAL RNA	Severe acute respiratory syndrome coronavirus 2	ILLUMINA	2020-06-07 18:00:00	COG-UK/PHEC-18B7D	ERP121228	PRJEB37886	United Kingdom	England	8
ERR4205382	Targeted-Capture	295	85245146	SAMEA6917006	22666867	PUBLIC HEALTH ENGLAND (COLINDALE)	public	sra,bam	ERX4166411	NextSeq 550	PAIRED	other	VIRAL RNA	Severe acute respiratory syndrome coronavirus 2	ILLUMINA	2020-06-07 18:00:00	COG-UK/PHEC-1B600	ERP121228	PRJEB37886	United Kingdom	England	6
ERR4205383	AMPLICON	498	189364106	SAMEA6917007	50236809	WEST OF SCOTLAND SPECIALIST VIROLOGY CENTRE, NHSGG	public	bam,sra	ERX4166412	Illumina MiSeq	SINGLE	PCR	VIRAL RNA	Severe acute respiratory syndrome coronavirus 2	ILLUMINA	2020-06-07 18:00:00	COG-UK/CVR575	ERP121228	PRJEB37886	United Kingdom	Scotland	5
ERR4205392	Targeted-Capture	295	39091690	SAMEA6917016	10321134	PUBLIC HEALTH ENGLAND (COLINDALE)	public	bam,sra	ERX4166421	NextSeq 550	PAIRED	other	VIRAL RNA	Severe acute respiratory syndrome coronavirus 2	ILLUMINA	2020-06-07 18:00:00	COG-UK/PHEC-18E0B	ERP121228	PRJEB37886	United Kingdom	England	11
ERR4205395	Targeted-Capture	297	68871268	SAMEA6917019	17656595	PUBLIC HEALTH ENGLAND (COLINDALE)	public	bam,sra	ERX4166424	NextSeq 550	PAIRED	other	VIRAL RNA	Severe acute respiratory syndrome coronavirus 2	ILLUMINA	2020-06-07 18:00:00	COG-UK/PHEC-18D0E	ERP121228	PRJEB37886	United Kingdom	England	8
ERR4205422	Targeted-Capture	295	94100172	SAMEA6917047	23747530	PUBLIC HEALTH ENGLAND (COLINDALE)	public	bam,sra	ERX4166452	NextSeq 550	SINGLE	other	VIRAL RNA	Severe acute respiratory syndrome coronavirus 2	ILLUMINA	2020-06-07 18:00:00	COG-UK/PHEC-18F80	ERP121228	PRJEB37886	United Kingdom	England	6
ERR4205424	AMPLICON	274	119748998	SAMEA6917048	30853630	QUADRAM INSTITUTE BIOSCIENCE	public	sra,bam	ERX4166453	NextSeq 500	SINGLE	PCR	VIRAL RNA	Severe acute respiratory syndrome coronavirus 2	ILLUMINA	2020-06-07 18:00:00	COG-UK/NORW-E8B3A	ERP121228	PRJEB37886	United Kingdom	England	7
ERR4205425	AMPLICON	275	124491832	SAMEA6917049	32163074	QUADRAM INSTITUTE BIOSCIENCE	public	sra,bam	ERX4166454	NextSeq 500	SINGLE	PCR	VIRAL RNA	Severe acute respiratory syndrome coronavirus 2	ILLUMINA	2020-06-07 18:00:00	COG-UK/NORW-E6F21	ERP121228	PRJEB37886	United Kingdom	England	5
ERR4205439	Targeted-Capture	297	35500895	SAMEA6917063	9100062	PUBLIC HEALTH ENGLAND (COLINDALE)	public	bam,sra	ERX4166468	NextSeq 550	PAIRED	other	VIRAL RNA	Severe acute respiratory syndrome coronavirus 2	ILLUMINA	2020-06-07 18:00:00	COG-UK/PHEC-18D1D	ERP121228	PRJEB37886	United Kingdom	England	7
ERR4205454	AMPLICON	275	115820118	SAMEA6917079	29921767	QUADRAM INSTITUTE BIOSCIENCE	public	sra,bam	ERX4166484	NextSeq 500	SINGLE	PCR	VIRAL RNA	Severe acute respiratory syndrome coronavirus 2	ILLUMINA	2020-06-07 18:00:00	COG-UK/NORW-E8D34	ERP121228	PRJEB37886	United Kingdom	England	6
ERR4205464	Targeted-Capture	290	39827180	SAMEA6917089	10026547	PUBLIC HEALTH ENGLAND (COLINDALE)	public	bam,sra	ERX4166494	NextSeq 550	PAIRED	other	VIRAL RNA	Severe acute respiratory syndrome coronavirus 2	ILLUMINA	2020-06-07 18:00:00	COG-UK/PHEC-18FAE	ERP121228	PRJEB37886	United Kingdom	England	10
ERR4205466	Targeted-Capture	295	31866612	SAMEA6917090	8215932	PUBLIC HEALTH ENGLAND (COLINDALE)	public	sra,bam	ERX4166495	NextSeq 550	PAIRED	other	VIRAL RNA	Severe acute respiratory syndrome coronavirus 2	ILLUMINA	2020-06-07 18:00:00	COG-UK/PHEC-1B363	ERP121228	PRJEB37886	United Kingdom	England	7
ERR4205496	Targeted-Capture	296	14236798	SAMEA6917121	3912114	PUBLIC HEALTH ENGLAND (COLINDALE)	public	sra,bam	ERX4166526	NextSeq 550	PAIRED	other	VIRAL RNA	Severe acute respiratory syndrome coronavirus 2	ILLUMINA	2020-06-07 18:00:00	COG-UK/PHEC-1B63D	ERP121228	PRJEB37886	United Kingdom	England	10
ERR4205507	Targeted-Capture	296	446476658	SAMEA6917130	119886623	PUBLIC HEALTH ENGLAND (COLINDALE)	public	sra,bam	ERX4166535	NextSeq 550	SINGLE	other	VIRAL RNA	Severe acute respiratory syndrome coronavirus 2	ILLUMINA	2020-06-07 18:00:00	COG-UK/PHEC-18C6B	ERP121228	PRJEB37886	United Kingdom	England	6
ERR4205516	AMPLICON	276	125549754	SAMEA6917141	32556715	QUADRAM INSTITUTE BIOSCIENCE	public	sra,bam	ERX4166546	NextSeq 500	SINGLE	PCR	VIRAL RNA	Severe acute respiratory syndrome coronavirus 2	ILLUMINA	2020-06-07 18:00:00	COG-UK/NORW-E8C0A	ERP121228	PRJEB37886	United Kingdom	England	6
ERR4205521	AMPLICON	275	118358699	SAMEA6917145	30341027	QUADRAM INSTITUTE BIOSCIENCE	public	sra,bam	ERX4166550	NextSeq 500	PAIRED	PCR	VIRAL RNA	Severe acute respiratory syndrome coronavirus 2	ILLUMINA	2020-06-07 18:00:00	COG-UK/NORW-E8156	ERP121228	PRJEB37886	United Kingdom	England	11
ERR4205560	Targeted-Capture	297	72821497	SAMEA6917185	18470931	PUBLIC HEALTH ENGLAND (COLINDALE)	public	sra,bam	ERX4166590	NextSeq 550	SINGLE	other	VIRAL RNA	Severe acute respiratory syndrome coronavirus 2	ILLUMINA	2020-06-07 18:00:00	COG-UK/PHEC-18AE9	ERP121228	PRJEB37886	United Kingdom	England	7
ERR4205575	Targeted-Capture	295	42874093	SAMEA6917199	11355839	PUBLIC HEALTH ENGLAND (COLINDALE)	public	bam,sra	ERX4166605	NextSeq 550	PAIRED	other	VIRAL RNA	Severe acute respiratory syndrome coronavirus 2	ILLUMINA	2020-06-07 18:00:00	COG-UK/PHEC-1B794	ERP121228	PRJEB37886	United Kingdom	England	10
ERR4205586	Targeted-Capture	297	104001319	SAMEA6917210	23244279	PUBLIC HEALTH ENGLAND (COLINDALE)	public	sra,bam	ERX4166616	NextSeq 550	SINGLE	other	VIRAL RNA	Severe acute respiratory syndrome coronavirus 2	ILLUMINA	2020-06-07 18:00:00	COG-UK/PHEC-18955	ERP121228	PRJEB37886	United Kingdom	England	8
ERR4205587	Targeted-Capture	294	65585753	SAMEA6917211	17495256	PUBLIC HEALTH ENGLAND (COLINDALE)	public	bam,sra	ERX4166617	NextSeq 550	SINGLE	other	VIRAL RNA	Severe acute respiratory syndrome coronavirus 2	ILLUMINA	2020-06-07 18:00:00	COG-UK/PHEC-1B71C	ERP121228	PRJEB37886	United Kingdom	England	9
ERR4205599	AMPLICON	276	108745323	SAMEA6917222	27877133	QUADRAM INSTITUTE BIOSCIENCE	public	bam,sra	ERX4166628	NextSeq 500	SINGLE	PCR	VIRAL RNA	Severe acute respiratory syndrome coronavirus 2	ILLUMINA	2020-06-07 18:00:00	COG-UK/NORW-E88F7	ERP121228	PRJEB37886	United Kingdom	England	8
ERR4205606	Targeted-Capture	296	14714322	SAMEA6917230	3936948	PUBLIC HEALTH ENGLAND (COLINDALE)	public	sra,bam	ERX4166636	NextSeq 550	PAIRED	other	VIRAL RNA	Severe acute respiratory syndrome coronavirus 2	ILLUMINA	2020-06-07 18:00:00	COG-UK/PHEC-1B6A6	ERP121228	PRJEB37886	United Kingdom	England	8
ERR4205622	Targeted-Capture	290	23137589	SAMEA6917247	6418509	PUBLIC HEALTH ENGLAND (COLINDALE)	public	sra,bam	ERX4166653	NextSeq 550	PAIRED	other	VIRAL RNA	Severe acute respiratory syndrome coronavirus 2	ILLUMINA	2020-06-07 18:00:00	COG-UK/PHEC-1B381	ERP121228	PRJEB37886	United Kingdom	England	7
ERR4205635	AMPLICON	274	97809558	SAMEA6917258	26506522	QUADRAM INSTITUTE BIOSCIENCE	public	sra,bam	ERX4166664	NextSeq 500	SINGLE	PCR	VIRAL RNA	Severe acute respiratory syndrome coronavirus 2	ILLUMINA	2020-06-07 18:00:00	COG-UK/NORW-E8077	ERP121228	PRJEB37886	United Kingdom	England	9
ERR4205675	AMPLICON	276	117511533	SAMEA6917297	30600489	QUADRAM INSTITUTE BIOSCIENCE	public	sra,bam	ERX4166704	NextSeq 500	SINGLE	PCR	VIRAL RNA	Severe acute respiratory syndrome coronavirus 2	ILLUMINA	2020-06-07 18:00:00	COG-UK/NORW-E7324	ERP121228	PRJEB37886	United Kingdom	England	6
ERR4205676	AMPLICON	275	127473177	SAMEA6917298	32851448	QUADRAM INSTITUTE BIOSCIENCE	public	sra,bam	ERX4166705	NextSeq 500	PAIRED	PCR	VIRAL RNA	Severe acute respiratory syndrome coronavirus 2	ILLUMINA	2020-06-07 18:00:00	COG-UK/NORW-E8C73	ERP121228	PRJEB37886	United Kingdom	England	10
ERR4205727	Targeted-Capture	289	19704814	SAMEA6916154	5240829	PUBLIC HEALTH ENGLAND (COLINDALE)	public	bam,sra	ERX4166758	NextSeq 550	PAIRED	other	VIRAL RNA	Severe acute respiratory syndrome coronavirus 2	ILLUMINA	2020-06-07 18:00:00	COG-UK/PHEC-1B512	ERP121228	PRJEB37886	United Kingdom	England	9
ERR4205753	Targeted-Capture	294	70619588	SAMEA6917373	18306667	PUBLIC HEALTH ENGLAND (COLINDALE)	public	sra,bam	ERX4166782	NextSeq 550	PAIRED	other	VIRAL RNA	Severe acute respiratory syndrome coronavirus 2	ILLUMINA	2020-06-07 18:00:00	COG-UK/PHEC-1B62E	ERP121228	PRJEB37886	United Kingdom	England	8
ERR4205760	Targeted-Capture	291	88171734	SAMEA6917381	20831359	PUBLIC HEALTH ENGLAND (COLINDALE)	public	bam,sra	ERX4166791	NextSeq 550	PAIRED	other	VIRAL RNA	Severe acute respiratory syndrome coronavirus 2	ILLUMINA	2020-06-07 18:00:00	COG-UK/PHEC-18FEA	ERP121228	PRJEB37886	United Kingdom	England	5
ERR4205763	AMPLICON	275	120140194	SAMEA6917383	31732653	QUADRAM INSTITUTE BIOSCIENCE	public	bam,sra	ERX4166792	NextSeq 500	SINGLE	PCR	VIRAL RNA	Severe acute respiratory syndrome coronavirus 2	ILLUMINA	2020-06-07 18:00:00	COG-UK/NORW-E81A1	ERP121228	PRJEB37886	United Kingdom	England	8
ERR4205771	Targeted-Capture	291	111641858	SAMEA6917391	29495387	PUBLIC HEALTH ENGLAND (COLINDALE)	public	sra,bam	ERX4166800	NextSeq 550	PAIRED	other	VIRAL RNA	Severe acute respiratory syndrome coronavirus 2	ILLUMINA	2020-06-07 18:00:00	COG-UK/PHEC-1B415	ERP121228	PRJEB37886	United Kingdom	England	5
ERR4205778	Targeted-Capture	296	108823423	SAMEA6917398	28628871	PUBLIC HEALTH ENGLAND (COLINDALE)	public	sra,bam	ERX4166807	NextSeq 550	PAIRED	other	VIRAL RNA	Severe acute respiratory syndrome coronavirus 2	ILLUMINA	2020-06-07 18:00:00	COG-UK/PHEC-18B8C	ERP121228	PRJEB37886	United Kingdom	England	4
ERR4205789	Targeted-Capture	296	40795651	SAMEA6917409	10452461	PUBLIC HEALTH ENGLAND (COLINDALE)	public	bam,sra	ERX4166818	NextSeq 550	PAIRED	other	VIRAL RNA	Severe acute respiratory syndrome coronavirus 2	ILLUMINA	2020-06-07 18:00:00	COG-UK/PHEC-18B04	ERP121228	PRJEB37886	United Kingdom	England	8
ERR4205832	Targeted-Capture	296	39818710	SAMEA6917453	10715668	PUBLIC HEALTH ENGLAND (COLINDALE)	public	bam,sra	ERX4166862	NextSeq 550	PAIRED	other	VIRAL RNA	Severe acute respiratory syndrome coronavirus 2	ILLUMINA	2020-06-07 18:00:00	COG-UK/PHEC-18EDE	ERP121228	PRJEB37886	United Kingdom	England	5
ERR4205833	Targeted-Capture	296	57305060	SAMEA6917454	15051940	PUBLIC HEALTH ENGLAND (COLINDALE)	public	bam,sra	ERX4166863	NextSeq 550	PAIRED	other	VIRAL RNA	Severe acute respiratory syndrome coronavirus 2	ILLUMINA	2020-06-07 18:00:00	COG-UK/PHEC-1B56D	ERP121228	PRJEB37886	United Kingdom	England	11
ERR4205835	Targeted-Capture	296	93838963	SAMEA6917455	24622539	PUBLIC HEALTH ENGLAND (COLINDALE)	public	sra,bam	ERX4166864	NextSeq 550	PAIRED	other	VIRAL RNA	Severe acute respiratory syndrome coronavirus 2	ILLUMINA	2020-06-07 18:00:00	COG-UK/PHEC-1B5C7	ERP121228	PRJEB37886	United Kingdom	England	7
ERR4205905	AMPLICON	274	113931618	SAMEA6917524	29681709	QUADRAM INSTITUTE BIOSCIENCE	public	bam,sra	ERX4166934	NextSeq 500	PAIRED	PCR	VIRAL RNA	Severe acute respiratory syndrome coronavirus 2	ILLUMINA	2020-06-07 18:00:00	COG-UK/NORW-E8D52	ERP121228	PRJEB37886	United Kingdom	England	7
ERR4205909	Targeted-Capture	295	27139682	SAMEA6917069	7358141	PUBLIC HEALTH ENGLAND (COLINDALE)	public	bam,sra	ERX4166939	NextSeq 550	PAIRED	other	VIRAL RNA	Severe acute respiratory syndrome coronavirus 2	ILLUMINA	2020-06-07 18:00:00	COG-UK/PHEC-1B3AF	ERP121228	PRJEB37886	United Kingdom	England	10
ERR4205974	AMPLICON	276	46761738	SAMEA6917593	12170449	QUADRAM INSTITUTE BIOSCIENCE	public	sra,bam	ERX4167004	NextSeq 500	SINGLE	PCR	VIRAL RNA	Severe acute respiratory syndrome coronavirus 2	ILLUMINA	2020-06-07 18:00:00	COG-UK/NORW-E8147	ERP121228	PRJEB37886	United Kingdom	England	5
ERR4205983	Targeted-Capture	296	119044435	SAMEA6917459	26118603	PUBLIC HEALTH ENGLAND (COLINDALE)	public	sra,bam	ERX4167013	NextSeq 550	SINGLE	other	VIRAL RNA	Severe acute respiratory syndrome coronavirus 2	ILLUMINA	2020-06-07 18:00:00	COG-UK/PHEC-1B442	ERP121228	PRJEB37886	United Kingdom	England	9
ERR4206008	Targeted-Capture	296	28644853	SAMEA6917625	7556315	PUBLIC HEALTH ENGLAND (COLINDALE)	public	bam,sra	ERX4167038	NextSeq 550	PAIRED	other	VIRAL RNA	Severe acute respiratory syndrome coronavirus 2	ILLUMINA	2020-06-07 18:00:00	COG-UK/PHEC-1B70D	ERP121228	PRJEB37886	United Kingdom	England	6
ERR4206015	Targeted-Capture	296	20508772	SAMEA6917631	5468600	PUBLIC HEALTH ENGLAND (COLINDALE)	public	sra,bam	ERX4167044	NextSeq 550	PAIRED	other	VIRAL RNA	Severe acute respiratory syndrome coronavirus 2	ILLUMINA	2020-06-07 18:00:00	COG-UK/PHEC-1B3CD	ERP121228	PRJEB37886	United Kingdom	England	10
ERR4206021	AMPLICON	275	173582345	SAMEA6917637	44175057	QUADRAM INSTITUTE BIOSCIENCE	public	sra,bam	ERX4167050	NextSeq 500	SINGLE	PCR	VIRAL RNA	Severe acute respiratory syndrome coronavirus 2	ILLUMINA	2020-06-07 18:00:00	COG-UK/NORW-E8BB2	ERP121228	PRJEB37886	United Kingdom	England	6
ERR4206025	Targeted-Capture	295	23370486	SAMEA6917641	5592088	PUBLIC HEALTH ENGLAND (COLINDALE)	public	bam,sra	ERX4167054	NextSeq 550	PAIRED	other	VIRAL RNA	Severe acute respiratory syndrome coronavirus 2	ILLUMINA	2020-06-07 18:00:00	COG-UK/PHEC-18ABC	ERP121228	PRJEB37886	United Kingdom	England	6
ERR4206036	AMPLICON	274	137964239	SAMEA6917652	35730105	QUADRAM INSTITUTE BIOSCIENCE	public	bam,sra	ERX4167065	NextSeq 500	SINGLE	PCR	VIRAL RNA	Severe acute respiratory syndrome coronavirus 2	ILLUMINA	2020-06-07 18:00:00	COG-UK/NORW-E8BEF	ERP121228	PRJEB37886	United Kingdom	England	10
ERR4206040	Targeted-Capture	294	16182507	SAMEA6917659	4136088	PUBLIC HEALTH ENGLAND (COLINDALE)	public	sra,bam	ERX4167072	NextSeq 550	PAIRED	other	VIRAL RNA	Severe acute respiratory syndrome coronavirus 2	ILLUMINA	2020-06-07 18:00:00	COG-UK/PHEC-18BF5	ERP121228	PRJEB37886	United Kingdom	England	7
ERR4206055	Targeted-Capture	296	22413766	SAMEA6917672	5666468	PUBLIC HEALTH ENGLAND (COLINDALE)	public	bam,sra	ERX4167084	NextSeq 550	PAIRED	other	VIRAL RNA	Severe acute respiratory syndrome coronavirus 2	ILLUMINA	2020-06-07 18:00:00	COG-UK/PHEC-18B6E	ERP121228	PRJEB37886	United Kingdom	England	5
ERR4206066	Targeted-Capture	296	78841797	SAMEA6917683	21412744	PUBLIC HEALTH ENGLAND (COLINDALE)	public	bam,sra	ERX4167095	NextSeq 550	SINGLE	other	VIRAL RNA	Severe acute respiratory syndrome coronavirus 2	ILLUMINA	2020-06-07 18:00:00	COG-UK/PHEC-1B855	ERP121228	PRJEB37886	United Kingdom	England	10
ERR4206075	Targeted-Capture	296	59012383	SAMEA6917692	14599330	PUBLIC HEALTH ENGLAND (COLINDALE)	public	bam,sra	ERX4167104	NextSeq 550	SINGLE	other	VIRAL RNA	Severe acute respiratory syndrome coronavirus 2	ILLUMINA	2020-06-07 18:00:00	COG-UK/PHEC-18DD1	ERP121228	PRJEB37886	United Kingdom	England	5
ERR4206077	Targeted-Capture	291	109583968	SAMEA6917694	30078580	PUBLIC HEALTH ENGLAND (COLINDALE)	public	bam,sra	ERX4167106	NextSeq 550	SINGLE	other	VIRAL RNA	Severe acute respiratory syndrome coronavirus 2	ILLUMINA	2020-06-07 18:00:00	COG-UK/PHEC-1B5F4	ERP121228	PRJEB37886	United Kingdom	England	9
ERR4206096	Targeted-Capture	296	47824320	SAMEA6917714	12590875	PUBLIC HEALTH ENGLAND (COLINDALE)	public	sra,bam	ERX4167126	NextSeq 550	SINGLE	other	VIRAL RNA	Severe acute respiratory syndrome coronavirus 2	ILLUMINA	2020-06-07 18:00:00	COG-UK/PHEC-1B390	ERP121228	PRJEB37886	United Kingdom	England	8
ERR4206103	AMPLICON	276	146381777	SAMEA6917720	37807586	QUADRAM INSTITUTE BIOSCIENCE	public	sra,bam	ERX4167132	NextSeq 500	SINGLE	PCR	VIRAL RNA	Severe acute respiratory syndrome coronavirus 2	ILLUMINA	2020-06-07 18:00:00	COG-UK/NORW-E8C82	ERP121228	PRJEB37886	United Kingdom	England	6
ERR4206105	AMPLICON	273	117471488	SAMEA6917723	30551785	QUADRAM INSTITUTE BIOSCIENCE	public	bam,sra	ERX4167135	NextSeq 500	SINGLE	PCR	VIRAL RNA	Severe acute respiratory syndrome coronavirus 2	ILLUMINA	2020-06-07 18:00:00	COG-UK/NORW-E8B1C	ERP121228	PRJEB37886	United Kingdom	England	9
ERR4206114	Targeted-Capture	287	28617607	SAMEA6917731	7432068	PUBLIC HEALTH ENGLAND (COLINDALE)	public	bam,sra	ERX4167143	NextSeq 550	PAIRED	other	VIRAL RNA	Severe acute respiratory syndrome coronavirus 2	ILLUMINA	2020-06-07 18:00:00	COG-UK/PHEC-188FE	ERP121228	PRJEB37886	United Kingdom	England	5
ERR4206117	Targeted-Capture	297	17315237	SAMEA6917734	4605905	PUBLIC HEALTH ENGLAND (COLINDALE)	public	sra,bam	ERX4167146	NextSeq 550	PAIRED	other	VIRAL RNA	Severe acute respiratory syndrome coronavirus 2	ILLUMINA	2020-06-07 18:00:00	COG-UK/PHEC-18BB9	ERP121228	PRJEB37886	United Kingdom	England	7
ERR4206133	Targeted-Capture	297	45272620	SAMEA6917751	11455240	PUBLIC HEALTH ENGLAND (COLINDALE)	public	sra,bam	ERX4167163	NextSeq 550	SINGLE	other	VIRAL RNA	Severe acute respiratory syndrome coronavirus 2	ILLUMINA	2020-06-07 18:00:00	COG-UK/PHEC-18CF2	ERP121228	PRJEB37886	United Kingdom	England	9
ERR4206134	Targeted-Capture	296	96118426	SAMEA6917752	24894980	PUBLIC HEALTH ENGLAND (COLINDALE)	public	sra,bam	ERX4167164	NextSeq 550	PAIRED	other	VIRAL RNA	Severe acute respiratory syndrome coronavirus 2	ILLUMINA	2020-06-07 18:00:00	COG-UK/PHEC-18DA4	ERP121228	PRJEB37886	United Kingdom	England	8
ERR4206135	Targeted-Capture	293	136124005	SAMEA6917755	37426945	PUBLIC HEALTH ENGLAND (COLINDALE)	public	bam,sra	ERX4167166	NextSeq 550	SINGLE	other	VIRAL RNA	Severe acute respiratory syndrome coronavirus 2	ILLUMINA	2020-06-07 18:00:00	COG-UK/PHEC-1B837	ERP121228	PRJEB37886	United Kingdom	England	9
ERR4206143	Targeted-Capture	291	13690232	SAMEA6917763	3373196	PUBLIC HEALTH ENGLAND (COLINDALE)	public	sra,bam	ERX4167175	NextSeq 550	PAIRED	other	VIRAL RNA	Severe acute respiratory syndrome coronavirus 2	ILLUMINA	2020-06-07 18:00:00	COG-UK/PHEC-18A25	ERP121228	PRJEB37886	United Kingdom	England	5
ERR4206157	AMPLICON	282	278678344	SAMEA6917773	63000856	QUADRAM INSTITUTE BIOSCIENCE	public	sra,bam	ERX4167186	NextSeq 500	SINGLE	PCR	VIRAL RNA	Severe acute respiratory syndrome coronavirus 2	ILLUMINA	2020-06-07 18:00:00	COG-UK/NORW-E8587	ERP121228	PRJEB37886	United Kingdom	England	6
ERR4206162	AMPLICON	274	131409491	SAMEA6917779	33737115	QUADRAM INSTITUTE BIOSCIENCE	public	bam,sra	ERX4167191	NextSeq 500	PAIRED	PCR	VIRAL RNA	Severe acute respiratory syndrome coronavirus 2	ILLUMINA	2020-06-07 18:00:00	COG-UK/NORW-E80E0	ERP121228	PRJEB37886	United Kingdom	England	6
ERR4206193	Targeted-Capture	296	25157036	SAMEA6916569	6339389	PUBLIC HEALTH ENGLAND (COLINDALE)	public	sra,bam	ERX4167224	NextSeq 550	PAIRED	other	VIRAL RNA	Severe acute respiratory syndrome coronavirus 2	ILLUMINA	2020-06-07 18:00:00	COG-UK/PHEC-1B3FA	ERP121228	PRJEB37886	United Kingdom	England	11
ERR4206199	AMPLICON	498	85792971	SAMEA6917813	20444827	WEST OF SCOTLAND SPECIALIST VIROLOGY CENTRE, NHSGG	public	bam,sra	ERX4167228	Illumina MiSeq	SINGLE	PCR	VIRAL RNA	Severe acute respiratory syndrome coronavirus 2	ILLUMINA	2020-06-07 18:00:00	COG-UK/CVR861	ERP121228	PRJEB37886	United Kingdom	Scotland	5
ERR4206208	Targeted-Capture	294	55695811	SAMEA6917823	13838203	PUBLIC HEALTH ENGLAND (COLINDALE)	public	bam,sra	ERX4167238	NextSeq 550	SINGLE	other	VIRAL RNA	Severe acute respiratory syndrome coronavirus 2	ILLUMINA	2020-06-07 18:00:00	COG-UK/PHEC-1B7EF	ERP121228	PRJEB37886	United Kingdom	England	6
ERR4206259	Targeted-Capture	296	97898159	SAMEA6917873	25670035	PUBLIC HEALTH ENGLAND (COLINDALE)	public	sra,bam	ERX4167288	NextSeq 550	SINGLE	other	VIRAL RNA	Severe acute respiratory syndrome coronavirus 2	ILLUMINA	2020-06-07 18:00:00	COG-UK/PHEC-1B55E	ERP121228	PRJEB37886	United Kingdom	England	10
ERR4206263	Targeted-Capture	297	27658377	SAMEA6917879	7129937	PUBLIC HEALTH ENGLAND (COLINDALE)	public	bam,sra	ERX4167294	NextSeq 550	PAIRED	other	VIRAL RNA	Severe acute respiratory syndrome coronavirus 2	ILLUMINA	2020-06-07 18:00:00	COG-UK/PHEC-18F71	ERP121228	PRJEB37886	United Kingdom	England	6
ERR4206285	AMPLICON	273	148189532	SAMEA6917898	38148101	QUADRAM INSTITUTE BIOSCIENCE	public	sra,bam	ERX4167314	NextSeq 500	SINGLE	PCR	VIRAL RNA	Severe acute respiratory syndrome coronavirus 2	ILLUMINA	2020-06-07 18:00:00	COG-UK/NORW-E8A1F	ERP121228	PRJEB37886	United Kingdom	England	5
ERR4206289	AMPLICON	274	138133631	SAMEA6917901	35680719	QUADRAM INSTITUTE BIOSCIENCE	public	sra,bam	ERX4167318	NextSeq 500	PAIRED	PCR	VIRAL RNA	Severe acute respiratory syndrome coronavirus 2	ILLUMINA	2020-06-07 18:00:00	COG-UK/NORW-E82CC	ERP121228	PRJEB37886	United Kingdom	England	6
ERR4206309	Targeted-Capture	296	29067004	SAMEA6917921	7811468	PUBLIC HEALTH ENGLAND (COLINDALE)	public	sra,bam	ERX4167338	NextSeq 550	PAIRED	other	VIRAL RNA	Severe acute respiratory syndrome coronavirus 2	ILLUMINA	2020-06-07 18:00:00	COG-UK/PHEC-1B58B	ERP121228	PRJEB37886	United Kingdom	England	11
ERR4206321	Targeted-Capture	296	28334020	SAMEA6917933	7175751	PUBLIC HEALTH ENGLAND (COLINDALE)	public	sra,bam	ERX4167350	NextSeq 550	PAIRED	other	VIRAL RNA	Severe acute respiratory syndrome coronavirus 2	ILLUMINA	2020-06-07 18:00:00	COG-UK/PHEC-1B5B8	ERP121228	PRJEB37886	United Kingdom	England	10
ERR4206324	Targeted-Capture	292	22631039	SAMEA6917936	6389933	PUBLIC HEALTH ENGLAND (COLINDALE)	public	bam,sra	ERX4167353	NextSeq 550	PAIRED	other	VIRAL RNA	Severe acute respiratory syndrome coronavirus 2	ILLUMINA	2020-06-07 18:00:00	COG-UK/PHEC-1B3BE	ERP121228	PRJEB37886	United Kingdom	England	11
ERR4206335	Targeted-Capture	295	308030660	SAMEA6917945	73715591	PUBLIC HEALTH ENGLAND (COLINDALE)	public	bam,sra	ERX4167362	NextSeq 550	PAIRED	other	VIRAL RNA	Severe acute respiratory syndrome coronavirus 2	ILLUMINA	2020-06-07 18:00:00	COG-UK/PHEC-18D3B	ERP121228	PRJEB37886	United Kingdom	England	10
ERR4206354	Targeted-Capture	294	145539940	SAMEA6917967	38203666	PUBLIC HEALTH ENGLAND (COLINDALE)	public	sra,bam	ERX4167384	NextSeq 550	SINGLE	other	VIRAL RNA	Severe acute respiratory syndrome coronavirus 2	ILLUMINA	2020-06-07 18:00:00	COG-UK/PHEC-18A16	ERP121228	PRJEB37886	United Kingdom	England	5
ERR4206368	AMPLICON	276	191737433	SAMEA6917980	48797631	QUADRAM INSTITUTE BIOSCIENCE	public	sra,bam	ERX4167397	NextSeq 500	SINGLE	PCR	VIRAL RNA	Severe acute respiratory syndrome coronavirus 2	ILLUMINA	2020-06-07 18:00:00	COG-UK/NORW-E87EB	ERP121228	PRJEB37886	United Kingdom	England	9
ERR4206448	Targeted-Capture	297	105817113	SAMEA6918062	23146715	PUBLIC HEALTH ENGLAND (COLINDALE)	public	bam,sra	ERX4167479	NextSeq 550	PAIRED	other	VIRAL RNA	Severe acute respiratory syndrome coronavirus 2	ILLUMINA	2020-06-07 18:00:00	COG-UK/PHEC-19022	ERP121228	PRJEB37886	United Kingdom	England	7
ERR4206450	Targeted-Capture	297	30817789	SAMEA6918063	7825813	PUBLIC HEALTH ENGLAND (COLINDALE)	public	sra,bam	ERX4167480	NextSeq 550	PAIRED	other	VIRAL RNA	Severe acute respiratory syndrome coronavirus 2	ILLUMINA	2020-06-07 18:00:00	COG-UK/PHEC-18937	ERP121228	PRJEB37886	United Kingdom	England	7
ERR4206473	Targeted-Capture	291	35390654	SAMEA6918086	9076726	PUBLIC HEALTH ENGLAND (COLINDALE)	public	bam,sra	ERX4167503	NextSeq 550	PAIRED	other	VIRAL RNA	Severe acute respiratory syndrome coronavirus 2	ILLUMINA	2020-06-07 18:00:00	COG-UK/PHEC-1B828	ERP121228	PRJEB37886	United Kingdom	England	10
ERR4206482	AMPLICON	268	144795898	SAMEA6918097	38802586	QUADRAM INSTITUTE BIOSCIENCE	public	bam,sra	ERX4167514	NextSeq 500	PAIRED	PCR	VIRAL RNA	Severe acute respiratory syndrome coronavirus 2	ILLUMINA	2020-06-07 18:00:00	COG-UK/NORW-E8781	ERP121228	PRJEB37886	United Kingdom	England	10
ERR4206486	AMPLICON	275	134649584	SAMEA6918099	34697587	QUADRAM INSTITUTE BIOSCIENCE	public	bam,sra	ERX4167515	NextSeq 500	PAIRED	PCR	VIRAL RNA	Severe acute respiratory syndrome coronavirus 2	ILLUMINA	2020-06-07 18:00:00	COG-UK/NORW-E81DE	ERP121228	PRJEB37886	United Kingdom	England	6
ERR4206494	AMPLICON	195	422058858	SAMEA6918105	107565682	PUBLIC HEALTH ENGLAND (COLINDALE)	public	sra,bam	ERX4167522	NextSeq 550	SINGLE	PCR	VIRAL RNA	Severe acute respiratory syndrome coronavirus 2	ILLUMINA	2020-06-07 18:00:00	COG-UK/PHEC-10E9A	ERP121228	PRJEB37886	United Kingdom	England	4
ERR4206497	AMPLICON	281	1167493073	SAMEA6918107	278490783	PUBLIC HEALTH ENGLAND (COLINDALE)	public	bam,sra	ERX4167524	NextSeq 550	SINGLE	PCR	VIRAL RNA	Severe acute respiratory syndrome coronavirus 2	ILLUMINA	2020-06-07 18:00:00	COG-UK/PHEC-10F4C	ERP121228	PRJEB37886	United Kingdom	England	6
ERR4206530	AMPLICON	289	391734511	SAMEA6918140	100311185	PUBLIC HEALTH ENGLAND (COLINDALE)	public	bam,sra	ERX4167558	NextSeq 550	PAIRED	PCR	VIRAL RNA	Severe acute respiratory syndrome coronavirus 2	ILLUMINA	2020-06-07 18:00:00	COG-UK/PHEC-10EA9	ERP121228	PRJEB37886	United Kingdom	England	1
ERR4206536	Targeted-Capture	296	26431019	SAMEA6918147	6760991	PUBLIC HEALTH ENGLAND (COLINDALE)	public	bam,sra	ERX4167565	NextSeq 550	PAIRED	other	VIRAL RNA	Severe acute respiratory syndrome coronavirus 2	ILLUMINA	2020-06-07 18:00:00	COG-UK/PHEC-18B9B	ERP121228	PRJEB37886	United Kingdom	England	5
ERR4206551	Targeted-Capture	295	53595230	SAMEA6918162	12581374	PUBLIC HEALTH ENGLAND (COLINDALE)	public	bam,sra	ERX4167580	NextSeq 550	PAIRED	other	VIRAL RNA	Severe acute respiratory syndrome coronavirus 2	ILLUMINA	2020-06-07 18:00:00	COG-UK/PHEC-1890A	ERP121228	PRJEB37886	United Kingdom	England	9
ERR4206552	AMPLICON	499	83930792	SAMEA6918163	19729155	WEST OF SCOTLAND SPECIALIST VIROLOGY CENTRE, NHSGG	public	sra,bam	ERX4167581	Illumina MiSeq	PAIRED	PCR	VIRAL RNA	Severe acute respiratory syndrome coronavirus 2	ILLUMINA	2020-06-07 18:00:00	COG-UK/CVR1475	ERP121228	PRJEB37886	United Kingdom	Scotland	3
ERR4206565	Targeted-Capture	295	127665575	SAMEA6918178	29401590	PUBLIC HEALTH ENGLAND (COLINDALE)	public	bam,sra	ERX4167596	NextSeq 550	SINGLE	other	VIRAL RNA	Severe acute respiratory syndrome coronavirus 2	ILLUMINA	2020-06-07 18:00:00	COG-UK/PHEC-1B891	ERP121228	PRJEB37886	United Kingdom	England	8
ERR4206569	Targeted-Capture	296	102116476	SAMEA6918181	27297697	PUBLIC HEALTH ENGLAND (COLINDALE)	public	bam,sra	ERX4167599	NextSeq 550	SINGLE	other	VIRAL RNA	Severe acute respiratory syndrome coronavirus 2	ILLUMINA	2020-06-07 18:00:00	COG-UK/PHEC-18F62	ERP121228	PRJEB37886	United Kingdom	England	10
ERR4206571	Targeted-Capture	290	12147348	SAMEA6848203	3355971	PUBLIC HEALTH ENGLAND (COLINDALE)	public	sra,bam	ERX4167600	NextSeq 550	PAIRED	other	VIRAL RNA	Severe acute respiratory syndrome coronavirus 2	ILLUMINA	2020-06-07 18:00:00	COG-UK/PHEC-1B49D	ERP121228	PRJEB37886	United Kingdom	England	7
ERR4206573	AMPLICON	274	121274282	SAMEA6918184	31533271	QUADRAM INSTITUTE BIOSCIENCE	public	sra,bam	ERX4167603	NextSeq 500	SINGLE	PCR	VIRAL RNA	Severe acute respiratory syndrome coronavirus 2	ILLUMINA	2020-06-07 18:00:00	COG-UK/NORW-E8217	ERP121228	PRJEB37886	United Kingdom	England	6
ERR4206607	Targeted-Capture	295	4590626019	SAMEA6918199	1206957040	PUBLIC HEALTH ENGLAND (COLINDALE)	public	sra,bam	ERX4167619	NextSeq 550	SINGLE	other	VIRAL RNA	Severe acute respiratory syndrome coronavirus 2	ILLUMINA	2020-06-07 18:00:00	COG-UK/PHEC-189DD	ERP121228	PRJEB37886	United Kingdom	England	8
ERR4206619	AMPLICON	277	148047355	SAMEA6918225	38112445	QUADRAM INSTITUTE BIOSCIENCE	public	bam,sra	ERX4167648	NextSeq 500	SINGLE	PCR	VIRAL RNA	Severe acute respiratory syndrome coronavirus 2	ILLUMINA	2020-06-07 18:00:00	COG-UK/NORW-E8A5B	ERP121228	PRJEB37886	United Kingdom	England	6
ERR4206624	AMPLICON	274	102655916	SAMEA6918231	27094738	QUADRAM INSTITUTE BIOSCIENCE	public	bam,sra	ERX4167654	NextSeq 500	SINGLE	PCR	VIRAL RNA	Severe acute respiratory syndrome coronavirus 2	ILLUMINA	2020-06-07 18:00:00	COG-UK/NORW-E8806	ERP121228	PRJEB37886	United Kingdom	England	8
ERR4206639	Targeted-Capture	297	67623284	SAMEA6918245	17218585	PUBLIC HEALTH ENGLAND (COLINDALE)	public	bam,sra	ERX4167669	NextSeq 550	SINGLE	other	VIRAL RNA	Severe acute respiratory syndrome coronavirus 2	ILLUMINA	2020-06-07 18:00:00	COG-UK/PHEC-18D95	ERP121228	PRJEB37886	United Kingdom	England	8
ERR4206640	Targeted-Capture	296	127337472	SAMEA6918244	28420684	PUBLIC HEALTH ENGLAND (COLINDALE)	public	sra,bam	ERX4167667	NextSeq 550	SINGLE	other	VIRAL RNA	Severe acute respiratory syndrome coronavirus 2	ILLUMINA	2020-06-07 18:00:00	COG-UK/PHEC-18A52	ERP121228	PRJEB37886	United Kingdom	England	7
ERR4206654	AMPLICON	270	124165822	SAMEA6918262	32803777	QUADRAM INSTITUTE BIOSCIENCE	public	bam,sra	ERX4167685	NextSeq 500	SINGLE	PCR	VIRAL RNA	Severe acute respiratory syndrome coronavirus 2	ILLUMINA	2020-06-07 18:00:00	COG-UK/NORW-E89E5	ERP121228	PRJEB37886	United Kingdom	England	6
ERR4206662	Targeted-Capture	296	352450000	SAMEA6918268	85663504	PUBLIC HEALTH ENGLAND (COLINDALE)	public	sra,bam	ERX4167691	NextSeq 550	SINGLE	other	VIRAL RNA	Severe acute respiratory syndrome coronavirus 2	ILLUMINA	2020-06-07 18:00:00	COG-UK/PHEC-18FF9	ERP121228	PRJEB37886	United Kingdom	England	7
ERR4206708	AMPLICON	267	136270716	SAMEA6918312	35151870	QUADRAM INSTITUTE BIOSCIENCE	public	sra,bam	ERX4167737	NextSeq 500	PAIRED	PCR	VIRAL RNA	Severe acute respiratory syndrome coronavirus 2	ILLUMINA	2020-06-07 18:00:00	COG-UK/NORW-E81FC	ERP121228	PRJEB37886	United Kingdom	England	11
ERR4206719	AMPLICON	274	132078236	SAMEA6918323	34586365	QUADRAM INSTITUTE BIOSCIENCE	public	bam,sra	ERX4167748	NextSeq 500	SINGLE	PCR	VIRAL RNA	Severe acute respiratory syndrome coronavirus 2	ILLUMINA	2020-06-07 18:00:00	COG-UK/NORW-E8253	ERP121228	PRJEB37886	United Kingdom	England	7
ERR4206723	AMPLICON	275	143113313	SAMEA6918328	37115108	QUADRAM INSTITUTE BIOSCIENCE	public	bam,sra	ERX4167754	NextSeq 500	SINGLE	PCR	VIRAL RNA	Severe acute respiratory syndrome coronavirus 2	ILLUMINA	2020-06-07 18:00:00	COG-UK/NORW-E8129	ERP121228	PRJEB37886	United Kingdom	England	7
ERR4206733	Targeted-Capture	297	30744626	SAMEA6918337	7881099	PUBLIC HEALTH ENGLAND (COLINDALE)	public	sra,bam	ERX4167763	NextSeq 550	PAIRED	other	VIRAL RNA	Severe acute respiratory syndrome coronavirus 2	ILLUMINA	2020-06-07 18:00:00	COG-UK/PHEC-18F35	ERP121228	PRJEB37886	United Kingdom	England	8
ERR4206735	AMPLICON	273	123010386	SAMEA6918338	31936025	QUADRAM INSTITUTE BIOSCIENCE	public	sra,bam	ERX4167764	NextSeq 500	SINGLE	PCR	VIRAL RNA	Severe acute respiratory syndrome coronavirus 2	ILLUMINA	2020-06-07 18:00:00	COG-UK/NORW-E7227	ERP121228	PRJEB37886	United Kingdom	England	7
ERR4206752	Targeted-Capture	294	71126924	SAMEA6918356	19118425	PUBLIC HEALTH ENGLAND (COLINDALE)	public	sra,bam	ERX4167782	NextSeq 550	SINGLE	other	VIRAL RNA	Severe acute respiratory syndrome coronavirus 2	ILLUMINA	2020-06-07 18:00:00	COG-UK/PHEC-1B873	ERP121228	PRJEB37886	United Kingdom	England	9
ERR4206763	Targeted-Capture	290	4294969	SAMEA6918366	1219798	PUBLIC HEALTH ENGLAND (COLINDALE)	public	bam,sra	ERX4167792	NextSeq 550	PAIRED	other	VIRAL RNA	Severe acute respiratory syndrome coronavirus 2	ILLUMINA	2020-06-07 18:00:00	COG-UK/PHEC-18FDB	ERP121228	PRJEB37886	United Kingdom	England	5
ERR4206770	AMPLICON	275	143910173	SAMEA6918373	37178164	QUADRAM INSTITUTE BIOSCIENCE	public	sra,bam	ERX4167799	NextSeq 500	SINGLE	PCR	VIRAL RNA	Severe acute respiratory syndrome coronavirus 2	ILLUMINA	2020-06-07 18:00:00	COG-UK/NORW-E811A	ERP121228	PRJEB37886	United Kingdom	England	6
ERR4206772	AMPLICON	275	134886599	SAMEA6918376	34387058	QUADRAM INSTITUTE BIOSCIENCE	public	sra,bam	ERX4167801	NextSeq 500	SINGLE	PCR	VIRAL RNA	Severe acute respiratory syndrome coronavirus 2	ILLUMINA	2020-06-07 18:00:00	COG-UK/NORW-E83C9	ERP121228	PRJEB37886	United Kingdom	England	5
ERR4206788	Targeted-Capture	296	48359454	SAMEA6918392	12267772	PUBLIC HEALTH ENGLAND (COLINDALE)	public	bam,sra	ERX4167818	NextSeq 550	SINGLE	other	VIRAL RNA	Severe acute respiratory syndrome coronavirus 2	ILLUMINA	2020-06-07 18:00:00	COG-UK/PHEC-1B521	ERP121228	PRJEB37886	United Kingdom	England	6
ERR4206790	AMPLICON	274	128177960	SAMEA6918393	32666439	QUADRAM INSTITUTE BIOSCIENCE	public	sra,bam	ERX4167819	NextSeq 500	SINGLE	PCR	VIRAL RNA	Severe acute respiratory syndrome coronavirus 2	ILLUMINA	2020-06-07 18:00:00	COG-UK/NORW-E8183	ERP121228	PRJEB37886	United Kingdom	England	6
ERR4206809	Targeted-Capture	294	7486151	SAMEA6918414	2112420	PUBLIC HEALTH ENGLAND (COLINDALE)	public	sra,bam	ERX4167840	NextSeq 550	PAIRED	other	VIRAL RNA	Severe acute respiratory syndrome coronavirus 2	ILLUMINA	2020-06-07 18:00:00	COG-UK/PHEC-18E29	ERP121228	PRJEB37886	United Kingdom	England	3
ERR4206820	Targeted-Capture	296	45583812	SAMEA6918425	10190716	PUBLIC HEALTH ENGLAND (COLINDALE)	public	sra,bam	ERX4167849	NextSeq 550	PAIRED	other	VIRAL RNA	Severe acute respiratory syndrome coronavirus 2	ILLUMINA	2020-06-07 18:00:00	COG-UK/PHEC-189FB	ERP121228	PRJEB37886	United Kingdom	England	8
ERR4206824	AMPLICON	270	131891006	SAMEA6918428	34018225	QUADRAM INSTITUTE BIOSCIENCE	public	bam,sra	ERX4167853	NextSeq 500	SINGLE	PCR	VIRAL RNA	Severe acute respiratory syndrome coronavirus 2	ILLUMINA	2020-06-07 18:00:00	COG-UK/NORW-E80C2	ERP121228	PRJEB37886	United Kingdom	England	10
ERR4206829	AMPLICON	276	171435345	SAMEA6918433	43953063	QUADRAM INSTITUTE BIOSCIENCE	public	sra,bam	ERX4167858	NextSeq 500	SINGLE	PCR	VIRAL RNA	Severe acute respiratory syndrome coronavirus 2	ILLUMINA	2020-06-07 18:00:00	COG-UK/NORW-E88BB	ERP121228	PRJEB37886	United Kingdom	England	6
ERR4206830	AMPLICON	276	198323762	SAMEA6918434	50417886	QUADRAM INSTITUTE BIOSCIENCE	public	sra,bam	ERX4167859	NextSeq 500	SINGLE	PCR	VIRAL RNA	Severe acute respiratory syndrome coronavirus 2	ILLUMINA	2020-06-07 18:00:00	COG-UK/NORW-E897C	ERP121228	PRJEB37886	United Kingdom	England	6
ERR4206837	Targeted-Capture	297	258849490	SAMEA6918440	61426001	PUBLIC HEALTH ENGLAND (COLINDALE)	public	sra,bam	ERX4167865	NextSeq 550	SINGLE	other	VIRAL RNA	Severe acute respiratory syndrome coronavirus 2	ILLUMINA	2020-06-07 18:00:00	COG-UK/PHEC-18ADA	ERP121228	PRJEB37886	United Kingdom	England	9
ERR4206850	Targeted-Capture	293	132798358	SAMEA6916332	33633666	PUBLIC HEALTH ENGLAND (COLINDALE)	public	sra,bam	ERX4167879	NextSeq 550	SINGLE	other	VIRAL RNA	Severe acute respiratory syndrome coronavirus 2	ILLUMINA	2020-06-07 18:00:00	COG-UK/PHEC-1B433	ERP121228	PRJEB37886	United Kingdom	England	6
ERR4206854	AMPLICON	273	132180063	SAMEA6918457	34370007	QUADRAM INSTITUTE BIOSCIENCE	public	bam,sra	ERX4167883	NextSeq 500	SINGLE	PCR	VIRAL RNA	Severe acute respiratory syndrome coronavirus 2	ILLUMINA	2020-06-07 18:00:00	COG-UK/NORW-E8921	ERP121228	PRJEB37886	United Kingdom	England	6
ERR4206865	AMPLICON	276	129974218	SAMEA6918468	33343503	QUADRAM INSTITUTE BIOSCIENCE	public	bam,sra	ERX4167894	NextSeq 500	SINGLE	PCR	VIRAL RNA	Severe acute respiratory syndrome coronavirus 2	ILLUMINA	2020-06-07 18:00:00	COG-UK/NORW-E8A88	ERP121228	PRJEB37886	United Kingdom	England	6
ERR4206866	AMPLICON	274	134625538	SAMEA6918469	34627305	QUADRAM INSTITUTE BIOSCIENCE	public	bam,sra	ERX4167895	NextSeq 500	SINGLE	PCR	VIRAL RNA	Severe acute respiratory syndrome coronavirus 2	ILLUMINA	2020-06-07 18:00:00	COG-UK/NORW-E8D70	ERP121228	PRJEB37886	United Kingdom	England	6
ERR4206882	Targeted-Capture	297	57841591	SAMEA6918486	14336581	PUBLIC HEALTH ENGLAND (COLINDALE)	public	bam,sra	ERX4167913	NextSeq 550	SINGLE	other	VIRAL RNA	Severe acute respiratory syndrome coronavirus 2	ILLUMINA	2020-06-07 18:00:00	COG-UK/PHEC-18DC2	ERP121228	PRJEB37886	United Kingdom	England	10
ERR4206896	Targeted-Capture	295	110317438	SAMEA6918499	30143683	PUBLIC HEALTH ENGLAND (COLINDALE)	public	sra,bam	ERX4167926	NextSeq 550	SINGLE	other	VIRAL RNA	Severe acute respiratory syndrome coronavirus 2	ILLUMINA	2020-06-07 18:00:00	COG-UK/PHEC-1B767	ERP121228	PRJEB37886	United Kingdom	England	11
ERR4206908	AMPLICON	275	160363590	SAMEA6918510	40887400	QUADRAM INSTITUTE BIOSCIENCE	public	sra,bam	ERX4167938	NextSeq 500	PAIRED	PCR	VIRAL RNA	Severe acute respiratory syndrome coronavirus 2	ILLUMINA	2020-06-07 18:00:00	COG-UK/NORW-E8790	ERP121228	PRJEB37886	United Kingdom	England	7
ERR4206922	Targeted-Capture	296	845606470	SAMEA6918521	214885200	PUBLIC HEALTH ENGLAND (COLINDALE)	public	sra,bam	ERX4167949	NextSeq 550	SINGLE	other	VIRAL RNA	Severe acute respiratory syndrome coronavirus 2	ILLUMINA	2020-06-07 18:00:00	COG-UK/PHEC-18964	ERP121228	PRJEB37886	United Kingdom	England	9
ERR4206927	AMPLICON	498	129328345	SAMEA6918529	33128697	WEST OF SCOTLAND SPECIALIST VIROLOGY CENTRE, NHSGG	public	bam,sra	ERX4167957	Illumina MiSeq	SINGLE	PCR	VIRAL RNA	Severe acute respiratory syndrome coronavirus 2	ILLUMINA	2020-06-07 18:00:00	COG-UK/CVR245	ERP121228	PRJEB37886	United Kingdom	Scotland	7
ERR4206941	AMPLICON	273	145555909	SAMEA6918543	37441630	QUADRAM INSTITUTE BIOSCIENCE	public	bam,sra	ERX4167971	NextSeq 500	SINGLE	PCR	VIRAL RNA	Severe acute respiratory syndrome coronavirus 2	ILLUMINA	2020-06-07 18:00:00	COG-UK/NORW-E8208	ERP121228	PRJEB37886	United Kingdom	England	8
ERR4206976	AMPLICON	273	142611723	SAMEA6918579	37146512	QUADRAM INSTITUTE BIOSCIENCE	public	bam,sra	ERX4168007	NextSeq 500	PAIRED	PCR	VIRAL RNA	Severe acute respiratory syndrome coronavirus 2	ILLUMINA	2020-06-07 18:00:00	COG-UK/NORW-E80D1	ERP121228	PRJEB37886	United Kingdom	England	8
ERR4206986	Targeted-Capture	296	52616882	SAMEA6918589	13551005	PUBLIC HEALTH ENGLAND (COLINDALE)	public	bam,sra	ERX4168017	NextSeq 550	PAIRED	other	VIRAL RNA	Severe acute respiratory syndrome coronavirus 2	ILLUMINA	2020-06-07 18:00:00	COG-UK/PHEC-18946	ERP121228	PRJEB37886	United Kingdom	England	6
ERR4207012	Targeted-Capture	296	45518208	SAMEA6918614	11551422	PUBLIC HEALTH ENGLAND (COLINDALE)	public	bam,sra	ERX4168042	NextSeq 550	PAIRED	other	VIRAL RNA	Severe acute respiratory syndrome coronavirus 2	ILLUMINA	2020-06-07 18:00:00	COG-UK/PHEC-18CC5	ERP121228	PRJEB37886	United Kingdom	England	5
ERR4207023	AMPLICON	274	237758227	SAMEA6918624	60687035	QUADRAM INSTITUTE BIOSCIENCE	public	sra,bam	ERX4168052	NextSeq 500	PAIRED	PCR	VIRAL RNA	Severe acute respiratory syndrome coronavirus 2	ILLUMINA	2020-06-07 18:00:00	COG-UK/NORW-E88E8	ERP121228	PRJEB37886	United Kingdom	England	6
ERR4207030	AMPLICON	274	132017132	SAMEA6918631	33815607	QUADRAM INSTITUTE BIOSCIENCE	public	bam,sra	ERX4168060	NextSeq 500	PAIRED	PCR	VIRAL RNA	Severe acute respiratory syndrome coronavirus 2	ILLUMINA	2020-06-07 18:00:00	COG-UK/NORW-E8B58	ERP121228	PRJEB37886	United Kingdom	England	8
ERR4207053	AMPLICON	277	90966301	SAMEA6918652	23479848	QUADRAM INSTITUTE BIOSCIENCE	public	bam,sra	ERX4168082	NextSeq 500	PAIRED	PCR	VIRAL RNA	Severe acute respiratory syndrome coronavirus 2	ILLUMINA	2020-06-07 18:00:00	COG-UK/NORW-E8174	ERP121228	PRJEB37886	United Kingdom	England	9
ERR4207069	AMPLICON	284	222990631	SAMEA6918669	50142506	QUADRAM INSTITUTE BIOSCIENCE	public	sra,bam	ERX4168099	NextSeq 500	SINGLE	PCR	VIRAL RNA	Severe acute respiratory syndrome coronavirus 2	ILLUMINA	2020-06-07 18:00:00	COG-UK/NORW-E72AF	ERP121228	PRJEB37886	United Kingdom	England	9
ERR4207070	Targeted-Capture	295	28829318	SAMEA6916879	7669327	PUBLIC HEALTH ENGLAND (COLINDALE)	public	bam,sra	ERX4168100	NextSeq 550	PAIRED	other	VIRAL RNA	Severe acute respiratory syndrome coronavirus 2	ILLUMINA	2020-06-07 18:00:00	COG-UK/PHEC-1B372	ERP121228	PRJEB37886	United Kingdom	England	7
ERR4207168	AMPLICON	275	125658165	SAMEA6918767	32392419	QUADRAM INSTITUTE BIOSCIENCE	public	sra,bam	ERX4168199	NextSeq 500	SINGLE	PCR	VIRAL RNA	Severe acute respiratory syndrome coronavirus 2	ILLUMINA	2020-06-07 18:00:00	COG-UK/NORW-E8A79	ERP121228	PRJEB37886	United Kingdom	England	6
ERR4207209	AMPLICON	275	127243198	SAMEA6918807	32859279	QUADRAM INSTITUTE BIOSCIENCE	public	sra,bam	ERX4168239	NextSeq 500	PAIRED	PCR	VIRAL RNA	Severe acute respiratory syndrome coronavirus 2	ILLUMINA	2020-06-07 18:00:00	COG-UK/NORW-E81ED	ERP121228	PRJEB37886	United Kingdom	England	5
ERR4207223	AMPLICON	272	128915933	SAMEA6918821	33534146	QUADRAM INSTITUTE BIOSCIENCE	public	sra,bam	ERX4168253	NextSeq 500	PAIRED	PCR	VIRAL RNA	Severe acute respiratory syndrome coronavirus 2	ILLUMINA	2020-06-07 18:00:00	COG-UK/NORW-E82DB	ERP121228	PRJEB37886	United Kingdom	England	6
ERR4207238	Targeted-Capture	294	113772304	SAMEA6917991	28780415	PUBLIC HEALTH ENGLAND (COLINDALE)	public	bam,sra	ERX4168267	NextSeq 550	PAIRED	other	VIRAL RNA	Severe acute respiratory syndrome coronavirus 2	ILLUMINA	2020-06-07 18:00:00	COG-UK/PHEC-1B4E8	ERP121228	PRJEB37886	United Kingdom	England	6
ERR4207241	Targeted-Capture	296	120093646	SAMEA6918838	30900018	PUBLIC HEALTH ENGLAND (COLINDALE)	public	bam,sra	ERX4168271	NextSeq 550	PAIRED	other	VIRAL RNA	Severe acute respiratory syndrome coronavirus 2	ILLUMINA	2020-06-07 18:00:00	COG-UK/PHEC-18ACB	ERP121228	PRJEB37886	United Kingdom	England	6
ERR4207248	Targeted-Capture	296	62968507	SAMEA6917543	17012840	PUBLIC HEALTH ENGLAND (COLINDALE)	public	sra,bam	ERX4168278	NextSeq 550	PAIRED	other	VIRAL RNA	Severe acute respiratory syndrome coronavirus 2	ILLUMINA	2020-06-07 18:00:00	COG-UK/PHEC-1B48E	ERP121228	PRJEB37886	United Kingdom	England	8
ERR4207254	AMPLICON	276	125231844	SAMEA6918848	31931160	QUADRAM INSTITUTE BIOSCIENCE	public	sra,bam	ERX4168284	NextSeq 500	PAIRED	PCR	VIRAL RNA	Severe acute respiratory syndrome coronavirus 2	ILLUMINA	2020-06-07 18:00:00	COG-UK/NORW-E8BC1	ERP121228	PRJEB37886	United Kingdom	England	7
ERR4207258	AMPLICON	274	80292963	SAMEA6918851	20600442	QUADRAM INSTITUTE BIOSCIENCE	public	bam,sra	ERX4168288	NextSeq 500	PAIRED	PCR	VIRAL RNA	Severe acute respiratory syndrome coronavirus 2	ILLUMINA	2020-06-07 18:00:00	COG-UK/NORW-E82AE	ERP121228	PRJEB37886	United Kingdom	England	8
ERR4207276	AMPLICON	278	173641840	SAMEA6918869	44109304	QUADRAM INSTITUTE BIOSCIENCE	public	sra,bam	ERX4168306	NextSeq 500	PAIRED	PCR	VIRAL RNA	Severe acute respiratory syndrome coronavirus 2	ILLUMINA	2020-06-07 18:00:00	COG-UK/NORW-E8A4C	ERP121228	PRJEB37886	United Kingdom	England	8
ERR4207316	AMPLICON	275	112912780	SAMEA6918909	29152633	QUADRAM INSTITUTE BIOSCIENCE	public	sra,bam	ERX4168345	NextSeq 500	PAIRED	PCR	VIRAL RNA	Severe acute respiratory syndrome coronavirus 2	ILLUMINA	2020-06-07 18:00:00	COG-UK/NORW-E8341	ERP121228	PRJEB37886	United Kingdom	England	15
ERR4207346	AMPLICON	275	123190072	SAMEA6918938	31545994	QUADRAM INSTITUTE BIOSCIENCE	public	sra,bam	ERX4168375	NextSeq 500	SINGLE	PCR	VIRAL RNA	Severe acute respiratory syndrome coronavirus 2	ILLUMINA	2020-06-07 18:00:00	COG-UK/NORW-E8314	ERP121228	PRJEB37886	United Kingdom	England	6
ERR4207348	Targeted-Capture	297	69294764	SAMEA6918940	18182777	PUBLIC HEALTH ENGLAND (COLINDALE)	public	sra,bam	ERX4168378	NextSeq 550	SINGLE	other	VIRAL RNA	Severe acute respiratory syndrome coronavirus 2	ILLUMINA	2020-06-07 18:00:00	COG-UK/PHEC-18F08	ERP121228	PRJEB37886	United Kingdom	England	6
ERR4207355	Targeted-Capture	296	14049194	SAMEA6918948	3701230	PUBLIC HEALTH ENGLAND (COLINDALE)	public	bam,sra	ERX4168386	NextSeq 550	PAIRED	other	VIRAL RNA	Severe acute respiratory syndrome coronavirus 2	ILLUMINA	2020-06-07 18:00:00	COG-UK/PHEC-18DE0	ERP121228	PRJEB37886	United Kingdom	England	6
ERR4207356	Targeted-Capture	297	4536157	SAMEA6918949	1345081	PUBLIC HEALTH ENGLAND (COLINDALE)	public	bam,sra	ERX4168387	NextSeq 550	PAIRED	other	VIRAL RNA	Severe acute respiratory syndrome coronavirus 2	ILLUMINA	2020-06-07 18:00:00	COG-UK/PHEC-18C01	ERP121228	PRJEB37886	United Kingdom	England	10
ERR4207369	Targeted-Capture	291	135843939	SAMEA6916566	37820401	PUBLIC HEALTH ENGLAND (COLINDALE)	public	bam,sra	ERX4168398	NextSeq 550	PAIRED	other	VIRAL RNA	Severe acute respiratory syndrome coronavirus 2	ILLUMINA	2020-06-07 18:00:00	COG-UK/PHEC-1B530	ERP121228	PRJEB37886	United Kingdom	England	8
ERR4207376	Targeted-Capture	293	41000981	SAMEA6918966	10286313	PUBLIC HEALTH ENGLAND (COLINDALE)	public	sra,bam	ERX4168405	NextSeq 550	PAIRED	other	VIRAL RNA	Severe acute respiratory syndrome coronavirus 2	ILLUMINA	2020-06-07 18:00:00	COG-UK/PHEC-18B5F	ERP121228	PRJEB37886	United Kingdom	England	6
ERR4207382	AMPLICON	274	124206570	SAMEA6918973	32539520	QUADRAM INSTITUTE BIOSCIENCE	public	bam,sra	ERX4168412	NextSeq 500	PAIRED	PCR	VIRAL RNA	Severe acute respiratory syndrome coronavirus 2	ILLUMINA	2020-06-07 18:00:00	COG-UK/NORW-E6EAC	ERP121228	PRJEB37886	United Kingdom	England	9
ERR4207383	AMPLICON	283	1124280204	SAMEA6918970	267163521	PUBLIC HEALTH ENGLAND (COLINDALE)	public	sra,bam	ERX4168409	NextSeq 550	PAIRED	PCR	VIRAL RNA	Severe acute respiratory syndrome coronavirus 2	ILLUMINA	2020-06-07 18:00:00	COG-UK/PHEC-10F2E	ERP121228	PRJEB37886	United Kingdom	England	6
ERR4207391	AMPLICON	276	156124165	SAMEA6918981	40243576	QUADRAM INSTITUTE BIOSCIENCE	public	bam,sra	ERX4168420	NextSeq 500	SINGLE	PCR	VIRAL RNA	Severe acute respiratory syndrome coronavirus 2	ILLUMINA	2020-06-07 18:00:00	COG-UK/NORW-E8C64	ERP121228	PRJEB37886	United Kingdom	England	8
ERR4207404	AMPLICON	273	134752893	SAMEA6918995	35571796	QUADRAM INSTITUTE BIOSCIENCE	public	sra,bam	ERX4168434	NextSeq 500	SINGLE	PCR	VIRAL RNA	Severe acute respiratory syndrome coronavirus 2	ILLUMINA	2020-06-07 18:00:00	COG-UK/NORW-E8A3D	ERP121228	PRJEB37886	United Kingdom	England	6
ERR4207409	AMPLICON	275	122899491	SAMEA6918999	31822803	QUADRAM INSTITUTE BIOSCIENCE	public	sra,bam	ERX4168437	NextSeq 500	PAIRED	PCR	VIRAL RNA	Severe acute respiratory syndrome coronavirus 2	ILLUMINA	2020-06-07 18:00:00	COG-UK/NORW-E896D	ERP121228	PRJEB37886	United Kingdom	England	9
ERR4207416	AMPLICON	277	136055358	SAMEA6919006	34862808	QUADRAM INSTITUTE BIOSCIENCE	public	sra,bam	ERX4168446	NextSeq 500	SINGLE	PCR	VIRAL RNA	Severe acute respiratory syndrome coronavirus 2	ILLUMINA	2020-06-07 18:00:00	COG-UK/NORW-E89F4	ERP121228	PRJEB37886	United Kingdom	England	5
ERR4207435	Targeted-Capture	297	86196423	SAMEA6919025	21441007	PUBLIC HEALTH ENGLAND (COLINDALE)	public	bam,sra	ERX4168465	NextSeq 550	SINGLE	other	VIRAL RNA	Severe acute respiratory syndrome coronavirus 2	ILLUMINA	2020-06-07 18:00:00	COG-UK/PHEC-18E38	ERP121228	PRJEB37886	United Kingdom	England	5
ERR4207443	Targeted-Capture	297	93005933	SAMEA6919032	20541250	PUBLIC HEALTH ENGLAND (COLINDALE)	public	bam,sra	ERX4168472	NextSeq 550	SINGLE	other	VIRAL RNA	Severe acute respiratory syndrome coronavirus 2	ILLUMINA	2020-06-07 18:00:00	COG-UK/PHEC-18FBD	ERP121228	PRJEB37886	United Kingdom	England	11
ERR4207459	AMPLICON	274	128181434	SAMEA6919048	33457554	QUADRAM INSTITUTE BIOSCIENCE	public	bam,sra	ERX4168488	NextSeq 500	SINGLE	PCR	VIRAL RNA	Severe acute respiratory syndrome coronavirus 2	ILLUMINA	2020-06-07 18:00:00	COG-UK/NORW-E8D16	ERP121228	PRJEB37886	United Kingdom	England	6
ERR4207479	Targeted-Capture	294	67861659	SAMEA6919071	17868521	PUBLIC HEALTH ENGLAND (COLINDALE)	public	sra,bam	ERX4168511	NextSeq 550	SINGLE	other	VIRAL RNA	Severe acute respiratory syndrome coronavirus 2	ILLUMINA	2020-06-07 18:00:00	COG-UK/PHEC-1B5E5	ERP121228	PRJEB37886	United Kingdom	England	5
ERR4207531	AMPLICON	275	192166904	SAMEA6919121	49324656	QUADRAM INSTITUTE BIOSCIENCE	public	bam,sra	ERX4168561	NextSeq 500	SINGLE	PCR	VIRAL RNA	Severe acute respiratory syndrome coronavirus 2	ILLUMINA	2020-06-07 18:00:00	COG-UK/NORW-E8B85	ERP121228	PRJEB37886	United Kingdom	England	8
ERR4207552	Targeted-Capture	295	3159576	SAMEA6919141	1008666	PUBLIC HEALTH ENGLAND (COLINDALE)	public	sra,bam	ERX4168581	NextSeq 550	PAIRED	other	VIRAL RNA	Severe acute respiratory syndrome coronavirus 2	ILLUMINA	2020-06-07 18:00:00	COG-UK/PHEC-18B22	ERP121228	PRJEB37886	United Kingdom	England	7
ERR4207563	Targeted-Capture	296	37356248	SAMEA6919153	10010548	PUBLIC HEALTH ENGLAND (COLINDALE)	public	sra,bam	ERX4168593	NextSeq 550	PAIRED	other	VIRAL RNA	Severe acute respiratory syndrome coronavirus 2	ILLUMINA	2020-06-07 18:00:00	COG-UK/PHEC-1B5A9	ERP121228	PRJEB37886	United Kingdom	England	14
ERR4207612	AMPLICON	273	150280441	SAMEA6919198	38869477	QUADRAM INSTITUTE BIOSCIENCE	public	sra,bam	ERX4168640	NextSeq 500	PAIRED	PCR	VIRAL RNA	Severe acute respiratory syndrome coronavirus 2	ILLUMINA	2020-06-07 18:00:00	COG-UK/NORW-E8262	ERP121228	PRJEB37886	United Kingdom	England	8
ERR4207613	Targeted-Capture	296	30026210	SAMEA6919202	7947979	PUBLIC HEALTH ENGLAND (COLINDALE)	public	bam,sra	ERX4168645	NextSeq 550	PAIRED	other	VIRAL RNA	Severe acute respiratory syndrome coronavirus 2	ILLUMINA	2020-06-07 18:00:00	COG-UK/PHEC-1B59A	ERP121228	PRJEB37886	United Kingdom	England	12
ERR4207617	AMPLICON	275	150097063	SAMEA6919204	38766968	QUADRAM INSTITUTE BIOSCIENCE	public	sra,bam	ERX4168646	NextSeq 500	PAIRED	PCR	VIRAL RNA	Severe acute respiratory syndrome coronavirus 2	ILLUMINA	2020-06-07 18:00:00	COG-UK/NORW-E894F	ERP121228	PRJEB37886	United Kingdom	England	7
ERR4207619	AMPLICON	276	137749853	SAMEA6919206	35600456	QUADRAM INSTITUTE BIOSCIENCE	public	bam,sra	ERX4168648	NextSeq 500	PAIRED	PCR	VIRAL RNA	Severe acute respiratory syndrome coronavirus 2	ILLUMINA	2020-06-07 18:00:00	COG-UK/NORW-E8AF1	ERP121228	PRJEB37886	United Kingdom	England	5
ERR4207621	Targeted-Capture	296	13904734	SAMEA6917458	3855652	PUBLIC HEALTH ENGLAND (COLINDALE)	public	sra,bam	ERX4168652	NextSeq 550	PAIRED	other	VIRAL RNA	Severe acute respiratory syndrome coronavirus 2	ILLUMINA	2020-06-07 18:00:00	COG-UK/PHEC-1B451	ERP121228	PRJEB37886	United Kingdom	England	5
ERR4207637	Targeted-Capture	295	3802590	SAMEA6919224	1190297	PUBLIC HEALTH ENGLAND (COLINDALE)	public	sra,bam	ERX4168667	NextSeq 550	PAIRED	other	VIRAL RNA	Severe acute respiratory syndrome coronavirus 2	ILLUMINA	2020-06-07 18:00:00	COG-UK/PHEC-18F17	ERP121228	PRJEB37886	United Kingdom	England	8
ERR4207652	Targeted-Capture	296	36243568	SAMEA6919238	9274090	PUBLIC HEALTH ENGLAND (COLINDALE)	public	sra,bam	ERX4168681	NextSeq 550	PAIRED	other	VIRAL RNA	Severe acute respiratory syndrome coronavirus 2	ILLUMINA	2020-06-07 18:00:00	COG-UK/PHEC-1B460	ERP121228	PRJEB37886	United Kingdom	England	6
ERR4207673	AMPLICON	275	134674716	SAMEA6919259	34395928	QUADRAM INSTITUTE BIOSCIENCE	public	bam,sra	ERX4168702	NextSeq 500	PAIRED	PCR	VIRAL RNA	Severe acute respiratory syndrome coronavirus 2	ILLUMINA	2020-06-07 18:00:00	COG-UK/NORW-E8068	ERP121228	PRJEB37886	United Kingdom	England	9
ERR4207715	Targeted-Capture	296	186390092	SAMEA6919300	48562458	PUBLIC HEALTH ENGLAND (COLINDALE)	public	sra,bam	ERX4168744	NextSeq 550	PAIRED	other	VIRAL RNA	Severe acute respiratory syndrome coronavirus 2	ILLUMINA	2020-06-07 18:00:00	COG-UK/PHEC-18973	ERP121228	PRJEB37886	United Kingdom	England	7
ERR4207755	AMPLICON	498	173490466	SAMEA6919337	49416190	WEST OF SCOTLAND SPECIALIST VIROLOGY CENTRE, NHSGG	public	bam,sra	ERX4168783	Illumina MiSeq	PAIRED	PCR	VIRAL RNA	Severe acute respiratory syndrome coronavirus 2	ILLUMINA	2020-06-07 18:00:00	COG-UK/CVR305	ERP121228	PRJEB37886	United Kingdom	Scotland	4
ERR4207756	Targeted-Capture	296	125851835	SAMEA6916952	31982910	PUBLIC HEALTH ENGLAND (COLINDALE)	public	sra,bam	ERX4168785	NextSeq 550	PAIRED	other	VIRAL RNA	Severe acute respiratory syndrome coronavirus 2	ILLUMINA	2020-06-07 18:00:00	COG-UK/PHEC-1B4D9	ERP121228	PRJEB37886	United Kingdom	England	10
ERR4207788	AMPLICON	275	123857451	SAMEA6919353	31557402	QUADRAM INSTITUTE BIOSCIENCE	public	sra,bam	ERX4168817	NextSeq 500	SINGLE	PCR	VIRAL RNA	Severe acute respiratory syndrome coronavirus 2	ILLUMINA	2020-06-07 18:00:00	COG-UK/NORW-E6FC7	ERP121228	PRJEB37886	United Kingdom	England	6
ERR4207797	Targeted-Capture	296	155547966	SAMEA6919362	35083855	PUBLIC HEALTH ENGLAND (COLINDALE)	public	sra,bam	ERX4168826	NextSeq 550	SINGLE	other	VIRAL RNA	Severe acute respiratory syndrome coronavirus 2	ILLUMINA	2020-06-07 18:00:00	COG-UK/PHEC-1B882	ERP121228	PRJEB37886	United Kingdom	England	7
ERR4207850	Targeted-Capture	295	76553190	SAMEA6919412	18762567	PUBLIC HEALTH ENGLAND (COLINDALE)	public	sra,bam	ERX4168879	NextSeq 550	SINGLE	other	VIRAL RNA	Severe acute respiratory syndrome coronavirus 2	ILLUMINA	2020-06-07 18:00:00	COG-UK/PHEC-18AAD	ERP121228	PRJEB37886	United Kingdom	England	9
ERR4207878	AMPLICON	275	135845441	SAMEA6919436	34721749	QUADRAM INSTITUTE BIOSCIENCE	public	bam,sra	ERX4168907	NextSeq 500	PAIRED	PCR	VIRAL RNA	Severe acute respiratory syndrome coronavirus 2	ILLUMINA	2020-06-07 18:00:00	COG-UK/NORW-E8CFB	ERP121228	PRJEB37886	United Kingdom	England	11
ERR4207910	AMPLICON	276	141248780	SAMEA6919466	35965174	QUADRAM INSTITUTE BIOSCIENCE	public	bam,sra	ERX4168940	NextSeq 500	SINGLE	PCR	VIRAL RNA	Severe acute respiratory syndrome coronavirus 2	ILLUMINA	2020-06-07 18:00:00	COG-UK/NORW-E8138	ERP121228	PRJEB37886	United Kingdom	England	9
ERR4207917	Targeted-Capture	295	113844923	SAMEA6917167	30310503	PUBLIC HEALTH ENGLAND (COLINDALE)	public	bam,sra	ERX4168946	NextSeq 550	SINGLE	other	VIRAL RNA	Severe acute respiratory syndrome coronavirus 2	ILLUMINA	2020-06-07 18:00:00	COG-UK/PHEC-1B47F	ERP121228	PRJEB37886	United Kingdom	England	8
ERR4207920	AMPLICON	274	154516003	SAMEA6919473	39784111	QUADRAM INSTITUTE BIOSCIENCE	public	sra,bam	ERX4168949	NextSeq 500	SINGLE	PCR	VIRAL RNA	Severe acute respiratory syndrome coronavirus 2	ILLUMINA	2020-06-07 18:00:00	COG-UK/NORW-E8D07	ERP121228	PRJEB37886	United Kingdom	England	8
ERR4207927	AMPLICON	275	129267934	SAMEA6919483	33956044	QUADRAM INSTITUTE BIOSCIENCE	public	sra,bam	ERX4168958	NextSeq 500	SINGLE	PCR	VIRAL RNA	Severe acute respiratory syndrome coronavirus 2	ILLUMINA	2020-06-07 18:00:00	COG-UK/NORW-E8CEC	ERP121228	PRJEB37886	United Kingdom	England	9
ERR4207930	AMPLICON	276	151129636	SAMEA6919485	38428872	QUADRAM INSTITUTE BIOSCIENCE	public	bam,sra	ERX4168960	NextSeq 500	SINGLE	PCR	VIRAL RNA	Severe acute respiratory syndrome coronavirus 2	ILLUMINA	2020-06-07 18:00:00	COG-UK/NORW-E8772	ERP121228	PRJEB37886	United Kingdom	England	9
ERR4207957	Targeted-Capture	297	123095240	SAMEA6919510	29952751	PUBLIC HEALTH ENGLAND (COLINDALE)	public	sra,bam	ERX4168986	NextSeq 550	SINGLE	other	VIRAL RNA	Severe acute respiratory syndrome coronavirus 2	ILLUMINA	2020-06-07 18:00:00	COG-UK/PHEC-18B13	ERP121228	PRJEB37886	United Kingdom	England	6
ERR4208003	Targeted-Capture	296	60736959	SAMEA6919556	16059478	PUBLIC HEALTH ENGLAND (COLINDALE)	public	sra,bam	ERX4169032	NextSeq 550	SINGLE	other	VIRAL RNA	Severe acute respiratory syndrome coronavirus 2	ILLUMINA	2020-06-07 18:00:00	COG-UK/PHEC-18D68	ERP121228	PRJEB37886	United Kingdom	England	5
ERR4208029	AMPLICON	276	139749660	SAMEA6919581	35884128	QUADRAM INSTITUTE BIOSCIENCE	public	sra,bam	ERX4169058	NextSeq 500	SINGLE	PCR	VIRAL RNA	Severe acute respiratory syndrome coronavirus 2	ILLUMINA	2020-06-07 18:00:00	COG-UK/NORW-E81CF	ERP121228	PRJEB37886	United Kingdom	England	8
ERR4208044	AMPLICON	276	134620057	SAMEA6919596	34554698	QUADRAM INSTITUTE BIOSCIENCE	public	bam,sra	ERX4169073	NextSeq 500	SINGLE	PCR	VIRAL RNA	Severe acute respiratory syndrome coronavirus 2	ILLUMINA	2020-06-07 18:00:00	COG-UK/NORW-E8BD0	ERP121228	PRJEB37886	United Kingdom	England	8
ERR4208068	Targeted-Capture	292	42809565	SAMEA6919620	11348352	PUBLIC HEALTH ENGLAND (COLINDALE)	public	sra,bam	ERX4169099	NextSeq 550	PAIRED	other	VIRAL RNA	Severe acute respiratory syndrome coronavirus 2	ILLUMINA	2020-06-07 18:00:00	COG-UK/PHEC-189CE	ERP121228	PRJEB37886	United Kingdom	England	6
ERR4208093	AMPLICON	275	120535633	SAMEA6919641	31346425	QUADRAM INSTITUTE BIOSCIENCE	public	bam,sra	ERX4169122	NextSeq 500	PAIRED	PCR	VIRAL RNA	Severe acute respiratory syndrome coronavirus 2	ILLUMINA	2020-06-07 18:00:00	COG-UK/NORW-E83AB	ERP121228	PRJEB37886	United Kingdom	England	8
ERR4208096	Targeted-Capture	296	63490506	SAMEA6919644	15827402	PUBLIC HEALTH ENGLAND (COLINDALE)	public	sra,bam	ERX4169126	NextSeq 550	SINGLE	other	VIRAL RNA	Severe acute respiratory syndrome coronavirus 2	ILLUMINA	2020-06-07 18:00:00	COG-UK/PHEC-18CB6	ERP121228	PRJEB37886	United Kingdom	England	5
ERR4208106	AMPLICON	276	182513371	SAMEA6919654	46521898	QUADRAM INSTITUTE BIOSCIENCE	public	sra,bam	ERX4169136	NextSeq 500	SINGLE	PCR	VIRAL RNA	Severe acute respiratory syndrome coronavirus 2	ILLUMINA	2020-06-07 18:00:00	COG-UK/NORW-E82BD	ERP121228	PRJEB37886	United Kingdom	England	8
ERR4208110	AMPLICON	276	133532292	SAMEA6919657	34121508	QUADRAM INSTITUTE BIOSCIENCE	public	bam,sra	ERX4169139	NextSeq 500	SINGLE	PCR	VIRAL RNA	Severe acute respiratory syndrome coronavirus 2	ILLUMINA	2020-06-07 18:00:00	COG-UK/NORW-E8AA6	ERP121228	PRJEB37886	United Kingdom	England	6
ERR4208135	Targeted-Capture	296	57817754	SAMEA6919683	14621322	PUBLIC HEALTH ENGLAND (COLINDALE)	public	bam,sra	ERX4169165	NextSeq 550	PAIRED	other	VIRAL RNA	Severe acute respiratory syndrome coronavirus 2	ILLUMINA	2020-06-07 18:00:00	COG-UK/PHEC-18BAA	ERP121228	PRJEB37886	United Kingdom	England	5
ERR4208174	Targeted-Capture	295	59089732	SAMEA6919720	15558308	PUBLIC HEALTH ENGLAND (COLINDALE)	public	sra,bam	ERX4169203	NextSeq 550	SINGLE	other	VIRAL RNA	Severe acute respiratory syndrome coronavirus 2	ILLUMINA	2020-06-07 18:00:00	COG-UK/PHEC-1B697	ERP121228	PRJEB37886	United Kingdom	England	9
ERR4208180	Targeted-Capture	296	50393105	SAMEA6917611	12243321	PUBLIC HEALTH ENGLAND (COLINDALE)	public	sra,bam	ERX4169209	NextSeq 550	PAIRED	other	VIRAL RNA	Severe acute respiratory syndrome coronavirus 2	ILLUMINA	2020-06-07 18:00:00	COG-UK/PHEC-1B4BB	ERP121228	PRJEB37886	United Kingdom	England	7
ERR4208194	Targeted-Capture	297	58965649	SAMEA6919739	14964259	PUBLIC HEALTH ENGLAND (COLINDALE)	public	bam,sra	ERX4169223	NextSeq 550	SINGLE	other	VIRAL RNA	Severe acute respiratory syndrome coronavirus 2	ILLUMINA	2020-06-07 18:00:00	COG-UK/PHEC-18C10	ERP121228	PRJEB37886	United Kingdom	England	9
ERR4208201	AMPLICON	276	191758547	SAMEA6919746	48798576	QUADRAM INSTITUTE BIOSCIENCE	public	bam,sra	ERX4169229	NextSeq 500	PAIRED	PCR	VIRAL RNA	Severe acute respiratory syndrome coronavirus 2	ILLUMINA	2020-06-07 18:00:00	COG-UK/NORW-E8CBF	ERP121228	PRJEB37886	United Kingdom	England	5
ERR4208255	Targeted-Capture	278	3946508	SAMEA6919800	1217088	PUBLIC HEALTH ENGLAND (COLINDALE)	public	sra,bam	ERX4169286	NextSeq 550	PAIRED	other	VIRAL RNA	Severe acute respiratory syndrome coronavirus 2	ILLUMINA	2020-06-07 18:00:00	COG-UK/PHEC-18E65	ERP121228	PRJEB37886	United Kingdom	England	10
ERR4208260	Targeted-Capture	296	103875983	SAMEA6916459	26101961	PUBLIC HEALTH ENGLAND (COLINDALE)	public	sra,bam	ERX4169289	NextSeq 550	PAIRED	other	VIRAL RNA	Severe acute respiratory syndrome coronavirus 2	ILLUMINA	2020-06-07 18:00:00	COG-UK/PHEC-1B503	ERP121228	PRJEB37886	United Kingdom	England	7
ERR4208274	AMPLICON	273	126573752	SAMEA6919818	33013678	QUADRAM INSTITUTE BIOSCIENCE	public	bam,sra	ERX4169303	NextSeq 500	PAIRED	PCR	VIRAL RNA	Severe acute respiratory syndrome coronavirus 2	ILLUMINA	2020-06-07 18:00:00	COG-UK/NORW-E8930	ERP121228	PRJEB37886	United Kingdom	England	8
ERR4208279	Targeted-Capture	297	80032175	SAMEA6919823	19666217	PUBLIC HEALTH ENGLAND (COLINDALE)	public	bam,sra	ERX4169308	NextSeq 550	PAIRED	other	VIRAL RNA	Severe acute respiratory syndrome coronavirus 2	ILLUMINA	2020-06-07 18:00:00	COG-UK/PHEC-18A9E	ERP121228	PRJEB37886	United Kingdom	England	6
ERR4208287	Targeted-Capture	297	5797858	SAMEA6919831	1634121	PUBLIC HEALTH ENGLAND (COLINDALE)	public	sra,bam	ERX4169316	NextSeq 550	PAIRED	other	VIRAL RNA	Severe acute respiratory syndrome coronavirus 2	ILLUMINA	2020-06-07 18:00:00	COG-UK/PHEC-18A61	ERP121228	PRJEB37886	United Kingdom	England	4
ERR4208305	Targeted-Capture	296	47259334	SAMEA6919848	11514719	PUBLIC HEALTH ENGLAND (COLINDALE)	public	bam,sra	ERX4169334	NextSeq 550	PAIRED	other	VIRAL RNA	Severe acute respiratory syndrome coronavirus 2	ILLUMINA	2020-06-07 18:00:00	COG-UK/PHEC-19013	ERP121228	PRJEB37886	United Kingdom	England	7
ERR4208310	AMPLICON	275	127950921	SAMEA6919853	32779673	QUADRAM INSTITUTE BIOSCIENCE	public	sra,bam	ERX4169339	NextSeq 500	PAIRED	PCR	VIRAL RNA	Severe acute respiratory syndrome coronavirus 2	ILLUMINA	2020-06-07 18:00:00	COG-UK/NORW-E8842	ERP121228	PRJEB37886	United Kingdom	England	6
ERR4208333	AMPLICON	273	148206219	SAMEA6919875	38551862	QUADRAM INSTITUTE BIOSCIENCE	public	bam,sra	ERX4169361	NextSeq 500	PAIRED	PCR	VIRAL RNA	Severe acute respiratory syndrome coronavirus 2	ILLUMINA	2020-06-07 18:00:00	COG-UK/NORW-E6E24	ERP121228	PRJEB37886	United Kingdom	England	7
ERR4208351	Targeted-Capture	293	41790645	SAMEA6919893	10226484	PUBLIC HEALTH ENGLAND (COLINDALE)	public	bam,sra	ERX4169381	NextSeq 550	PAIRED	other	VIRAL RNA	Severe acute respiratory syndrome coronavirus 2	ILLUMINA	2020-06-07 18:00:00	COG-UK/PHEC-18D4A	ERP121228	PRJEB37886	United Kingdom	England	7
ERR4208358	AMPLICON	274	134749562	SAMEA6919899	34304447	QUADRAM INSTITUTE BIOSCIENCE	public	bam,sra	ERX4169386	NextSeq 500	SINGLE	PCR	VIRAL RNA	Severe acute respiratory syndrome coronavirus 2	ILLUMINA	2020-06-07 18:00:00	COG-UK/NORW-E8095	ERP121228	PRJEB37886	United Kingdom	England	7
ERR4208362	Targeted-Capture	296	425085860	SAMEA6919903	106078995	PUBLIC HEALTH ENGLAND (COLINDALE)	public	sra,bam	ERX4169390	NextSeq 550	SINGLE	other	VIRAL RNA	Severe acute respiratory syndrome coronavirus 2	ILLUMINA	2020-06-07 18:00:00	COG-UK/PHEC-1B846	ERP121228	PRJEB37886	United Kingdom	England	7
ERR4208379	Targeted-Capture	291	56888248	SAMEA6919920	14951498	PUBLIC HEALTH ENGLAND (COLINDALE)	public	sra,bam	ERX4169407	NextSeq 550	SINGLE	other	VIRAL RNA	Severe acute respiratory syndrome coronavirus 2	ILLUMINA	2020-06-07 18:00:00	COG-UK/PHEC-1B6C4	ERP121228	PRJEB37886	United Kingdom	England	10
ERR4208381	Targeted-Capture	297	696664501	SAMEA6919921	165695219	PUBLIC HEALTH ENGLAND (COLINDALE)	public	bam,sra	ERX4169409	NextSeq 550	SINGLE	other	VIRAL RNA	Severe acute respiratory syndrome coronavirus 2	ILLUMINA	2020-06-07 18:00:00	COG-UK/PHEC-18DFF	ERP121228	PRJEB37886	United Kingdom	England	8
ERR4208386	Targeted-Capture	297	39646444	SAMEA6919926	10413731	PUBLIC HEALTH ENGLAND (COLINDALE)	public	bam,sra	ERX4169414	NextSeq 550	SINGLE	other	VIRAL RNA	Severe acute respiratory syndrome coronavirus 2	ILLUMINA	2020-06-07 18:00:00	COG-UK/PHEC-18E1A	ERP121228	PRJEB37886	United Kingdom	England	8
ERR4208410	Targeted-Capture	297	72698159	SAMEA6918937	18178393	PUBLIC HEALTH ENGLAND (COLINDALE)	public	bam,sra	ERX4169439	NextSeq 550	SINGLE	other	VIRAL RNA	Severe acute respiratory syndrome coronavirus 2	ILLUMINA	2020-06-07 18:00:00	COG-UK/PHEC-1B4F7	ERP121228	PRJEB37886	United Kingdom	England	7
ERR4208445	AMPLICON	276	137567979	SAMEA6919981	35179346	QUADRAM INSTITUTE BIOSCIENCE	public	bam,sra	ERX4169473	NextSeq 500	PAIRED	PCR	VIRAL RNA	Severe acute respiratory syndrome coronavirus 2	ILLUMINA	2020-06-07 18:00:00	COG-UK/NORW-E8305	ERP121228	PRJEB37886	United Kingdom	England	7
ERR4208462	Targeted-Capture	295	21468100	SAMEA6919998	5710283	PUBLIC HEALTH ENGLAND (COLINDALE)	public	bam,sra	ERX4169491	NextSeq 550	PAIRED	other	VIRAL RNA	Severe acute respiratory syndrome coronavirus 2	ILLUMINA	2020-06-07 18:00:00	COG-UK/PHEC-1B66A	ERP121228	PRJEB37886	United Kingdom	England	7
ERR4208466	AMPLICON	274	137040068	SAMEA6920003	35850957	QUADRAM INSTITUTE BIOSCIENCE	public	bam,sra	ERX4169496	NextSeq 500	SINGLE	PCR	VIRAL RNA	Severe acute respiratory syndrome coronavirus 2	ILLUMINA	2020-06-07 18:00:00	COG-UK/NORW-E888E	ERP121228	PRJEB37886	United Kingdom	England	5
ERR4208493	Targeted-Capture	297	84962223	SAMEA6920030	20533700	PUBLIC HEALTH ENGLAND (COLINDALE)	public	sra,bam	ERX4169522	NextSeq 550	PAIRED	other	VIRAL RNA	Severe acute respiratory syndrome coronavirus 2	ILLUMINA	2020-06-07 18:00:00	COG-UK/PHEC-18B31	ERP121228	PRJEB37886	United Kingdom	England	7
ERR4208512	Targeted-Capture	294	46204027	SAMEA6920047	10382738	PUBLIC HEALTH ENGLAND (COLINDALE)	public	sra,bam	ERX4169540	NextSeq 550	SINGLE	other	VIRAL RNA	Severe acute respiratory syndrome coronavirus 2	ILLUMINA	2020-06-07 18:00:00	COG-UK/PHEC-1B819	ERP121228	PRJEB37886	United Kingdom	England	13
ERR4208556	Targeted-Capture	295	22914063	SAMEA6920089	6109572	PUBLIC HEALTH ENGLAND (COLINDALE)	public	bam,sra	ERX4169584	NextSeq 550	PAIRED	other	VIRAL RNA	Severe acute respiratory syndrome coronavirus 2	ILLUMINA	2020-06-07 18:00:00	COG-UK/PHEC-1B64C	ERP121228	PRJEB37886	United Kingdom	England	7
ERR4208557	Targeted-Capture	296	114458754	SAMEA6920090	27899522	PUBLIC HEALTH ENGLAND (COLINDALE)	public	sra,bam	ERX4169583	NextSeq 550	SINGLE	other	VIRAL RNA	Severe acute respiratory syndrome coronavirus 2	ILLUMINA	2020-06-07 18:00:00	COG-UK/PHEC-18EB0	ERP121228	PRJEB37886	United Kingdom	England	4
ERR4208567	Targeted-Capture	297	14947973	SAMEA6920103	3931133	PUBLIC HEALTH ENGLAND (COLINDALE)	public	sra,bam	ERX4169597	NextSeq 550	PAIRED	other	VIRAL RNA	Severe acute respiratory syndrome coronavirus 2	ILLUMINA	2020-06-07 18:00:00	COG-UK/PHEC-19031	ERP121228	PRJEB37886	United Kingdom	England	5
ERR4208581	Targeted-Capture	295	14196257	SAMEA6920114	3219950	PUBLIC HEALTH ENGLAND (COLINDALE)	public	sra,bam	ERX4169609	NextSeq 550	PAIRED	other	VIRAL RNA	Severe acute respiratory syndrome coronavirus 2	ILLUMINA	2020-06-07 18:00:00	COG-UK/PHEC-18F26	ERP121228	PRJEB37886	United Kingdom	England	9
ERR4208609	AMPLICON	275	140025089	SAMEA6920143	36001199	QUADRAM INSTITUTE BIOSCIENCE	public	bam,sra	ERX4169637	NextSeq 500	SINGLE	PCR	VIRAL RNA	Severe acute respiratory syndrome coronavirus 2	ILLUMINA	2020-06-07 18:00:00	COG-UK/NORW-E89D6	ERP121228	PRJEB37886	United Kingdom	England	8
ERR4208622	Targeted-Capture	295	192416995	SAMEA6920156	50611384	PUBLIC HEALTH ENGLAND (COLINDALE)	public	bam,sra	ERX4169650	NextSeq 550	SINGLE	other	VIRAL RNA	Severe acute respiratory syndrome coronavirus 2	ILLUMINA	2020-06-07 18:00:00	COG-UK/PHEC-18D2C	ERP121228	PRJEB37886	United Kingdom	England	9
ERR4208642	AMPLICON	276	137222930	SAMEA6920177	35236722	QUADRAM INSTITUTE BIOSCIENCE	public	sra,bam	ERX4169671	NextSeq 500	SINGLE	PCR	VIRAL RNA	Severe acute respiratory syndrome coronavirus 2	ILLUMINA	2020-06-07 18:00:00	COG-UK/NORW-E829F	ERP121228	PRJEB37886	United Kingdom	England	6
ERR4208653	Targeted-Capture	296	3717874	SAMEA6920188	1089091	PUBLIC HEALTH ENGLAND (COLINDALE)	public	sra,bam	ERX4169684	NextSeq 550	PAIRED	other	VIRAL RNA	Severe acute respiratory syndrome coronavirus 2	ILLUMINA	2020-06-07 18:00:00	COG-UK/PHEC-18AF8	ERP121228	PRJEB37886	United Kingdom	England	6
ERR4208663	AMPLICON	276	154487406	SAMEA6920195	40002955	QUADRAM INSTITUTE BIOSCIENCE	public	bam,sra	ERX4169691	NextSeq 500	SINGLE	PCR	VIRAL RNA	Severe acute respiratory syndrome coronavirus 2	ILLUMINA	2020-06-07 18:00:00	COG-UK/NORW-E87BE	ERP121228	PRJEB37886	United Kingdom	England	7
ERR4208672	AMPLICON	275	152169562	SAMEA6920209	39922468	QUADRAM INSTITUTE BIOSCIENCE	public	sra,bam	ERX4169705	NextSeq 500	SINGLE	PCR	VIRAL RNA	Severe acute respiratory syndrome coronavirus 2	ILLUMINA	2020-06-07 18:00:00	COG-UK/NORW-E8CCE	ERP121228	PRJEB37886	United Kingdom	England	8
ERR4208704	AMPLICON	270	125607392	SAMEA6920237	32747874	QUADRAM INSTITUTE BIOSCIENCE	public	bam,sra	ERX4169734	NextSeq 500	SINGLE	PCR	VIRAL RNA	Severe acute respiratory syndrome coronavirus 2	ILLUMINA	2020-06-07 18:00:00	COG-UK/NORW-E6E15	ERP121228	PRJEB37886	United Kingdom	England	6
ERR4208725	Targeted-Capture	291	42373112	SAMEA6920255	10894702	PUBLIC HEALTH ENGLAND (COLINDALE)	public	sra,bam	ERX4169753	NextSeq 550	SINGLE	other	VIRAL RNA	Severe acute respiratory syndrome coronavirus 2	ILLUMINA	2020-06-07 18:00:00	COG-UK/PHEC-18FCC	ERP121228	PRJEB37886	United Kingdom	England	8
ERR4208729	Targeted-Capture	293	181379495	SAMEA6920259	44874653	PUBLIC HEALTH ENGLAND (COLINDALE)	public	sra,bam	ERX4169757	NextSeq 550	SINGLE	other	VIRAL RNA	Severe acute respiratory syndrome coronavirus 2	ILLUMINA	2020-06-07 18:00:00	COG-UK/PHEC-19004	ERP121228	PRJEB37886	United Kingdom	England	8
ERR4208745	AMPLICON	273	131616607	SAMEA6920274	34915348	QUADRAM INSTITUTE BIOSCIENCE	public	sra,bam	ERX4169773	NextSeq 500	SINGLE	PCR	VIRAL RNA	Severe acute respiratory syndrome coronavirus 2	ILLUMINA	2020-06-07 18:00:00	COG-UK/NORW-E88CA	ERP121228	PRJEB37886	United Kingdom	England	6
ERR4208755	AMPLICON	276	92699379	SAMEA6920284	23912595	QUADRAM INSTITUTE BIOSCIENCE	public	sra,bam	ERX4169783	NextSeq 500	PAIRED	PCR	VIRAL RNA	Severe acute respiratory syndrome coronavirus 2	ILLUMINA	2020-06-07 18:00:00	COG-UK/NORW-E89B8	ERP121228	PRJEB37886	United Kingdom	England	7
ERR4208761	Targeted-Capture	294	16704517	SAMEA6920289	4208902	PUBLIC HEALTH ENGLAND (COLINDALE)	public	sra,bam	ERX4169789	NextSeq 550	PAIRED	other	VIRAL RNA	Severe acute respiratory syndrome coronavirus 2	ILLUMINA	2020-06-07 18:00:00	COG-UK/PHEC-18A43	ERP121228	PRJEB37886	United Kingdom	England	8
ERR4208766	Targeted-Capture	292	97973980	SAMEA6920294	26800421	PUBLIC HEALTH ENGLAND (COLINDALE)	public	sra,bam	ERX4169794	NextSeq 550	SINGLE	other	VIRAL RNA	Severe acute respiratory syndrome coronavirus 2	ILLUMINA	2020-06-07 18:00:00	COG-UK/PHEC-1B7A3	ERP121228	PRJEB37886	United Kingdom	England	7
ERR4208822	Targeted-Capture	296	12036948	SAMEA6920348	3191336	PUBLIC HEALTH ENGLAND (COLINDALE)	public	bam,sra	ERX4169850	NextSeq 550	PAIRED	other	VIRAL RNA	Severe acute respiratory syndrome coronavirus 2	ILLUMINA	2020-06-07 18:00:00	COG-UK/PHEC-18E92	ERP121228	PRJEB37886	United Kingdom	England	7
ERR4208827	AMPLICON	274	162705568	SAMEA6920354	41561416	QUADRAM INSTITUTE BIOSCIENCE	public	bam,sra	ERX4169856	NextSeq 500	SINGLE	PCR	VIRAL RNA	Severe acute respiratory syndrome coronavirus 2	ILLUMINA	2020-06-07 18:00:00	COG-UK/NORW-E83D8	ERP121228	PRJEB37886	United Kingdom	England	7
ERR4208869	AMPLICON	273	125264580	SAMEA6920396	32608460	QUADRAM INSTITUTE BIOSCIENCE	public	sra,bam	ERX4169900	NextSeq 500	SINGLE	PCR	VIRAL RNA	Severe acute respiratory syndrome coronavirus 2	ILLUMINA	2020-06-07 18:00:00	COG-UK/NORW-E889D	ERP121228	PRJEB37886	United Kingdom	England	7
ERR4208915	Targeted-Capture	293	25308080	SAMEA6917958	6656585	PUBLIC HEALTH ENGLAND (COLINDALE)	public	bam,sra	ERX4169943	NextSeq 550	PAIRED	other	VIRAL RNA	Severe acute respiratory syndrome coronavirus 2	ILLUMINA	2020-06-07 18:00:00	COG-UK/PHEC-1B3DC	ERP121228	PRJEB37886	United Kingdom	England	6
ERR4208917	Targeted-Capture	295	6691193	SAMEA6920440	1920439	PUBLIC HEALTH ENGLAND (COLINDALE)	public	sra,bam	ERX4169945	NextSeq 550	PAIRED	other	VIRAL RNA	Severe acute respiratory syndrome coronavirus 2	ILLUMINA	2020-06-07 18:00:00	COG-UK/PHEC-18E83	ERP121228	PRJEB37886	United Kingdom	England	8
ERR4208918	Targeted-Capture	294	70726168	SAMEA6918100	18868393	PUBLIC HEALTH ENGLAND (COLINDALE)	public	sra,bam	ERX4169949	NextSeq 550	SINGLE	other	VIRAL RNA	Severe acute respiratory syndrome coronavirus 2	ILLUMINA	2020-06-07 18:00:00	COG-UK/PHEC-1B354	ERP121228	PRJEB37886	United Kingdom	England	11
ERR4208926	Targeted-Capture	293	36797031	SAMEA6920448	9862253	PUBLIC HEALTH ENGLAND (COLINDALE)	public	bam,sra	ERX4169954	NextSeq 550	PAIRED	other	VIRAL RNA	Severe acute respiratory syndrome coronavirus 2	ILLUMINA	2020-06-07 18:00:00	COG-UK/PHEC-18BD7	ERP121228	PRJEB37886	United Kingdom	England	6
ERR4208951	Targeted-Capture	296	278532542	SAMEA6920472	72912214	PUBLIC HEALTH ENGLAND (COLINDALE)	public	bam,sra	ERX4169979	NextSeq 550	PAIRED	other	VIRAL RNA	Severe acute respiratory syndrome coronavirus 2	ILLUMINA	2020-06-07 18:00:00	COG-UK/PHEC-189EC	ERP121228	PRJEB37886	United Kingdom	England	10
ERR4208965	AMPLICON	274	126457143	SAMEA6920484	32477908	QUADRAM INSTITUTE BIOSCIENCE	public	bam,sra	ERX4169993	NextSeq 500	PAIRED	PCR	VIRAL RNA	Severe acute respiratory syndrome coronavirus 2	ILLUMINA	2020-06-07 18:00:00	COG-UK/NORW-E88AC	ERP121228	PRJEB37886	United Kingdom	England	5
ERR4208993	Targeted-Capture	296	11134717	SAMEA6920513	3041205	PUBLIC HEALTH ENGLAND (COLINDALE)	public	bam,sra	ERX4170021	NextSeq 550	PAIRED	other	VIRAL RNA	Severe acute respiratory syndrome coronavirus 2	ILLUMINA	2020-06-07 18:00:00	COG-UK/PHEC-18CD4	ERP121228	PRJEB37886	United Kingdom	England	7
ERR4208998	Targeted-Capture	295	80313189	SAMEA6920518	21507332	PUBLIC HEALTH ENGLAND (COLINDALE)	public	sra,bam	ERX4170026	NextSeq 550	PAIRED	other	VIRAL RNA	Severe acute respiratory syndrome coronavirus 2	ILLUMINA	2020-06-07 18:00:00	COG-UK/PHEC-1B6E2	ERP121228	PRJEB37886	United Kingdom	England	7
ERR4209010	AMPLICON	275	134201162	SAMEA6920530	34566691	QUADRAM INSTITUTE BIOSCIENCE	public	sra,bam	ERX4170038	NextSeq 500	SINGLE	PCR	VIRAL RNA	Severe acute respiratory syndrome coronavirus 2	ILLUMINA	2020-06-07 18:00:00	COG-UK/NORW-E87DC	ERP121228	PRJEB37886	United Kingdom	England	9
ERR4209027	Targeted-Capture	292	35754770	SAMEA6920551	9390808	PUBLIC HEALTH ENGLAND (COLINDALE)	public	sra,bam	ERX4170059	NextSeq 550	PAIRED	other	VIRAL RNA	Severe acute respiratory syndrome coronavirus 2	ILLUMINA	2020-06-07 18:00:00	COG-UK/PHEC-18E74	ERP121228	PRJEB37886	United Kingdom	England	5
ERR4209075	AMPLICON	275	162205160	SAMEA6920595	42100230	QUADRAM INSTITUTE BIOSCIENCE	public	bam,sra	ERX4170103	NextSeq 500	SINGLE	PCR	VIRAL RNA	Severe acute respiratory syndrome coronavirus 2	ILLUMINA	2020-06-07 18:00:00	COG-UK/NORW-E8BA3	ERP121228	PRJEB37886	United Kingdom	England	7
ERR4209081	Targeted-Capture	291	95335549	SAMEA6919342	26534206	PUBLIC HEALTH ENGLAND (COLINDALE)	public	bam,sra	ERX4170111	NextSeq 550	SINGLE	other	VIRAL RNA	Severe acute respiratory syndrome coronavirus 2	ILLUMINA	2020-06-07 18:00:00	COG-UK/PHEC-1B406	ERP121228	PRJEB37886	United Kingdom	England	9
ERR4209098	AMPLICON	274	146948151	SAMEA6920616	37918016	QUADRAM INSTITUTE BIOSCIENCE	public	sra,bam	ERX4170126	NextSeq 500	PAIRED	PCR	VIRAL RNA	Severe acute respiratory syndrome coronavirus 2	ILLUMINA	2020-06-07 18:00:00	COG-UK/NORW-E8280	ERP121228	PRJEB37886	United Kingdom	England	6
ERR4209103	Targeted-Capture	296	70317973	SAMEA6920621	17493507	PUBLIC HEALTH ENGLAND (COLINDALE)	public	sra,bam	ERX4170131	NextSeq 550	PAIRED	other	VIRAL RNA	Severe acute respiratory syndrome coronavirus 2	ILLUMINA	2020-06-07 18:00:00	COG-UK/PHEC-18A8F	ERP121228	PRJEB37886	United Kingdom	England	6
ERR4209122	Targeted-Capture	292	25720810	SAMEA6920639	6892419	PUBLIC HEALTH ENGLAND (COLINDALE)	public	bam,sra	ERX4170151	NextSeq 550	PAIRED	other	VIRAL RNA	Severe acute respiratory syndrome coronavirus 2	ILLUMINA	2020-06-07 18:00:00	COG-UK/PHEC-1B758	ERP121228	PRJEB37886	United Kingdom	England	13
ERR4209133	AMPLICON	284	210500170	SAMEA6920649	47134003	QUADRAM INSTITUTE BIOSCIENCE	public	sra,bam	ERX4170161	NextSeq 500	PAIRED	PCR	VIRAL RNA	Severe acute respiratory syndrome coronavirus 2	ILLUMINA	2020-06-07 18:00:00	COG-UK/NORW-E72BE	ERP121228	PRJEB37886	United Kingdom	England	7
ERR4209137	AMPLICON	499	91658107	SAMEA6920654	22243566	WEST OF SCOTLAND SPECIALIST VIROLOGY CENTRE, NHSGG	public	bam,sra	ERX4170166	Illumina MiSeq	PAIRED	PCR	VIRAL RNA	Severe acute respiratory syndrome coronavirus 2	ILLUMINA	2020-06-07 18:00:00	COG-UK/CVR1440	ERP121228	PRJEB37886	United Kingdom	Scotland	8
ERR4209148	AMPLICON	498	133253400	SAMEA6920663	36454219	WEST OF SCOTLAND SPECIALIST VIROLOGY CENTRE, NHSGG	public	sra,bam	ERX4170176	Illumina MiSeq	PAIRED	PCR	VIRAL RNA	Severe acute respiratory syndrome coronavirus 2	ILLUMINA	2020-06-07 18:00:00	COG-UK/CVR914	ERP121228	PRJEB37886	United Kingdom	Scotland	7
ERR4209163	AMPLICON	282	319070432	SAMEA6920679	71239744	QUADRAM INSTITUTE BIOSCIENCE	public	sra,bam	ERX4170191	NextSeq 500	PAIRED	PCR	VIRAL RNA	Severe acute respiratory syndrome coronavirus 2	ILLUMINA	2020-06-07 18:00:00	COG-UK/NORW-E8596	ERP121228	PRJEB37886	United Kingdom	England	6
ERR4209173	AMPLICON	283	292669010	SAMEA6920689	65398135	QUADRAM INSTITUTE BIOSCIENCE	public	bam,sra	ERX4170201	NextSeq 500	PAIRED	PCR	VIRAL RNA	Severe acute respiratory syndrome coronavirus 2	ILLUMINA	2020-06-07 18:00:00	COG-UK/NORW-E6DEB	ERP121228	PRJEB37886	United Kingdom	England	6
ERR4209179	AMPLICON	255	67300484	SAMEA6920695	17003864	REGIONAL VIRUS LABORATORY, BELFAST HEALTH AND SOCI	public	sra,bam	ERX4170207	Illumina MiSeq	SINGLE	PCR	VIRAL RNA	Severe acute respiratory syndrome coronavirus 2	ILLUMINA	2020-06-07 18:00:00	COG-UK/NIRE-FB439	ERP121228	PRJEB37886	United Kingdom	Northern_Ireland	5
ERR4209180	AMPLICON	498	118239334	SAMEA6920698	27046534	WEST OF SCOTLAND SPECIALIST VIROLOGY CENTRE, NHSGG	public	bam,sra	ERX4170210	Illumina MiSeq	PAIRED	PCR	VIRAL RNA	Severe acute respiratory syndrome coronavirus 2	ILLUMINA	2020-06-07 18:00:00	COG-UK/CVR1035	ERP121228	PRJEB37886	United Kingdom	Scotland	3
ERR4209185	AMPLICON	498	98524915	SAMEA6920702	23088916	WEST OF SCOTLAND SPECIALIST VIROLOGY CENTRE, NHSGG	public	sra,bam	ERX4170214	Illumina MiSeq	PAIRED	PCR	VIRAL RNA	Severe acute respiratory syndrome coronavirus 2	ILLUMINA	2020-06-07 18:00:00	COG-UK/CVR1442	ERP121228	PRJEB37886	United Kingdom	Scotland	6
ERR4209190	AMPLICON	228	267711282	SAMEA6920707	68503417	REGIONAL VIRUS LABORATORY, BELFAST HEALTH AND SOCI	public	sra,bam	ERX4170219	Illumina MiSeq	SINGLE	PCR	VIRAL RNA	Severe acute respiratory syndrome coronavirus 2	ILLUMINA	2020-06-07 18:00:00	COG-UK/NIRE-FB466	ERP121228	PRJEB37886	United Kingdom	Northern_Ireland	4
ERR4209202	AMPLICON	285	278859541	SAMEA6920718	62264281	QUADRAM INSTITUTE BIOSCIENCE	public	bam,sra	ERX4170230	NextSeq 500	SINGLE	PCR	VIRAL RNA	Severe acute respiratory syndrome coronavirus 2	ILLUMINA	2020-06-07 18:00:00	COG-UK/NORW-E6FA9	ERP121228	PRJEB37886	United Kingdom	England	9
ERR4209204	AMPLICON	214	118292486	SAMEA6920720	31222775	REGIONAL VIRUS LABORATORY, BELFAST HEALTH AND SOCI	public	sra,bam	ERX4170232	Illumina MiSeq	SINGLE	PCR	VIRAL RNA	Severe acute respiratory syndrome coronavirus 2	ILLUMINA	2020-06-07 18:00:00	COG-UK/NIRE-FB42A	ERP121228	PRJEB37886	United Kingdom	Northern_Ireland	5
ERR4209226	AMPLICON	285	305058574	SAMEA6920742	69605044	QUADRAM INSTITUTE BIOSCIENCE	public	sra,bam	ERX4170254	NextSeq 500	SINGLE	PCR	VIRAL RNA	Severe acute respiratory syndrome coronavirus 2	ILLUMINA	2020-06-07 18:00:00	COG-UK/NORW-E994E	ERP121228	PRJEB37886	United Kingdom	England	8
ERR4209232	AMPLICON	284	305318179	SAMEA6920748	68900977	QUADRAM INSTITUTE BIOSCIENCE	public	sra,bam	ERX4170260	NextSeq 500	SINGLE	PCR	VIRAL RNA	Severe acute respiratory syndrome coronavirus 2	ILLUMINA	2020-06-07 18:00:00	COG-UK/NORW-E96B0	ERP121228	PRJEB37886	United Kingdom	England	6
ERR4209236	AMPLICON	498	185707926	SAMEA6920752	48225922	WEST OF SCOTLAND SPECIALIST VIROLOGY CENTRE, NHSGG	public	sra,bam	ERX4170265	Illumina MiSeq	SINGLE	PCR	VIRAL RNA	Severe acute respiratory syndrome coronavirus 2	ILLUMINA	2020-06-07 18:00:00	COG-UK/CVR286	ERP121228	PRJEB37886	United Kingdom	Scotland	7
ERR4209250	AMPLICON	284	266888464	SAMEA6920766	59887314	QUADRAM INSTITUTE BIOSCIENCE	public	sra,bam	ERX4170278	NextSeq 500	SINGLE	PCR	VIRAL RNA	Severe acute respiratory syndrome coronavirus 2	ILLUMINA	2020-06-07 18:00:00	COG-UK/NORW-E738E	ERP121228	PRJEB37886	United Kingdom	England	8
ERR4209277	AMPLICON	499	199079256	SAMEA6920792	51967493	WEST OF SCOTLAND SPECIALIST VIROLOGY CENTRE, NHSGG	public	sra,bam	ERX4170306	Illumina MiSeq	PAIRED	PCR	VIRAL RNA	Severe acute respiratory syndrome coronavirus 2	ILLUMINA	2020-06-07 18:00:00	COG-UK/CVR1499	ERP121228	PRJEB37886	United Kingdom	Scotland	12
ERR4209278	AMPLICON	282	265668483	SAMEA6920793	59400790	QUADRAM INSTITUTE BIOSCIENCE	public	bam,sra	ERX4170305	NextSeq 500	PAIRED	PCR	VIRAL RNA	Severe acute respiratory syndrome coronavirus 2	ILLUMINA	2020-06-07 18:00:00	COG-UK/NORW-E6E60	ERP121228	PRJEB37886	United Kingdom	England	6
ERR4209280	AMPLICON	272	118367322	SAMEA6920795	30708285	QUADRAM INSTITUTE BIOSCIENCE	public	bam,sra	ERX4170308	NextSeq 500	PAIRED	PCR	VIRAL RNA	Severe acute respiratory syndrome coronavirus 2	ILLUMINA	2020-06-07 18:00:00	COG-UK/NORW-E8B94	ERP121228	PRJEB37886	United Kingdom	England	7
ERR4209291	AMPLICON	498	191701076	SAMEA6920806	50643507	WEST OF SCOTLAND SPECIALIST VIROLOGY CENTRE, NHSGG	public	sra,bam	ERX4170319	Illumina MiSeq	PAIRED	PCR	VIRAL RNA	Severe acute respiratory syndrome coronavirus 2	ILLUMINA	2020-06-07 18:00:00	COG-UK/CVR1086	ERP121228	PRJEB37886	United Kingdom	Scotland	9
ERR4209292	AMPLICON	281	186687092	SAMEA6920807	41808697	QUADRAM INSTITUTE BIOSCIENCE	public	sra,bam	ERX4170320	NextSeq 500	PAIRED	PCR	VIRAL RNA	Severe acute respiratory syndrome coronavirus 2	ILLUMINA	2020-06-07 18:00:00	COG-UK/NORW-E95A4	ERP121228	PRJEB37886	United Kingdom	England	7
ERR4209298	AMPLICON	284	307872605	SAMEA6920813	69288431	QUADRAM INSTITUTE BIOSCIENCE	public	sra,bam	ERX4170326	NextSeq 500	PAIRED	PCR	VIRAL RNA	Severe acute respiratory syndrome coronavirus 2	ILLUMINA	2020-06-07 18:00:00	COG-UK/NORW-E6E8E	ERP121228	PRJEB37886	United Kingdom	England	7
ERR4209304	AMPLICON	248	97065112	SAMEA6920820	24116281	REGIONAL VIRUS LABORATORY, BELFAST HEALTH AND SOCI	public	sra,bam	ERX4170333	Illumina MiSeq	PAIRED	PCR	VIRAL RNA	Severe acute respiratory syndrome coronavirus 2	ILLUMINA	2020-06-07 18:00:00	COG-UK/NIRE-FB4FD	ERP121228	PRJEB37886	United Kingdom	Northern_Ireland	4
ERR4209307	AMPLICON	489	194060657	SAMEA6920825	70770414	WEST OF SCOTLAND SPECIALIST VIROLOGY CENTRE, NHSGG	public	bam,sra	ERX4170338	Illumina MiSeq	PAIRED	PCR	VIRAL RNA	Severe acute respiratory syndrome coronavirus 2	ILLUMINA	2020-06-07 18:00:00	COG-UK/CVR1215	ERP121228	PRJEB37886	United Kingdom	Scotland	6
ERR4209317	AMPLICON	499	116380951	SAMEA6920833	26263328	WEST OF SCOTLAND SPECIALIST VIROLOGY CENTRE, NHSGG	public	sra,bam	ERX4170346	Illumina MiSeq	PAIRED	PCR	VIRAL RNA	Severe acute respiratory syndrome coronavirus 2	ILLUMINA	2020-06-07 18:00:00	COG-UK/CVR1965	ERP121228	PRJEB37886	United Kingdom	Scotland	6
ERR4209323	AMPLICON	283	302568254	SAMEA6920839	67448827	QUADRAM INSTITUTE BIOSCIENCE	public	bam,sra	ERX4170352	NextSeq 500	PAIRED	PCR	VIRAL RNA	Severe acute respiratory syndrome coronavirus 2	ILLUMINA	2020-06-07 18:00:00	COG-UK/NORW-E8684	ERP121228	PRJEB37886	United Kingdom	England	6
ERR4209340	AMPLICON	499	72258020	SAMEA6920855	17472855	WEST OF SCOTLAND SPECIALIST VIROLOGY CENTRE, NHSGG	public	bam,sra	ERX4170368	Illumina MiSeq	PAIRED	PCR	VIRAL RNA	Severe acute respiratory syndrome coronavirus 2	ILLUMINA	2020-06-07 18:00:00	COG-UK/CVR1545	ERP121228	PRJEB37886	United Kingdom	Scotland	11
ERR4209347	AMPLICON	497	224874364	SAMEA6920863	56357843	WEST OF SCOTLAND SPECIALIST VIROLOGY CENTRE, NHSGG	public	sra,bam	ERX4170376	Illumina MiSeq	PAIRED	PCR	VIRAL RNA	Severe acute respiratory syndrome coronavirus 2	ILLUMINA	2020-06-07 18:00:00	COG-UK/CVR750	ERP121228	PRJEB37886	United Kingdom	Scotland	8
ERR4209350	AMPLICON	498	119068652	SAMEA6920865	28683094	WEST OF SCOTLAND SPECIALIST VIROLOGY CENTRE, NHSGG	public	bam,sra	ERX4170378	Illumina MiSeq	PAIRED	PCR	VIRAL RNA	Severe acute respiratory syndrome coronavirus 2	ILLUMINA	2020-06-07 18:00:00	COG-UK/CVR1952	ERP121228	PRJEB37886	United Kingdom	Scotland	7
ERR4209360	AMPLICON	282	236056388	SAMEA6920875	54288929	QUADRAM INSTITUTE BIOSCIENCE	public	sra,bam	ERX4170388	NextSeq 500	PAIRED	PCR	VIRAL RNA	Severe acute respiratory syndrome coronavirus 2	ILLUMINA	2020-06-07 18:00:00	COG-UK/NORW-E8833	ERP121228	PRJEB37886	United Kingdom	England	8
ERR4209364	AMPLICON	229	130356897	SAMEA6920879	36654247	REGIONAL VIRUS LABORATORY, BELFAST HEALTH AND SOCI	public	sra,bam	ERX4170392	Illumina MiSeq	PAIRED	PCR	VIRAL RNA	Severe acute respiratory syndrome coronavirus 2	ILLUMINA	2020-06-07 18:00:00	COG-UK/NIRE-FB40C	ERP121228	PRJEB37886	United Kingdom	Northern_Ireland	6
ERR4209402	AMPLICON	282	262357634	SAMEA6920918	59351178	QUADRAM INSTITUTE BIOSCIENCE	public	bam,sra	ERX4170431	NextSeq 500	SINGLE	PCR	VIRAL RNA	Severe acute respiratory syndrome coronavirus 2	ILLUMINA	2020-06-07 18:00:00	COG-UK/NORW-E8C91	ERP121228	PRJEB37886	United Kingdom	England	7
ERR4209435	AMPLICON	283	332169378	SAMEA6920950	74480066	QUADRAM INSTITUTE BIOSCIENCE	public	bam,sra	ERX4170463	NextSeq 500	SINGLE	PCR	VIRAL RNA	Severe acute respiratory syndrome coronavirus 2	ILLUMINA	2020-06-07 18:00:00	COG-UK/NORW-E961A	ERP121228	PRJEB37886	United Kingdom	England	6
ERR4209445	AMPLICON	281	300442513	SAMEA6920962	67938036	QUADRAM INSTITUTE BIOSCIENCE	public	bam,sra	ERX4170475	NextSeq 500	PAIRED	PCR	VIRAL RNA	Severe acute respiratory syndrome coronavirus 2	ILLUMINA	2020-06-07 18:00:00	COG-UK/NORW-E85E1	ERP121228	PRJEB37886	United Kingdom	England	6
ERR4209465	AMPLICON	283	290697633	SAMEA6920979	64517763	QUADRAM INSTITUTE BIOSCIENCE	public	bam,sra	ERX4170492	NextSeq 500	SINGLE	PCR	VIRAL RNA	Severe acute respiratory syndrome coronavirus 2	ILLUMINA	2020-06-07 18:00:00	COG-UK/NORW-E85C3	ERP121228	PRJEB37886	United Kingdom	England	9
ERR4209472	AMPLICON	499	104953662	SAMEA6920987	25360326	WEST OF SCOTLAND SPECIALIST VIROLOGY CENTRE, NHSGG	public	sra,bam	ERX4170500	Illumina MiSeq	SINGLE	PCR	VIRAL RNA	Severe acute respiratory syndrome coronavirus 2	ILLUMINA	2020-06-07 18:00:00	COG-UK/CVR1346	ERP121228	PRJEB37886	United Kingdom	Scotland	6
ERR4209474	AMPLICON	498	139182615	SAMEA6920989	35200684	WEST OF SCOTLAND SPECIALIST VIROLOGY CENTRE, NHSGG	public	bam,sra	ERX4170502	Illumina MiSeq	SINGLE	PCR	VIRAL RNA	Severe acute respiratory syndrome coronavirus 2	ILLUMINA	2020-06-07 18:00:00	COG-UK/CVR878	ERP121228	PRJEB37886	United Kingdom	Scotland	6
ERR4209475	AMPLICON	498	192824210	SAMEA6920990	48684468	WEST OF SCOTLAND SPECIALIST VIROLOGY CENTRE, NHSGG	public	sra,bam	ERX4170503	Illumina MiSeq	SINGLE	PCR	VIRAL RNA	Severe acute respiratory syndrome coronavirus 2	ILLUMINA	2020-06-07 18:00:00	COG-UK/CVR285	ERP121228	PRJEB37886	United Kingdom	Scotland	5
ERR4209476	AMPLICON	498	69291692	SAMEA6920991	18020260	WEST OF SCOTLAND SPECIALIST VIROLOGY CENTRE, NHSGG	public	bam,sra	ERX4170504	Illumina MiSeq	SINGLE	PCR	VIRAL RNA	Severe acute respiratory syndrome coronavirus 2	ILLUMINA	2020-06-07 18:00:00	COG-UK/CVR1428	ERP121228	PRJEB37886	United Kingdom	Scotland	9
ERR4209477	AMPLICON	499	82827164	SAMEA6920992	19436638	WEST OF SCOTLAND SPECIALIST VIROLOGY CENTRE, NHSGG	public	sra,bam	ERX4170505	Illumina MiSeq	SINGLE	PCR	VIRAL RNA	Severe acute respiratory syndrome coronavirus 2	ILLUMINA	2020-06-07 18:00:00	COG-UK/CVR1241	ERP121228	PRJEB37886	United Kingdom	Scotland	3
ERR4209478	AMPLICON	282	289539305	SAMEA6920993	65572142	QUADRAM INSTITUTE BIOSCIENCE	public	bam,sra	ERX4170506	NextSeq 500	SINGLE	PCR	VIRAL RNA	Severe acute respiratory syndrome coronavirus 2	ILLUMINA	2020-06-07 18:00:00	COG-UK/NORW-E8639	ERP121228	PRJEB37886	United Kingdom	England	8
ERR4209480	AMPLICON	499	177019600	SAMEA6920996	44001182	WEST OF SCOTLAND SPECIALIST VIROLOGY CENTRE, NHSGG	public	sra,bam	ERX4170508	Illumina MiSeq	SINGLE	PCR	VIRAL RNA	Severe acute respiratory syndrome coronavirus 2	ILLUMINA	2020-06-07 18:00:00	COG-UK/CVR848	ERP121228	PRJEB37886	United Kingdom	Scotland	6
ERR4209482	AMPLICON	283	277001946	SAMEA6920995	63743049	QUADRAM INSTITUTE BIOSCIENCE	public	bam,sra	ERX4170509	NextSeq 500	SINGLE	PCR	VIRAL RNA	Severe acute respiratory syndrome coronavirus 2	ILLUMINA	2020-06-07 18:00:00	COG-UK/NORW-E952C	ERP121228	PRJEB37886	United Kingdom	England	7
ERR4209486	AMPLICON	285	230752213	SAMEA6921001	52655303	QUADRAM INSTITUTE BIOSCIENCE	public	bam,sra	ERX4170514	NextSeq 500	SINGLE	PCR	VIRAL RNA	Severe acute respiratory syndrome coronavirus 2	ILLUMINA	2020-06-07 18:00:00	COG-UK/NORW-E712A	ERP121228	PRJEB37886	United Kingdom	England	7
ERR4209503	AMPLICON	282	222445439	SAMEA6921017	51262576	QUADRAM INSTITUTE BIOSCIENCE	public	sra,bam	ERX4170531	NextSeq 500	PAIRED	PCR	VIRAL RNA	Severe acute respiratory syndrome coronavirus 2	ILLUMINA	2020-06-07 18:00:00	COG-UK/NORW-E9753	ERP121228	PRJEB37886	United Kingdom	England	10
ERR4209520	AMPLICON	499	80072261	SAMEA6921036	19557893	WEST OF SCOTLAND SPECIALIST VIROLOGY CENTRE, NHSGG	public	sra,bam	ERX4170549	Illumina MiSeq	PAIRED	PCR	VIRAL RNA	Severe acute respiratory syndrome coronavirus 2	ILLUMINA	2020-06-07 18:00:00	COG-UK/CVR1447	ERP121228	PRJEB37886	United Kingdom	Scotland	4
ERR4209522	AMPLICON	498	94012250	SAMEA6921038	22373539	WEST OF SCOTLAND SPECIALIST VIROLOGY CENTRE, NHSGG	public	bam,sra	ERX4170551	Illumina MiSeq	PAIRED	PCR	VIRAL RNA	Severe acute respiratory syndrome coronavirus 2	ILLUMINA	2020-06-07 18:00:00	COG-UK/CVR807	ERP121228	PRJEB37886	United Kingdom	Scotland	7
ERR4209526	AMPLICON	498	167357567	SAMEA6921042	43024048	WEST OF SCOTLAND SPECIALIST VIROLOGY CENTRE, NHSGG	public	bam,sra	ERX4170555	Illumina MiSeq	PAIRED	PCR	VIRAL RNA	Severe acute respiratory syndrome coronavirus 2	ILLUMINA	2020-06-07 18:00:00	COG-UK/CVR1416	ERP121228	PRJEB37886	United Kingdom	Scotland	8
ERR4209538	AMPLICON	499	97651352	SAMEA6921054	22364724	WEST OF SCOTLAND SPECIALIST VIROLOGY CENTRE, NHSGG	public	sra,bam	ERX4170567	Illumina MiSeq	PAIRED	PCR	VIRAL RNA	Severe acute respiratory syndrome coronavirus 2	ILLUMINA	2020-06-07 18:00:00	COG-UK/CVR1257	ERP121228	PRJEB37886	United Kingdom	Scotland	5
ERR4209544	AMPLICON	499	86364047	SAMEA6921062	20200655	WEST OF SCOTLAND SPECIALIST VIROLOGY CENTRE, NHSGG	public	sra,bam	ERX4170575	Illumina MiSeq	PAIRED	PCR	VIRAL RNA	Severe acute respiratory syndrome coronavirus 2	ILLUMINA	2020-06-07 18:00:00	COG-UK/CVR1528	ERP121228	PRJEB37886	United Kingdom	Scotland	5
ERR4209547	AMPLICON	281	252892987	SAMEA6921063	57800565	QUADRAM INSTITUTE BIOSCIENCE	public	sra,bam	ERX4170576	NextSeq 500	PAIRED	PCR	VIRAL RNA	Severe acute respiratory syndrome coronavirus 2	ILLUMINA	2020-06-07 18:00:00	COG-UK/NORW-E8666	ERP121228	PRJEB37886	United Kingdom	England	6
ERR4209550	AMPLICON	497	154990813	SAMEA6921065	40573171	WEST OF SCOTLAND SPECIALIST VIROLOGY CENTRE, NHSGG	public	bam,sra	ERX4170578	Illumina MiSeq	PAIRED	PCR	VIRAL RNA	Severe acute respiratory syndrome coronavirus 2	ILLUMINA	2020-06-07 18:00:00	COG-UK/CVR766	ERP121228	PRJEB37886	United Kingdom	Scotland	2
ERR4209553	AMPLICON	498	136426812	SAMEA6921069	39527287	WEST OF SCOTLAND SPECIALIST VIROLOGY CENTRE, NHSGG	public	bam,sra	ERX4170582	Illumina MiSeq	PAIRED	PCR	VIRAL RNA	Severe acute respiratory syndrome coronavirus 2	ILLUMINA	2020-06-07 18:00:00	COG-UK/CVR839	ERP121228	PRJEB37886	United Kingdom	Scotland	6
ERR4209556	AMPLICON	282	296050565	SAMEA6921072	66781868	QUADRAM INSTITUTE BIOSCIENCE	public	sra,bam	ERX4170585	NextSeq 500	PAIRED	PCR	VIRAL RNA	Severe acute respiratory syndrome coronavirus 2	ILLUMINA	2020-06-07 18:00:00	COG-UK/NORW-E8693	ERP121228	PRJEB37886	United Kingdom	England	8
ERR4209568	AMPLICON	498	196226272	SAMEA6921086	50179344	WEST OF SCOTLAND SPECIALIST VIROLOGY CENTRE, NHSGG	public	bam,sra	ERX4170599	Illumina MiSeq	PAIRED	PCR	VIRAL RNA	Severe acute respiratory syndrome coronavirus 2	ILLUMINA	2020-06-07 18:00:00	COG-UK/CVR1402	ERP121228	PRJEB37886	United Kingdom	Scotland	5
ERR4209569	AMPLICON	498	197042695	SAMEA6921087	50401433	WEST OF SCOTLAND SPECIALIST VIROLOGY CENTRE, NHSGG	public	bam,sra	ERX4170600	Illumina MiSeq	PAIRED	PCR	VIRAL RNA	Severe acute respiratory syndrome coronavirus 2	ILLUMINA	2020-06-07 18:00:00	COG-UK/CVR1301	ERP121228	PRJEB37886	United Kingdom	Scotland	5
ERR4209576	AMPLICON	283	314149011	SAMEA6921092	70356032	QUADRAM INSTITUTE BIOSCIENCE	public	sra,bam	ERX4170605	NextSeq 500	PAIRED	PCR	VIRAL RNA	Severe acute respiratory syndrome coronavirus 2	ILLUMINA	2020-06-07 18:00:00	COG-UK/NORW-E7315	ERP121228	PRJEB37886	United Kingdom	England	6
ERR4209597	AMPLICON	498	205220048	SAMEA6921114	51876072	WEST OF SCOTLAND SPECIALIST VIROLOGY CENTRE, NHSGG	public	bam,sra	ERX4170627	Illumina MiSeq	PAIRED	PCR	VIRAL RNA	Severe acute respiratory syndrome coronavirus 2	ILLUMINA	2020-06-07 18:00:00	COG-UK/CVR1113	ERP121228	PRJEB37886	United Kingdom	Scotland	10
ERR4209604	AMPLICON	283	251962660	SAMEA6921121	57637617	QUADRAM INSTITUTE BIOSCIENCE	public	bam,sra	ERX4170634	NextSeq 500	PAIRED	PCR	VIRAL RNA	Severe acute respiratory syndrome coronavirus 2	ILLUMINA	2020-06-07 18:00:00	COG-UK/NORW-E72DC	ERP121228	PRJEB37886	United Kingdom	England	8
ERR4209624	AMPLICON	499	92163770	SAMEA6921138	21351407	WEST OF SCOTLAND SPECIALIST VIROLOGY CENTRE, NHSGG	public	sra,bam	ERX4170651	Illumina MiSeq	PAIRED	PCR	VIRAL RNA	Severe acute respiratory syndrome coronavirus 2	ILLUMINA	2020-06-07 18:00:00	COG-UK/CVR992	ERP121228	PRJEB37886	United Kingdom	Scotland	9
ERR4209628	AMPLICON	499	90924904	SAMEA6921142	21395609	WEST OF SCOTLAND SPECIALIST VIROLOGY CENTRE, NHSGG	public	sra,bam	ERX4170656	Illumina MiSeq	PAIRED	PCR	VIRAL RNA	Severe acute respiratory syndrome coronavirus 2	ILLUMINA	2020-06-07 18:00:00	COG-UK/CVR1451	ERP121228	PRJEB37886	United Kingdom	Scotland	5
ERR4209638	AMPLICON	498	196519076	SAMEA6921151	49983115	WEST OF SCOTLAND SPECIALIST VIROLOGY CENTRE, NHSGG	public	sra,bam	ERX4170665	Illumina MiSeq	PAIRED	PCR	VIRAL RNA	Severe acute respiratory syndrome coronavirus 2	ILLUMINA	2020-06-07 18:00:00	COG-UK/CVR1926	ERP121228	PRJEB37886	United Kingdom	Scotland	9
ERR4209639	AMPLICON	499	103878297	SAMEA6921153	24045104	WEST OF SCOTLAND SPECIALIST VIROLOGY CENTRE, NHSGG	public	bam,sra	ERX4170667	Illumina MiSeq	PAIRED	PCR	VIRAL RNA	Severe acute respiratory syndrome coronavirus 2	ILLUMINA	2020-06-07 18:00:00	COG-UK/CVR1421	ERP121228	PRJEB37886	United Kingdom	Scotland	8
ERR4209642	AMPLICON	281	298628573	SAMEA6921156	67195185	QUADRAM INSTITUTE BIOSCIENCE	public	sra,bam	ERX4170670	NextSeq 500	PAIRED	PCR	VIRAL RNA	Severe acute respiratory syndrome coronavirus 2	ILLUMINA	2020-06-07 18:00:00	COG-UK/NORW-E80A4	ERP121228	PRJEB37886	United Kingdom	England	6
ERR4209647	AMPLICON	498	92710237	SAMEA6921163	21959755	WEST OF SCOTLAND SPECIALIST VIROLOGY CENTRE, NHSGG	public	sra,bam	ERX4170677	Illumina MiSeq	SINGLE	PCR	VIRAL RNA	Severe acute respiratory syndrome coronavirus 2	ILLUMINA	2020-06-07 18:00:00	COG-UK/CVR1014	ERP121228	PRJEB37886	United Kingdom	Scotland	6
ERR4209649	AMPLICON	281	293166851	SAMEA6921164	65801126	QUADRAM INSTITUTE BIOSCIENCE	public	bam,sra	ERX4170678	NextSeq 500	SINGLE	PCR	VIRAL RNA	Severe acute respiratory syndrome coronavirus 2	ILLUMINA	2020-06-07 18:00:00	COG-UK/NORW-E8718	ERP121228	PRJEB37886	United Kingdom	England	5
ERR4209651	AMPLICON	498	240238274	SAMEA6921169	63729569	WEST OF SCOTLAND SPECIALIST VIROLOGY CENTRE, NHSGG	public	bam,sra	ERX4170681	Illumina MiSeq	SINGLE	PCR	VIRAL RNA	Severe acute respiratory syndrome coronavirus 2	ILLUMINA	2020-06-07 18:00:00	COG-UK/CVR1982	ERP121228	PRJEB37886	United Kingdom	Scotland	7
ERR4209654	AMPLICON	498	92326094	SAMEA6921172	21206754	WEST OF SCOTLAND SPECIALIST VIROLOGY CENTRE, NHSGG	public	sra,bam	ERX4170684	Illumina MiSeq	PAIRED	PCR	VIRAL RNA	Severe acute respiratory syndrome coronavirus 2	ILLUMINA	2020-06-07 18:00:00	COG-UK/CVR882	ERP121228	PRJEB37886	United Kingdom	Scotland	6
ERR4209670	AMPLICON	497	236429899	SAMEA6921168	68831895	WEST OF SCOTLAND SPECIALIST VIROLOGY CENTRE, NHSGG	public	bam,sra	ERX4170697	Illumina MiSeq	SINGLE	PCR	VIRAL RNA	Severe acute respiratory syndrome coronavirus 2	ILLUMINA	2020-06-07 18:00:00	COG-UK/CVR1557	ERP121228	PRJEB37886	United Kingdom	Scotland	7
ERR4209677	AMPLICON	283	287989417	SAMEA6921195	65157415	QUADRAM INSTITUTE BIOSCIENCE	public	bam,sra	ERX4170708	NextSeq 500	SINGLE	PCR	VIRAL RNA	Severe acute respiratory syndrome coronavirus 2	ILLUMINA	2020-06-07 18:00:00	COG-UK/NORW-E71C0	ERP121228	PRJEB37886	United Kingdom	England	6
ERR4209680	AMPLICON	248	97065112	SAMEA6921197	24116281	REGIONAL VIRUS LABORATORY, BELFAST HEALTH AND SOCI	public	sra,bam	ERX4170710	Illumina MiSeq	SINGLE	PCR	VIRAL RNA	Severe acute respiratory syndrome coronavirus 2	ILLUMINA	2020-06-07 18:00:00	COG-UK/NIRE-FB4EE	ERP121228	PRJEB37886	United Kingdom	Northern_Ireland	4
ERR4209686	AMPLICON	244	62307289	SAMEA6921204	18206555	REGIONAL VIRUS LABORATORY, BELFAST HEALTH AND SOCI	public	bam,sra	ERX4170717	Illumina MiSeq	SINGLE	PCR	VIRAL RNA	Severe acute respiratory syndrome coronavirus 2	ILLUMINA	2020-06-07 18:00:00	COG-UK/NIRE-FB4B1	ERP121228	PRJEB37886	United Kingdom	Northern_Ireland	5
ERR4209688	AMPLICON	498	97365472	SAMEA6921207	23008581	WEST OF SCOTLAND SPECIALIST VIROLOGY CENTRE, NHSGG	public	sra,bam	ERX4170720	Illumina MiSeq	SINGLE	PCR	VIRAL RNA	Severe acute respiratory syndrome coronavirus 2	ILLUMINA	2020-06-07 18:00:00	COG-UK/CVR900	ERP121228	PRJEB37886	United Kingdom	Scotland	7
ERR4209690	AMPLICON	281	296373508	SAMEA6921206	68352494	QUADRAM INSTITUTE BIOSCIENCE	public	bam,sra	ERX4170719	NextSeq 500	SINGLE	PCR	VIRAL RNA	Severe acute respiratory syndrome coronavirus 2	ILLUMINA	2020-06-07 18:00:00	COG-UK/NORW-E70E1	ERP121228	PRJEB37886	United Kingdom	England	6
ERR4209692	AMPLICON	281	250342950	SAMEA6921188	56834826	QUADRAM INSTITUTE BIOSCIENCE	public	bam,sra	ERX4170702	NextSeq 500	SINGLE	PCR	VIRAL RNA	Severe acute respiratory syndrome coronavirus 2	ILLUMINA	2020-06-07 18:00:00	COG-UK/NORW-E8648	ERP121228	PRJEB37886	United Kingdom	England	6
ERR4209701	AMPLICON	499	170279458	SAMEA6921216	44186082	WEST OF SCOTLAND SPECIALIST VIROLOGY CENTRE, NHSGG	public	sra,bam	ERX4170729	Illumina MiSeq	SINGLE	PCR	VIRAL RNA	Severe acute respiratory syndrome coronavirus 2	ILLUMINA	2020-06-07 18:00:00	COG-UK/CVR978	ERP121228	PRJEB37886	United Kingdom	Scotland	5
ERR4209725	AMPLICON	498	201416373	SAMEA6921234	56506184	WEST OF SCOTLAND SPECIALIST VIROLOGY CENTRE, NHSGG	public	bam,sra	ERX4170753	Illumina MiSeq	SINGLE	PCR	VIRAL RNA	Severe acute respiratory syndrome coronavirus 2	ILLUMINA	2020-06-07 18:00:00	COG-UK/CVR239	ERP121228	PRJEB37886	United Kingdom	Scotland	7
ERR4209728	AMPLICON	282	210481580	SAMEA6921238	48074913	QUADRAM INSTITUTE BIOSCIENCE	public	sra,bam	ERX4170757	NextSeq 500	SINGLE	PCR	VIRAL RNA	Severe acute respiratory syndrome coronavirus 2	ILLUMINA	2020-06-07 18:00:00	COG-UK/NORW-E84A8	ERP121228	PRJEB37886	United Kingdom	England	8
ERR4209743	AMPLICON	498	354509898	SAMEA6921253	88872811	WEST OF SCOTLAND SPECIALIST VIROLOGY CENTRE, NHSGG	public	bam,sra	ERX4170772	Illumina MiSeq	SINGLE	PCR	VIRAL RNA	Severe acute respiratory syndrome coronavirus 2	ILLUMINA	2020-06-07 18:00:00	COG-UK/CVR258	ERP121228	PRJEB37886	United Kingdom	Scotland	6
ERR4209744	AMPLICON	498	141866855	SAMEA6921254	39041877	WEST OF SCOTLAND SPECIALIST VIROLOGY CENTRE, NHSGG	public	sra,bam	ERX4170773	Illumina MiSeq	SINGLE	PCR	VIRAL RNA	Severe acute respiratory syndrome coronavirus 2	ILLUMINA	2020-06-07 18:00:00	COG-UK/CVR1128	ERP121228	PRJEB37886	United Kingdom	Scotland	5
ERR4209750	AMPLICON	497	182396687	SAMEA6921260	52082897	WEST OF SCOTLAND SPECIALIST VIROLOGY CENTRE, NHSGG	public	bam,sra	ERX4170779	Illumina MiSeq	SINGLE	PCR	VIRAL RNA	Severe acute respiratory syndrome coronavirus 2	ILLUMINA	2020-06-07 18:00:00	COG-UK/CVR246	ERP121228	PRJEB37886	United Kingdom	Scotland	13
ERR4209751	AMPLICON	498	150478963	SAMEA6921261	40784310	WEST OF SCOTLAND SPECIALIST VIROLOGY CENTRE, NHSGG	public	sra,bam	ERX4170780	Illumina MiSeq	SINGLE	PCR	VIRAL RNA	Severe acute respiratory syndrome coronavirus 2	ILLUMINA	2020-06-07 18:00:00	COG-UK/CVR356	ERP121228	PRJEB37886	United Kingdom	Scotland	6
ERR4209753	AMPLICON	282	250092403	SAMEA6921263	56432507	QUADRAM INSTITUTE BIOSCIENCE	public	bam,sra	ERX4170782	NextSeq 500	SINGLE	PCR	VIRAL RNA	Severe acute respiratory syndrome coronavirus 2	ILLUMINA	2020-06-07 18:00:00	COG-UK/NORW-E8A97	ERP121228	PRJEB37886	United Kingdom	England	7
ERR4209766	AMPLICON	248	104456464	SAMEA6921276	26955447	REGIONAL VIRUS LABORATORY, BELFAST HEALTH AND SOCI	public	sra,bam	ERX4170795	Illumina MiSeq	SINGLE	PCR	VIRAL RNA	Severe acute respiratory syndrome coronavirus 2	ILLUMINA	2020-06-07 18:00:00	COG-UK/NIRE-FB457	ERP121228	PRJEB37886	United Kingdom	Northern_Ireland	3
ERR4209780	AMPLICON	243	134904126	SAMEA6921289	34220650	REGIONAL VIRUS LABORATORY, BELFAST HEALTH AND SOCI	public	bam,sra	ERX4170809	Illumina MiSeq	SINGLE	PCR	VIRAL RNA	Severe acute respiratory syndrome coronavirus 2	ILLUMINA	2020-06-07 18:00:00	COG-UK/NIRE-FB378	ERP121228	PRJEB37886	United Kingdom	Northern_Ireland	9
ERR4209784	AMPLICON	284	294804045	SAMEA6921293	67516165	QUADRAM INSTITUTE BIOSCIENCE	public	sra,bam	ERX4170813	NextSeq 500	SINGLE	PCR	VIRAL RNA	Severe acute respiratory syndrome coronavirus 2	ILLUMINA	2020-06-07 18:00:00	COG-UK/NORW-E96CF	ERP121228	PRJEB37886	United Kingdom	England	7
ERR4209786	AMPLICON	499	77494598	SAMEA6921295	17829221	WEST OF SCOTLAND SPECIALIST VIROLOGY CENTRE, NHSGG	public	bam,sra	ERX4170815	Illumina MiSeq	SINGLE	PCR	VIRAL RNA	Severe acute respiratory syndrome coronavirus 2	ILLUMINA	2020-06-07 18:00:00	COG-UK/CVR1419	ERP121228	PRJEB37886	United Kingdom	Scotland	8
ERR4209788	AMPLICON	498	86691865	SAMEA6921296	20916018	WEST OF SCOTLAND SPECIALIST VIROLOGY CENTRE, NHSGG	public	bam,sra	ERX4170816	Illumina MiSeq	SINGLE	PCR	VIRAL RNA	Severe acute respiratory syndrome coronavirus 2	ILLUMINA	2020-06-07 18:00:00	COG-UK/CVR1179	ERP121228	PRJEB37886	United Kingdom	Scotland	9
ERR4209795	AMPLICON	499	82992034	SAMEA6921303	20001788	WEST OF SCOTLAND SPECIALIST VIROLOGY CENTRE, NHSGG	public	bam,sra	ERX4170823	Illumina MiSeq	SINGLE	PCR	VIRAL RNA	Severe acute respiratory syndrome coronavirus 2	ILLUMINA	2020-06-07 18:00:00	COG-UK/CVR1918	ERP121228	PRJEB37886	United Kingdom	Scotland	7
ERR4209808	AMPLICON	498	147524235	SAMEA6921316	39895288	WEST OF SCOTLAND SPECIALIST VIROLOGY CENTRE, NHSGG	public	sra,bam	ERX4170836	Illumina MiSeq	SINGLE	PCR	VIRAL RNA	Severe acute respiratory syndrome coronavirus 2	ILLUMINA	2020-06-07 18:00:00	COG-UK/CVR314	ERP121228	PRJEB37886	United Kingdom	Scotland	3
ERR4209818	AMPLICON	498	89033988	SAMEA6921326	21993161	WEST OF SCOTLAND SPECIALIST VIROLOGY CENTRE, NHSGG	public	sra,bam	ERX4170846	Illumina MiSeq	PAIRED	PCR	VIRAL RNA	Severe acute respiratory syndrome coronavirus 2	ILLUMINA	2020-06-07 18:00:00	COG-UK/CVR1349	ERP121228	PRJEB37886	United Kingdom	Scotland	4
ERR4209819	AMPLICON	498	214206819	SAMEA6921327	58870664	WEST OF SCOTLAND SPECIALIST VIROLOGY CENTRE, NHSGG	public	bam,sra	ERX4170847	Illumina MiSeq	SINGLE	PCR	VIRAL RNA	Severe acute respiratory syndrome coronavirus 2	ILLUMINA	2020-06-07 18:00:00	COG-UK/CVR385	ERP121228	PRJEB37886	United Kingdom	Scotland	3
ERR4209829	AMPLICON	498	184410714	SAMEA6921337	48619277	WEST OF SCOTLAND SPECIALIST VIROLOGY CENTRE, NHSGG	public	sra,bam	ERX4170857	Illumina MiSeq	SINGLE	PCR	VIRAL RNA	Severe acute respiratory syndrome coronavirus 2	ILLUMINA	2020-06-07 18:00:00	COG-UK/CVR569	ERP121228	PRJEB37886	United Kingdom	Scotland	7
ERR4209844	AMPLICON	498	74326416	SAMEA6921352	18186757	WEST OF SCOTLAND SPECIALIST VIROLOGY CENTRE, NHSGG	public	sra,bam	ERX4170872	Illumina MiSeq	PAIRED	PCR	VIRAL RNA	Severe acute respiratory syndrome coronavirus 2	ILLUMINA	2020-06-07 18:00:00	COG-UK/CVR986	ERP121228	PRJEB37886	United Kingdom	Scotland	6
ERR4209851	AMPLICON	284	265850934	SAMEA6921359	59428650	QUADRAM INSTITUTE BIOSCIENCE	public	sra,bam	ERX4170879	NextSeq 500	SINGLE	PCR	VIRAL RNA	Severe acute respiratory syndrome coronavirus 2	ILLUMINA	2020-06-07 18:00:00	COG-UK/NORW-E85F0	ERP121228	PRJEB37886	United Kingdom	England	6
ERR4209853	AMPLICON	283	239170834	SAMEA6921362	54968989	QUADRAM INSTITUTE BIOSCIENCE	public	sra,bam	ERX4170882	NextSeq 500	PAIRED	PCR	VIRAL RNA	Severe acute respiratory syndrome coronavirus 2	ILLUMINA	2020-06-07 18:00:00	COG-UK/NORW-E8420	ERP121228	PRJEB37886	United Kingdom	England	8
ERR4209867	AMPLICON	281	182499136	SAMEA6921376	41855458	QUADRAM INSTITUTE BIOSCIENCE	public	bam,sra	ERX4170896	NextSeq 500	SINGLE	PCR	VIRAL RNA	Severe acute respiratory syndrome coronavirus 2	ILLUMINA	2020-06-07 18:00:00	COG-UK/NORW-E8675	ERP121228	PRJEB37886	United Kingdom	England	9
ERR4209869	AMPLICON	246	97223735	SAMEA6921377	26406056	REGIONAL VIRUS LABORATORY, BELFAST HEALTH AND SOCI	public	bam,sra	ERX4170897	Illumina MiSeq	PAIRED	PCR	VIRAL RNA	Severe acute respiratory syndrome coronavirus 2	ILLUMINA	2020-06-07 18:00:00	COG-UK/NIRE-FB475	ERP121228	PRJEB37886	United Kingdom	Northern_Ireland	6
ERR4209870	AMPLICON	284	258465093	SAMEA6921378	59283791	QUADRAM INSTITUTE BIOSCIENCE	public	bam,sra	ERX4170898	NextSeq 500	PAIRED	PCR	VIRAL RNA	Severe acute respiratory syndrome coronavirus 2	ILLUMINA	2020-06-07 18:00:00	COG-UK/NORW-E9762	ERP121228	PRJEB37886	United Kingdom	England	9
ERR4209893	AMPLICON	283	230755085	SAMEA6921401	53444557	QUADRAM INSTITUTE BIOSCIENCE	public	sra,bam	ERX4170922	NextSeq 500	SINGLE	PCR	VIRAL RNA	Severe acute respiratory syndrome coronavirus 2	ILLUMINA	2020-06-07 18:00:00	COG-UK/NORW-E73CA	ERP121228	PRJEB37886	United Kingdom	England	6
ERR4209898	AMPLICON	498	70658658	SAMEA6921406	17619129	WEST OF SCOTLAND SPECIALIST VIROLOGY CENTRE, NHSGG	public	sra,bam	ERX4170926	Illumina MiSeq	SINGLE	PCR	VIRAL RNA	Severe acute respiratory syndrome coronavirus 2	ILLUMINA	2020-06-07 18:00:00	COG-UK/CVR1323	ERP121228	PRJEB37886	United Kingdom	Scotland	8
ERR4209903	AMPLICON	284	263652367	SAMEA6921411	59359550	QUADRAM INSTITUTE BIOSCIENCE	public	bam,sra	ERX4170931	NextSeq 500	PAIRED	PCR	VIRAL RNA	Severe acute respiratory syndrome coronavirus 2	ILLUMINA	2020-06-07 18:00:00	COG-UK/NORW-E7351	ERP121228	PRJEB37886	United Kingdom	England	6
ERR4209909	AMPLICON	284	323370482	SAMEA6921419	75366129	QUADRAM INSTITUTE BIOSCIENCE	public	sra,bam	ERX4170937	NextSeq 500	PAIRED	PCR	VIRAL RNA	Severe acute respiratory syndrome coronavirus 2	ILLUMINA	2020-06-07 18:00:00	COG-UK/NORW-E7290	ERP121228	PRJEB37886	United Kingdom	England	7
ERR4209945	AMPLICON	282	319455903	SAMEA6921453	73581529	QUADRAM INSTITUTE BIOSCIENCE	public	sra,bam	ERX4170973	NextSeq 500	PAIRED	PCR	VIRAL RNA	Severe acute respiratory syndrome coronavirus 2	ILLUMINA	2020-06-07 18:00:00	COG-UK/NORW-E93F5	ERP121228	PRJEB37886	United Kingdom	England	12
ERR4209949	AMPLICON	283	297182042	SAMEA6921455	66833166	QUADRAM INSTITUTE BIOSCIENCE	public	bam,sra	ERX4170974	NextSeq 500	SINGLE	PCR	VIRAL RNA	Severe acute respiratory syndrome coronavirus 2	ILLUMINA	2020-06-07 18:00:00	COG-UK/NORW-E852D	ERP121228	PRJEB37886	United Kingdom	England	10
ERR4209955	AMPLICON	499	81741700	SAMEA6921467	19609739	WEST OF SCOTLAND SPECIALIST VIROLOGY CENTRE, NHSGG	public	bam,sra	ERX4170985	Illumina MiSeq	PAIRED	PCR	VIRAL RNA	Severe acute respiratory syndrome coronavirus 2	ILLUMINA	2020-06-07 18:00:00	COG-UK/CVR1467	ERP121228	PRJEB37886	United Kingdom	Scotland	6
ERR4209961	AMPLICON	498	101860525	SAMEA6921470	23923086	WEST OF SCOTLAND SPECIALIST VIROLOGY CENTRE, NHSGG	public	bam,sra	ERX4170989	Illumina MiSeq	SINGLE	PCR	VIRAL RNA	Severe acute respiratory syndrome coronavirus 2	ILLUMINA	2020-06-07 18:00:00	COG-UK/CVR1019	ERP121228	PRJEB37886	United Kingdom	Scotland	8
ERR4209970	AMPLICON	282	251302756	SAMEA6921479	57531872	QUADRAM INSTITUTE BIOSCIENCE	public	sra,bam	ERX4170997	NextSeq 500	SINGLE	PCR	VIRAL RNA	Severe acute respiratory syndrome coronavirus 2	ILLUMINA	2020-06-07 18:00:00	COG-UK/NORW-E86B1	ERP121228	PRJEB37886	United Kingdom	England	11
ERR4209971	AMPLICON	282	323089820	SAMEA6921480	72901829	QUADRAM INSTITUTE BIOSCIENCE	public	sra,bam	ERX4170999	NextSeq 500	SINGLE	PCR	VIRAL RNA	Severe acute respiratory syndrome coronavirus 2	ILLUMINA	2020-06-07 18:00:00	COG-UK/NORW-E8402	ERP121228	PRJEB37886	United Kingdom	England	5
ERR4209973	AMPLICON	498	206421076	SAMEA6921483	51827459	WEST OF SCOTLAND SPECIALIST VIROLOGY CENTRE, NHSGG	public	sra,bam	ERX4171002	Illumina MiSeq	PAIRED	PCR	VIRAL RNA	Severe acute respiratory syndrome coronavirus 2	ILLUMINA	2020-06-07 18:00:00	COG-UK/CVR322	ERP121228	PRJEB37886	United Kingdom	Scotland	6
ERR4209978	AMPLICON	498	226690077	SAMEA6921489	59909615	WEST OF SCOTLAND SPECIALIST VIROLOGY CENTRE, NHSGG	public	sra,bam	ERX4171008	Illumina MiSeq	PAIRED	PCR	VIRAL RNA	Severe acute respiratory syndrome coronavirus 2	ILLUMINA	2020-06-07 18:00:00	COG-UK/CVR315	ERP121228	PRJEB37886	United Kingdom	Scotland	6
ERR4209994	AMPLICON	498	92589290	SAMEA6921503	22001200	WEST OF SCOTLAND SPECIALIST VIROLOGY CENTRE, NHSGG	public	sra,bam	ERX4171023	Illumina MiSeq	SINGLE	PCR	VIRAL RNA	Severe acute respiratory syndrome coronavirus 2	ILLUMINA	2020-06-07 18:00:00	COG-UK/CVR1005	ERP121228	PRJEB37886	United Kingdom	Scotland	8
ERR4210001	AMPLICON	498	206783364	SAMEA6921510	52538176	WEST OF SCOTLAND SPECIALIST VIROLOGY CENTRE, NHSGG	public	bam,sra	ERX4171029	Illumina MiSeq	PAIRED	PCR	VIRAL RNA	Severe acute respiratory syndrome coronavirus 2	ILLUMINA	2020-06-07 18:00:00	COG-UK/CVR1221	ERP121228	PRJEB37886	United Kingdom	Scotland	6
ERR4210008	AMPLICON	283	208087504	SAMEA6921516	47304099	QUADRAM INSTITUTE BIOSCIENCE	public	sra,bam	ERX4171035	NextSeq 500	SINGLE	PCR	VIRAL RNA	Severe acute respiratory syndrome coronavirus 2	ILLUMINA	2020-06-07 18:00:00	COG-UK/NORW-E73BB	ERP121228	PRJEB37886	United Kingdom	England	8
ERR4210009	AMPLICON	284	289699844	SAMEA6921517	65122929	QUADRAM INSTITUTE BIOSCIENCE	public	sra,bam	ERX4171036	NextSeq 500	PAIRED	PCR	VIRAL RNA	Severe acute respiratory syndrome coronavirus 2	ILLUMINA	2020-06-07 18:00:00	COG-UK/NORW-E9665	ERP121228	PRJEB37886	United Kingdom	England	7
ERR4210014	AMPLICON	284	208591115	SAMEA6921524	46497902	QUADRAM INSTITUTE BIOSCIENCE	public	bam,sra	ERX4171042	NextSeq 500	SINGLE	PCR	VIRAL RNA	Severe acute respiratory syndrome coronavirus 2	ILLUMINA	2020-06-07 18:00:00	COG-UK/NORW-E7175	ERP121228	PRJEB37886	United Kingdom	England	8
ERR4210022	AMPLICON	283	289993877	SAMEA6921531	66214178	QUADRAM INSTITUTE BIOSCIENCE	public	bam,sra	ERX4171050	NextSeq 500	SINGLE	PCR	VIRAL RNA	Severe acute respiratory syndrome coronavirus 2	ILLUMINA	2020-06-07 18:00:00	COG-UK/NORW-E998A	ERP121228	PRJEB37886	United Kingdom	England	6
ERR4210029	AMPLICON	281	254086719	SAMEA6921537	57590183	QUADRAM INSTITUTE BIOSCIENCE	public	sra,bam	ERX4171056	NextSeq 500	SINGLE	PCR	VIRAL RNA	Severe acute respiratory syndrome coronavirus 2	ILLUMINA	2020-06-07 18:00:00	COG-UK/NORW-E6EF7	ERP121228	PRJEB37886	United Kingdom	England	7
ERR4210031	AMPLICON	498	85788939	SAMEA6921540	19799777	WEST OF SCOTLAND SPECIALIST VIROLOGY CENTRE, NHSGG	public	sra,bam	ERX4171059	Illumina MiSeq	PAIRED	PCR	VIRAL RNA	Severe acute respiratory syndrome coronavirus 2	ILLUMINA	2020-06-07 18:00:00	COG-UK/CVR1250	ERP121228	PRJEB37886	United Kingdom	Scotland	9
ERR4210033	AMPLICON	498	215284966	SAMEA6921541	53467515	WEST OF SCOTLAND SPECIALIST VIROLOGY CENTRE, NHSGG	public	bam,sra	ERX4171060	Illumina MiSeq	PAIRED	PCR	VIRAL RNA	Severe acute respiratory syndrome coronavirus 2	ILLUMINA	2020-06-07 18:00:00	COG-UK/CVR1448	ERP121228	PRJEB37886	United Kingdom	Scotland	6
ERR4210037	AMPLICON	284	202308927	SAMEA6921546	46340313	QUADRAM INSTITUTE BIOSCIENCE	public	bam,sra	ERX4171065	NextSeq 500	PAIRED	PCR	VIRAL RNA	Severe acute respiratory syndrome coronavirus 2	ILLUMINA	2020-06-07 18:00:00	COG-UK/NORW-E97DB	ERP121228	PRJEB37886	United Kingdom	England	10
ERR4210040	AMPLICON	498	255700356	SAMEA6921549	67150663	WEST OF SCOTLAND SPECIALIST VIROLOGY CENTRE, NHSGG	public	sra,bam	ERX4171067	Illumina MiSeq	PAIRED	PCR	VIRAL RNA	Severe acute respiratory syndrome coronavirus 2	ILLUMINA	2020-06-07 18:00:00	COG-UK/CVR1537	ERP121228	PRJEB37886	United Kingdom	Scotland	6
ERR4210044	AMPLICON	282	284787110	SAMEA6921553	64526492	QUADRAM INSTITUTE BIOSCIENCE	public	sra,bam	ERX4171072	NextSeq 500	PAIRED	PCR	VIRAL RNA	Severe acute respiratory syndrome coronavirus 2	ILLUMINA	2020-06-07 18:00:00	COG-UK/NORW-E739D	ERP121228	PRJEB37886	United Kingdom	England	9
ERR4210046	AMPLICON	498	177600790	SAMEA6921555	48932790	WEST OF SCOTLAND SPECIALIST VIROLOGY CENTRE, NHSGG	public	sra,bam	ERX4171074	Illumina MiSeq	SINGLE	PCR	VIRAL RNA	Severe acute respiratory syndrome coronavirus 2	ILLUMINA	2020-06-07 18:00:00	COG-UK/CVR886	ERP121228	PRJEB37886	United Kingdom	Scotland	5
ERR4210047	AMPLICON	498	188973529	SAMEA6921556	48277747	WEST OF SCOTLAND SPECIALIST VIROLOGY CENTRE, NHSGG	public	bam,sra	ERX4171075	Illumina MiSeq	PAIRED	PCR	VIRAL RNA	Severe acute respiratory syndrome coronavirus 2	ILLUMINA	2020-06-07 18:00:00	COG-UK/CVR817	ERP121228	PRJEB37886	United Kingdom	Scotland	3
ERR4210050	AMPLICON	284	272703053	SAMEA6921558	61012587	QUADRAM INSTITUTE BIOSCIENCE	public	bam,sra	ERX4171077	NextSeq 500	PAIRED	PCR	VIRAL RNA	Severe acute respiratory syndrome coronavirus 2	ILLUMINA	2020-06-07 18:00:00	COG-UK/NORW-E9498	ERP121228	PRJEB37886	United Kingdom	England	9
ERR4210053	AMPLICON	498	115867973	SAMEA6921563	28278871	WEST OF SCOTLAND SPECIALIST VIROLOGY CENTRE, NHSGG	public	sra,bam	ERX4171082	Illumina MiSeq	PAIRED	PCR	VIRAL RNA	Severe acute respiratory syndrome coronavirus 2	ILLUMINA	2020-06-07 18:00:00	COG-UK/CVR1919	ERP121228	PRJEB37886	United Kingdom	Scotland	6
ERR4210055	AMPLICON	499	90403891	SAMEA6921565	20918734	WEST OF SCOTLAND SPECIALIST VIROLOGY CENTRE, NHSGG	public	sra,bam	ERX4171085	Illumina MiSeq	PAIRED	PCR	VIRAL RNA	Severe acute respiratory syndrome coronavirus 2	ILLUMINA	2020-06-07 18:00:00	COG-UK/CVR1518	ERP121228	PRJEB37886	United Kingdom	Scotland	6
ERR4210056	AMPLICON	284	284519501	SAMEA6921564	64622317	QUADRAM INSTITUTE BIOSCIENCE	public	bam,sra	ERX4171083	NextSeq 500	PAIRED	PCR	VIRAL RNA	Severe acute respiratory syndrome coronavirus 2	ILLUMINA	2020-06-07 18:00:00	COG-UK/NORW-E99B7	ERP121228	PRJEB37886	United Kingdom	England	9
ERR4210061	AMPLICON	284	251936370	SAMEA6921571	57124107	QUADRAM INSTITUTE BIOSCIENCE	public	sra,bam	ERX4171090	NextSeq 500	PAIRED	PCR	VIRAL RNA	Severe acute respiratory syndrome coronavirus 2	ILLUMINA	2020-06-07 18:00:00	COG-UK/NORW-E7272	ERP121228	PRJEB37886	United Kingdom	England	5
ERR4210062	AMPLICON	499	81638854	SAMEA6921572	18541979	WEST OF SCOTLAND SPECIALIST VIROLOGY CENTRE, NHSGG	public	bam,sra	ERX4171091	Illumina MiSeq	PAIRED	PCR	VIRAL RNA	Severe acute respiratory syndrome coronavirus 2	ILLUMINA	2020-06-07 18:00:00	COG-UK/CVR1281	ERP121228	PRJEB37886	United Kingdom	Scotland	7
ERR4210063	AMPLICON	499	56447278	SAMEA6921574	14013810	WEST OF SCOTLAND SPECIALIST VIROLOGY CENTRE, NHSGG	public	bam,sra	ERX4171093	Illumina MiSeq	PAIRED	PCR	VIRAL RNA	Severe acute respiratory syndrome coronavirus 2	ILLUMINA	2020-06-07 18:00:00	COG-UK/CVR1413	ERP121228	PRJEB37886	United Kingdom	Scotland	5
ERR4210064	AMPLICON	280	290851751	SAMEA6921573	66050970	QUADRAM INSTITUTE BIOSCIENCE	public	bam,sra	ERX4171092	NextSeq 500	PAIRED	PCR	VIRAL RNA	Severe acute respiratory syndrome coronavirus 2	ILLUMINA	2020-06-07 18:00:00	COG-UK/NORW-E86A2	ERP121228	PRJEB37886	United Kingdom	England	7
ERR4210067	AMPLICON	498	101735001	SAMEA6921577	28630035	WEST OF SCOTLAND SPECIALIST VIROLOGY CENTRE, NHSGG	public	bam,sra	ERX4171096	Illumina MiSeq	PAIRED	PCR	VIRAL RNA	Severe acute respiratory syndrome coronavirus 2	ILLUMINA	2020-06-07 18:00:00	COG-UK/CVR1482	ERP121228	PRJEB37886	United Kingdom	Scotland	8
ERR4210082	AMPLICON	499	81118340	SAMEA6921592	21323841	WEST OF SCOTLAND SPECIALIST VIROLOGY CENTRE, NHSGG	public	sra,bam	ERX4171111	Illumina MiSeq	PAIRED	PCR	VIRAL RNA	Severe acute respiratory syndrome coronavirus 2	ILLUMINA	2020-06-07 18:00:00	COG-UK/CVR1491	ERP121228	PRJEB37886	United Kingdom	Scotland	9
ERR4210086	AMPLICON	283	287543730	SAMEA6921596	64722040	QUADRAM INSTITUTE BIOSCIENCE	public	bam,sra	ERX4171114	NextSeq 500	SINGLE	PCR	VIRAL RNA	Severe acute respiratory syndrome coronavirus 2	ILLUMINA	2020-06-07 18:00:00	COG-UK/NORW-E6E9D	ERP121228	PRJEB37886	United Kingdom	England	7
ERR4210089	AMPLICON	282	195590083	SAMEA6921598	43952019	QUADRAM INSTITUTE BIOSCIENCE	public	sra,bam	ERX4171117	NextSeq 500	PAIRED	PCR	VIRAL RNA	Severe acute respiratory syndrome coronavirus 2	ILLUMINA	2020-06-07 18:00:00	COG-UK/NORW-E6DDC	ERP121228	PRJEB37886	United Kingdom	England	7
ERR4210097	AMPLICON	498	93722541	SAMEA6921607	25784487	WEST OF SCOTLAND SPECIALIST VIROLOGY CENTRE, NHSGG	public	sra,bam	ERX4171126	Illumina MiSeq	SINGLE	PCR	VIRAL RNA	Severe acute respiratory syndrome coronavirus 2	ILLUMINA	2020-06-07 18:00:00	COG-UK/CVR1067	ERP121228	PRJEB37886	United Kingdom	Scotland	5
ERR4210116	AMPLICON	287	295876023	SAMEA6921623	66851219	QUADRAM INSTITUTE BIOSCIENCE	public	sra,bam	ERX4171142	NextSeq 500	SINGLE	PCR	VIRAL RNA	Severe acute respiratory syndrome coronavirus 2	ILLUMINA	2020-06-07 18:00:00	COG-UK/NORW-E9A0F	ERP121228	PRJEB37886	United Kingdom	England	6
ERR4210121	AMPLICON	498	73254248	SAMEA6921631	17477769	WEST OF SCOTLAND SPECIALIST VIROLOGY CENTRE, NHSGG	public	sra,bam	ERX4171149	Illumina MiSeq	PAIRED	PCR	VIRAL RNA	Severe acute respiratory syndrome coronavirus 2	ILLUMINA	2020-06-07 18:00:00	COG-UK/CVR1706	ERP121228	PRJEB37886	United Kingdom	Scotland	8
ERR4210127	AMPLICON	285	289166363	SAMEA6921637	65558078	QUADRAM INSTITUTE BIOSCIENCE	public	bam,sra	ERX4171156	NextSeq 500	PAIRED	PCR	VIRAL RNA	Severe acute respiratory syndrome coronavirus 2	ILLUMINA	2020-06-07 18:00:00	COG-UK/NORW-E98D8	ERP121228	PRJEB37886	United Kingdom	England	9
ERR4210130	AMPLICON	498	158224061	SAMEA6921639	41919469	WEST OF SCOTLAND SPECIALIST VIROLOGY CENTRE, NHSGG	public	bam,sra	ERX4171158	Illumina MiSeq	PAIRED	PCR	VIRAL RNA	Severe acute respiratory syndrome coronavirus 2	ILLUMINA	2020-06-07 18:00:00	COG-UK/CVR1579	ERP121228	PRJEB37886	United Kingdom	Scotland	6
ERR4210133	AMPLICON	498	244819616	SAMEA6921642	62778597	WEST OF SCOTLAND SPECIALIST VIROLOGY CENTRE, NHSGG	public	bam,sra	ERX4171161	Illumina MiSeq	PAIRED	PCR	VIRAL RNA	Severe acute respiratory syndrome coronavirus 2	ILLUMINA	2020-06-07 18:00:00	COG-UK/CVR1427	ERP121228	PRJEB37886	United Kingdom	Scotland	7
ERR4210134	AMPLICON	499	98826396	SAMEA6921643	23228371	WEST OF SCOTLAND SPECIALIST VIROLOGY CENTRE, NHSGG	public	bam,sra	ERX4171162	Illumina MiSeq	PAIRED	PCR	VIRAL RNA	Severe acute respiratory syndrome coronavirus 2	ILLUMINA	2020-06-07 18:00:00	COG-UK/CVR1295	ERP121228	PRJEB37886	United Kingdom	Scotland	9
ERR4210143	AMPLICON	498	154577311	SAMEA6921652	40228126	WEST OF SCOTLAND SPECIALIST VIROLOGY CENTRE, NHSGG	public	bam,sra	ERX4171171	Illumina MiSeq	PAIRED	PCR	VIRAL RNA	Severe acute respiratory syndrome coronavirus 2	ILLUMINA	2020-06-07 18:00:00	COG-UK/CVR243	ERP121228	PRJEB37886	United Kingdom	Scotland	4
ERR4210146	AMPLICON	498	93074468	SAMEA6921657	21848793	WEST OF SCOTLAND SPECIALIST VIROLOGY CENTRE, NHSGG	public	sra,bam	ERX4171176	Illumina MiSeq	PAIRED	PCR	VIRAL RNA	Severe acute respiratory syndrome coronavirus 2	ILLUMINA	2020-06-07 18:00:00	COG-UK/CVR1042	ERP121228	PRJEB37886	United Kingdom	Scotland	6
ERR4210149	AMPLICON	497	138216735	SAMEA6921658	38626151	WEST OF SCOTLAND SPECIALIST VIROLOGY CENTRE, NHSGG	public	bam,sra	ERX4171179	Illumina MiSeq	PAIRED	PCR	VIRAL RNA	Severe acute respiratory syndrome coronavirus 2	ILLUMINA	2020-06-07 18:00:00	COG-UK/CVR718	ERP121228	PRJEB37886	United Kingdom	Scotland	6
ERR4210161	AMPLICON	499	79107217	SAMEA6921670	19393237	WEST OF SCOTLAND SPECIALIST VIROLOGY CENTRE, NHSGG	public	bam,sra	ERX4171189	Illumina MiSeq	PAIRED	PCR	VIRAL RNA	Severe acute respiratory syndrome coronavirus 2	ILLUMINA	2020-06-07 18:00:00	COG-UK/CVR1473	ERP121228	PRJEB37886	United Kingdom	Scotland	8
ERR4210173	AMPLICON	214	99875584	SAMEA6921682	28224275	REGIONAL VIRUS LABORATORY, BELFAST HEALTH AND SOCI	public	sra,bam	ERX4171201	Illumina MiSeq	PAIRED	PCR	VIRAL RNA	Severe acute respiratory syndrome coronavirus 2	ILLUMINA	2020-06-07 18:00:00	COG-UK/NIRE-FB41B	ERP121228	PRJEB37886	United Kingdom	Northern_Ireland	4
ERR4210176	AMPLICON	498	70939116	SAMEA6921686	17123547	WEST OF SCOTLAND SPECIALIST VIROLOGY CENTRE, NHSGG	public	sra,bam	ERX4171205	Illumina MiSeq	PAIRED	PCR	VIRAL RNA	Severe acute respiratory syndrome coronavirus 2	ILLUMINA	2020-06-07 18:00:00	COG-UK/CVR1148	ERP121228	PRJEB37886	United Kingdom	Scotland	5
ERR4210193	AMPLICON	498	169922895	SAMEA6921702	43047860	WEST OF SCOTLAND SPECIALIST VIROLOGY CENTRE, NHSGG	public	bam,sra	ERX4171221	Illumina MiSeq	PAIRED	PCR	VIRAL RNA	Severe acute respiratory syndrome coronavirus 2	ILLUMINA	2020-06-07 18:00:00	COG-UK/CVR1059	ERP121228	PRJEB37886	United Kingdom	Scotland	8
ERR4238187	AMPLICON	509	47444042	SAMEA6915235	38796984	QUADRAM INSTITUTE BIOSCIENCE	public	sra,bam	ERX4196981	NextSeq 500	PAIRED	PCR	VIRAL RNA	Severe acute respiratory syndrome coronavirus 2	ILLUMINA	2020-06-20 18:00:00	NORW-EC6F9	ERP122169	PRJEB38723	United Kingdom	NORFOLK	6
ERR4238188	AMPLICON	510	24758232	SAMEA6915392	20902628	QUADRAM INSTITUTE BIOSCIENCE	public	bam,sra	ERX4196982	NextSeq 500	PAIRED	PCR	VIRAL RNA	Severe acute respiratory syndrome coronavirus 2	ILLUMINA	2020-06-20 18:00:00	NORW-EC4C2	ERP122169	PRJEB38723	United Kingdom	NORFOLK	13
ERR4238189	AMPLICON	509	49131355	SAMEA6915293	41143098	QUADRAM INSTITUTE BIOSCIENCE	public	sra,bam	ERX4196983	NextSeq 500	PAIRED	PCR	VIRAL RNA	Severe acute respiratory syndrome coronavirus 2	ILLUMINA	2020-06-20 18:00:00	NORW-EC77E	ERP122169	PRJEB38723	United Kingdom	NORFOLK	7
ERR4238190	AMPLICON	509	45016521	SAMEA6915304	37932155	QUADRAM INSTITUTE BIOSCIENCE	public	sra,bam	ERX4196984	NextSeq 500	PAIRED	PCR	VIRAL RNA	Severe acute respiratory syndrome coronavirus 2	ILLUMINA	2020-06-20 18:00:00	NORW-EB311	ERP122169	PRJEB38723	United Kingdom	NORFOLK	7
ERR4238191	AMPLICON	507	12799114	SAMEA6915524	10895664	QUADRAM INSTITUTE BIOSCIENCE	public	sra,bam	ERX4196985	NextSeq 500	PAIRED	PCR	VIRAL RNA	Severe acute respiratory syndrome coronavirus 2	ILLUMINA	2020-06-20 18:00:00	NORW-EC44A	ERP122169	PRJEB38723	United Kingdom	SUFFOLK	7
ERR4238192	AMPLICON	510	49782275	SAMEA6915620	41621542	QUADRAM INSTITUTE BIOSCIENCE	public	bam,sra	ERX4196986	NextSeq 500	PAIRED	PCR	VIRAL RNA	Severe acute respiratory syndrome coronavirus 2	ILLUMINA	2020-06-20 18:00:00	NORW-EC8E4	ERP122169	PRJEB38723	United Kingdom		11
ERR4238193	AMPLICON	510	23694399	SAMEA6915234	20062357	QUADRAM INSTITUTE BIOSCIENCE	public	bam,sra	ERX4196987	NextSeq 500	PAIRED	PCR	VIRAL RNA	Severe acute respiratory syndrome coronavirus 2	ILLUMINA	2020-06-20 18:00:00	NORW-EC6EA	ERP122169	PRJEB38723	United Kingdom	NORFOLK	6
ERR4238194	AMPLICON	509	13675463	SAMEA6915400	11584823	QUADRAM INSTITUTE BIOSCIENCE	public	sra,bam	ERX4196988	NextSeq 500	PAIRED	PCR	VIRAL RNA	Severe acute respiratory syndrome coronavirus 2	ILLUMINA	2020-06-20 18:00:00	NORW-EC3C5	ERP122169	PRJEB38723	United Kingdom	NORFOLK	8
ERR4238195	AMPLICON	510	24431797	SAMEA6915616	20613133	QUADRAM INSTITUTE BIOSCIENCE	public	bam,sra	ERX4196989	NextSeq 500	PAIRED	PCR	VIRAL RNA	Severe acute respiratory syndrome coronavirus 2	ILLUMINA	2020-06-20 18:00:00	NORW-EC899	ERP122169	PRJEB38723	United Kingdom		4
ERR4238196	AMPLICON	508	15539103	SAMEA6915362	13156998	QUADRAM INSTITUTE BIOSCIENCE	public	sra,bam	ERX4196990	NextSeq 500	PAIRED	PCR	VIRAL RNA	Severe acute respiratory syndrome coronavirus 2	ILLUMINA	2020-06-20 18:00:00	NORW-EC78D	ERP122169	PRJEB38723	United Kingdom	NORFOLK	3
ERR4238197	AMPLICON	508	403743672	SAMEA6915466	330440432	QUADRAM INSTITUTE BIOSCIENCE	public	bam,sra	ERX4196991	NextSeq 500	PAIRED	PCR	VIRAL RNA	Severe acute respiratory syndrome coronavirus 2	ILLUMINA	2020-06-20 18:00:00	NORW-EC4FF	ERP122169	PRJEB38723	United Kingdom	NORFOLK	7
ERR4238198	AMPLICON	509	23811158	SAMEA6915291	19993501	QUADRAM INSTITUTE BIOSCIENCE	public	bam,sra	ERX4196992	NextSeq 500	PAIRED	PCR	VIRAL RNA	Severe acute respiratory syndrome coronavirus 2	ILLUMINA	2020-06-20 18:00:00	NORW-EC6DB	ERP122169	PRJEB38723	United Kingdom	NORFOLK	4
ERR4238199	AMPLICON	507	317376376	SAMEA6915476	258930094	QUADRAM INSTITUTE BIOSCIENCE	public	bam,sra	ERX4196993	NextSeq 500	PAIRED	PCR	VIRAL RNA	Severe acute respiratory syndrome coronavirus 2	ILLUMINA	2020-06-20 18:00:00	NORW-EC6BD	ERP122169	PRJEB38723	United Kingdom	NORFOLK	12
ERR4238200	AMPLICON	505	14970902	SAMEA6915322	12383359	QUADRAM INSTITUTE BIOSCIENCE	public	bam,sra	ERX4196994	NextSeq 500	PAIRED	PCR	VIRAL RNA	Severe acute respiratory syndrome coronavirus 2	ILLUMINA	2020-06-20 18:00:00	NORW-EC723	ERP122169	PRJEB38723	United Kingdom	NORFOLK	11
ERR4238201	AMPLICON	510	23569343	SAMEA6915232	19726216	QUADRAM INSTITUTE BIOSCIENCE	public	bam,sra	ERX4196995	NextSeq 500	PAIRED	PCR	VIRAL RNA	Severe acute respiratory syndrome coronavirus 2	ILLUMINA	2020-06-20 18:00:00	NORW-EC5ED	ERP122169	PRJEB38723	United Kingdom	NORFOLK	4
ERR4238202	AMPLICON	509	24950573	SAMEA6915280	21071819	QUADRAM INSTITUTE BIOSCIENCE	public	bam,sra	ERX4196996	NextSeq 500	PAIRED	PCR	VIRAL RNA	Severe acute respiratory syndrome coronavirus 2	ILLUMINA	2020-06-20 18:00:00	NORW-EC40E	ERP122169	PRJEB38723	United Kingdom	NORFOLK	5
ERR4238203	AMPLICON	498	1594888	SAMEA6915445	1499656	QUADRAM INSTITUTE BIOSCIENCE	public	bam,sra	ERX4196997	NextSeq 500	PAIRED	PCR	VIRAL RNA	Severe acute respiratory syndrome coronavirus 2	ILLUMINA	2020-06-20 18:00:00	NORW-EC7C9	ERP122169	PRJEB38723	United Kingdom	NORFOLK	0
ERR4238204	AMPLICON	510	50466105	SAMEA6915614	41619734	QUADRAM INSTITUTE BIOSCIENCE	public	sra,bam	ERX4196998	NextSeq 500	PAIRED	PCR	VIRAL RNA	Severe acute respiratory syndrome coronavirus 2	ILLUMINA	2020-06-20 18:00:00	NORW-EC4A4	ERP122169	PRJEB38723	United Kingdom		13
ERR4238205	AMPLICON	502	573846	SAMEA6915307	631608	QUADRAM INSTITUTE BIOSCIENCE	public	bam,sra	ERX4196999	NextSeq 500	PAIRED	PCR	VIRAL RNA	Severe acute respiratory syndrome coronavirus 2	ILLUMINA	2020-06-20 18:00:00	NORW-EC459	ERP122169	PRJEB38723	United Kingdom	SUFFOLK	0
ERR4238206	AMPLICON	509	49429763	SAMEA6915619	41440244	QUADRAM INSTITUTE BIOSCIENCE	public	bam,sra	ERX4197000	NextSeq 500	PAIRED	PCR	VIRAL RNA	Severe acute respiratory syndrome coronavirus 2	ILLUMINA	2020-06-20 18:00:00	NORW-EC8C6	ERP122169	PRJEB38723	United Kingdom		8
ERR4238207	AMPLICON	508	409224225	SAMEA6915431	335161423	QUADRAM INSTITUTE BIOSCIENCE	public	sra,bam	ERX4197001	NextSeq 500	PAIRED	PCR	VIRAL RNA	Severe acute respiratory syndrome coronavirus 2	ILLUMINA	2020-06-20 18:00:00	NORW-EC750	ERP122169	PRJEB38723	United Kingdom	SUFFOLK	7
ERR4238208	AMPLICON	509	48801567	SAMEA6915336	40133758	QUADRAM INSTITUTE BIOSCIENCE	public	sra,bam	ERX4197002	NextSeq 500	PAIRED	PCR	VIRAL RNA	Severe acute respiratory syndrome coronavirus 2	ILLUMINA	2020-06-20 18:00:00	NORW-EC3E3	ERP122169	PRJEB38723	United Kingdom	NORFOLK	8
ERR4238210	AMPLICON	434	9354763	SAMEA6915619	8296096	QUADRAM INSTITUTE BIOSCIENCE	public	sra,bam	ERX4197004	NextSeq 500	PAIRED	PCR	VIRAL RNA	Severe acute respiratory syndrome coronavirus 2	ILLUMINA	2020-06-20 18:00:00	NORW-EC8C6	ERP122169	PRJEB38723	United Kingdom		6
ERR4238211	AMPLICON	447	17596585	SAMEA6915258	15310219	QUADRAM INSTITUTE BIOSCIENCE	public	bam,sra	ERX4197005	NextSeq 500	PAIRED	PCR	VIRAL RNA	Severe acute respiratory syndrome coronavirus 2	ILLUMINA	2020-06-20 18:00:00	NORW-EC671	ERP122169	PRJEB38723	United Kingdom	NORFOLK	4
ERR4238212	AMPLICON	462	20814463	SAMEA6915505	18109874	QUADRAM INSTITUTE BIOSCIENCE	public	bam,sra	ERX4197006	NextSeq 500	PAIRED	PCR	VIRAL RNA	Severe acute respiratory syndrome coronavirus 2	ILLUMINA	2020-06-20 18:00:00	NORW-EC4D1	ERP122169	PRJEB38723	United Kingdom	NORFOLK	6
ERR4238213	AMPLICON	407	38860371	SAMEA6915361	34864924	QUADRAM INSTITUTE BIOSCIENCE	public	sra,bam	ERX4197007	NextSeq 500	PAIRED	PCR	VIRAL RNA	Severe acute respiratory syndrome coronavirus 2	ILLUMINA	2020-06-20 18:00:00	NORW-EC76F	ERP122169	PRJEB38723	United Kingdom	NORFOLK	8
ERR4238214	AMPLICON	429	12067660	SAMEA6915392	10683431	QUADRAM INSTITUTE BIOSCIENCE	public	bam,sra	ERX4197008	NextSeq 500	PAIRED	PCR	VIRAL RNA	Severe acute respiratory syndrome coronavirus 2	ILLUMINA	2020-06-20 18:00:00	NORW-EC4C2	ERP122169	PRJEB38723	United Kingdom	NORFOLK	13
ERR4238215	AMPLICON	457	20388841	SAMEA6915292	17646396	QUADRAM INSTITUTE BIOSCIENCE	public	bam,sra	ERX4197009	NextSeq 500	PAIRED	PCR	VIRAL RNA	Severe acute respiratory syndrome coronavirus 2	ILLUMINA	2020-06-20 18:00:00	NORW-EB28D	ERP122169	PRJEB38723	United Kingdom	NORFOLK	6
ERR4238216	AMPLICON	463	1790027	SAMEA6915432	1709954	QUADRAM INSTITUTE BIOSCIENCE	public	bam,sra	ERX4197010	NextSeq 500	PAIRED	PCR	VIRAL RNA	Severe acute respiratory syndrome coronavirus 2	ILLUMINA	2020-06-20 18:00:00	NORW-EC37A	ERP122169	PRJEB38723	United Kingdom	NORFOLK	12
ERR4238218	AMPLICON	443	14580903	SAMEA6915389	12758755	QUADRAM INSTITUTE BIOSCIENCE	public	sra,bam	ERX4197012	NextSeq 500	PAIRED	PCR	VIRAL RNA	Severe acute respiratory syndrome coronavirus 2	ILLUMINA	2020-06-20 18:00:00	NORW-EC538	ERP122169	PRJEB38723	United Kingdom	NORFOLK	9
ERR4238219	AMPLICON	396	52492081	SAMEA6915359	46412205	QUADRAM INSTITUTE BIOSCIENCE	public	sra,bam	ERX4197013	NextSeq 500	PAIRED	PCR	VIRAL RNA	Severe acute respiratory syndrome coronavirus 2	ILLUMINA	2020-06-20 18:00:00	NORW-EB34E	ERP122169	PRJEB38723	United Kingdom	NORFOLK	8
ERR4238220	AMPLICON	403	48873591	SAMEA6915267	44134814	QUADRAM INSTITUTE BIOSCIENCE	public	bam,sra	ERX4197014	NextSeq 500	PAIRED	PCR	VIRAL RNA	Severe acute respiratory syndrome coronavirus 2	ILLUMINA	2020-06-20 18:00:00	NORW-EC617	ERP122169	PRJEB38723	United Kingdom	SUFFOLK	9
ERR4238222	AMPLICON	405	61120220	SAMEA6915304	53595161	QUADRAM INSTITUTE BIOSCIENCE	public	sra,bam	ERX4197016	NextSeq 500	PAIRED	PCR	VIRAL RNA	Severe acute respiratory syndrome coronavirus 2	ILLUMINA	2020-06-20 18:00:00	NORW-EB311	ERP122169	PRJEB38723	United Kingdom	NORFOLK	8
ERR4238223	AMPLICON	404	41486754	SAMEA6915614	36491165	QUADRAM INSTITUTE BIOSCIENCE	public	sra,bam	ERX4197017	NextSeq 500	PAIRED	PCR	VIRAL RNA	Severe acute respiratory syndrome coronavirus 2	ILLUMINA	2020-06-20 18:00:00	NORW-EC4A4	ERP122169	PRJEB38723	United Kingdom		12
ERR4238224	AMPLICON	422	523746	SAMEA6915445	616917	QUADRAM INSTITUTE BIOSCIENCE	public	bam,sra	ERX4197018	NextSeq 500	PAIRED	PCR	VIRAL RNA	Severe acute respiratory syndrome coronavirus 2	ILLUMINA	2020-06-20 18:00:00	NORW-EC7C9	ERP122169	PRJEB38723	United Kingdom	NORFOLK	1
ERR4238225	AMPLICON	450	34907271	SAMEA6915241	30381914	QUADRAM INSTITUTE BIOSCIENCE	public	bam,sra	ERX4197019	NextSeq 500	PAIRED	PCR	VIRAL RNA	Severe acute respiratory syndrome coronavirus 2	ILLUMINA	2020-06-20 18:00:00	NORW-EC680	ERP122169	PRJEB38723	United Kingdom	NORFOLK	8
ERR4238226	AMPLICON	449	35084955	SAMEA6915476	30562859	QUADRAM INSTITUTE BIOSCIENCE	public	sra,bam	ERX4197020	NextSeq 500	PAIRED	PCR	VIRAL RNA	Severe acute respiratory syndrome coronavirus 2	ILLUMINA	2020-06-20 18:00:00	NORW-EC6BD	ERP122169	PRJEB38723	United Kingdom	NORFOLK	12
ERR4238227	AMPLICON	446	8073623	SAMEA6915363	7117581	QUADRAM INSTITUTE BIOSCIENCE	public	sra,bam	ERX4197021	NextSeq 500	PAIRED	PCR	VIRAL RNA	Severe acute respiratory syndrome coronavirus 2	ILLUMINA	2020-06-20 18:00:00	NORW-EC51A	ERP122169	PRJEB38723	United Kingdom	NORFOLK	10
ERR4238228	AMPLICON	457	38988326	SAMEA6915272	33732482	QUADRAM INSTITUTE BIOSCIENCE	public	bam,sra	ERX4197022	NextSeq 500	PAIRED	PCR	VIRAL RNA	Severe acute respiratory syndrome coronavirus 2	ILLUMINA	2020-06-20 18:00:00	NORW-EC4E0	ERP122169	PRJEB38723	United Kingdom	NORFOLK	9
ERR4238229	AMPLICON	455	10629773	SAMEA6915247	9318998	QUADRAM INSTITUTE BIOSCIENCE	public	bam,sra	ERX4197023	NextSeq 500	PAIRED	PCR	VIRAL RNA	Severe acute respiratory syndrome coronavirus 2	ILLUMINA	2020-06-20 18:00:00	NORW-EC6AE	ERP122169	PRJEB38723	United Kingdom		6
ERR4238230	AMPLICON	446	34011939	SAMEA6915280	29595314	QUADRAM INSTITUTE BIOSCIENCE	public	sra,bam	ERX4197024	NextSeq 500	PAIRED	PCR	VIRAL RNA	Severe acute respiratory syndrome coronavirus 2	ILLUMINA	2020-06-20 18:00:00	NORW-EC40E	ERP122169	PRJEB38723	United Kingdom	NORFOLK	8
ERR4238231	AMPLICON	461	10127615	SAMEA6915350	8866884	QUADRAM INSTITUTE BIOSCIENCE	public	bam,sra	ERX4197025	NextSeq 500	PAIRED	PCR	VIRAL RNA	Severe acute respiratory syndrome coronavirus 2	ILLUMINA	2020-06-20 18:00:00	NORW-EC741	ERP122169	PRJEB38723	United Kingdom	ESSEX	6
ERR4238232	AMPLICON	416	47591105	SAMEA6915362	41553091	QUADRAM INSTITUTE BIOSCIENCE	public	bam,sra	ERX4197026	NextSeq 500	PAIRED	PCR	VIRAL RNA	Severe acute respiratory syndrome coronavirus 2	ILLUMINA	2020-06-20 18:00:00	NORW-EC78D	ERP122169	PRJEB38723	United Kingdom	NORFOLK	8
ERR4238234	AMPLICON	407	38286655	SAMEA6915478	34420027	QUADRAM INSTITUTE BIOSCIENCE	public	sra,bam	ERX4197028	NextSeq 500	PAIRED	PCR	VIRAL RNA	Severe acute respiratory syndrome coronavirus 2	ILLUMINA	2020-06-20 18:00:00	NORW-EC41D	ERP122169	PRJEB38723	United Kingdom	ESSEX	11
ERR4238235	AMPLICON	469	2266601	SAMEA6915494	2090839	QUADRAM INSTITUTE BIOSCIENCE	public	bam,sra	ERX4197029	NextSeq 500	PAIRED	PCR	VIRAL RNA	Severe acute respiratory syndrome coronavirus 2	ILLUMINA	2020-06-20 18:00:00	NORW-EC6CC	ERP122169	PRJEB38723	United Kingdom	SUFFOLK	2
ERR4238236	AMPLICON	438	9131965	SAMEA6915391	8046569	QUADRAM INSTITUTE BIOSCIENCE	public	bam,sra	ERX4197030	NextSeq 500	PAIRED	PCR	VIRAL RNA	Severe acute respiratory syndrome coronavirus 2	ILLUMINA	2020-06-20 18:00:00	NORW-EC802	ERP122169	PRJEB38723	United Kingdom	NORFOLK	6
ERR4238237	AMPLICON	405	4099886	SAMEA6915268	3797429	QUADRAM INSTITUTE BIOSCIENCE	public	sra,bam	ERX4197031	NextSeq 500	PAIRED	PCR	VIRAL RNA	Severe acute respiratory syndrome coronavirus 2	ILLUMINA	2020-06-20 18:00:00	NORW-EC43B	ERP122169	PRJEB38723	United Kingdom	NORFOLK	7
ERR4238238	AMPLICON	407	28753893	SAMEA6915312	25221035	QUADRAM INSTITUTE BIOSCIENCE	public	sra,bam	ERX4197032	NextSeq 500	PAIRED	PCR	VIRAL RNA	Severe acute respiratory syndrome coronavirus 2	ILLUMINA	2020-06-20 18:00:00	NORW-EC5B0	ERP122169	PRJEB38723	United Kingdom	ESSEX	12
ERR4238239	AMPLICON	445	1717902	SAMEA6915334	1639470	QUADRAM INSTITUTE BIOSCIENCE	public	bam,sra	ERX4197033	NextSeq 500	PAIRED	PCR	VIRAL RNA	Severe acute respiratory syndrome coronavirus 2	ILLUMINA	2020-06-20 18:00:00	NORW-EB250	ERP122169	PRJEB38723	United Kingdom	NORFOLK	4
ERR4238240	AMPLICON	402	2456196	SAMEA6915455	2355627	QUADRAM INSTITUTE BIOSCIENCE	public	sra,bam	ERX4197034	NextSeq 500	PAIRED	PCR	VIRAL RNA	Severe acute respiratory syndrome coronavirus 2	ILLUMINA	2020-06-20 18:00:00	NORW-EC84E	ERP122169	PRJEB38723	United Kingdom	NORFOLK	8
ERR4238241	AMPLICON	484	506025	SAMEA6915264	592613	QUADRAM INSTITUTE BIOSCIENCE	public	sra,bam	ERX4197035	NextSeq 500	PAIRED	PCR	VIRAL RNA	Severe acute respiratory syndrome coronavirus 2	ILLUMINA	2020-06-20 18:00:00	NORW-EC83F	ERP122169	PRJEB38723	United Kingdom	NORFOLK	1
ERR4238243	AMPLICON	442	14714453	SAMEA6915306	12820792	QUADRAM INSTITUTE BIOSCIENCE	public	sra,bam	ERX4197037	NextSeq 500	PAIRED	PCR	VIRAL RNA	Severe acute respiratory syndrome coronavirus 2	ILLUMINA	2020-06-20 18:00:00	NORW-EC5FC	ERP122169	PRJEB38723	United Kingdom	NORFOLK	3
ERR4238244	AMPLICON	439	11821091	SAMEA6915257	10416488	QUADRAM INSTITUTE BIOSCIENCE	public	bam,sra	ERX4197038	NextSeq 500	PAIRED	PCR	VIRAL RNA	Severe acute respiratory syndrome coronavirus 2	ILLUMINA	2020-06-20 18:00:00	NORW-EC662	ERP122169	PRJEB38723	United Kingdom	NORFOLK	5
ERR4238245	AMPLICON	445	32830189	SAMEA6915293	28441427	QUADRAM INSTITUTE BIOSCIENCE	public	sra,bam	ERX4197039	NextSeq 500	PAIRED	PCR	VIRAL RNA	Severe acute respiratory syndrome coronavirus 2	ILLUMINA	2020-06-20 18:00:00	NORW-EC77E	ERP122169	PRJEB38723	United Kingdom	NORFOLK	7
ERR4238246	AMPLICON	406	67108298	SAMEA6915370	58766745	QUADRAM INSTITUTE BIOSCIENCE	public	sra,bam	ERX4197040	NextSeq 500	PAIRED	PCR	VIRAL RNA	Severe acute respiratory syndrome coronavirus 2	ILLUMINA	2020-06-20 18:00:00	NORW-EB2AB	ERP122169	PRJEB38723	United Kingdom	ESSEX	9
ERR4238247	AMPLICON	410	6673051	SAMEA6915439	6045804	QUADRAM INSTITUTE BIOSCIENCE	public	sra,bam	ERX4197041	NextSeq 500	PAIRED	PCR	VIRAL RNA	Severe acute respiratory syndrome coronavirus 2	ILLUMINA	2020-06-20 18:00:00	NORW-EC7D8	ERP122169	PRJEB38723	United Kingdom	NORFOLK	10
ERR4238248	AMPLICON	446	35184904	SAMEA6915466	30599622	QUADRAM INSTITUTE BIOSCIENCE	public	sra,bam	ERX4197042	NextSeq 500	PAIRED	PCR	VIRAL RNA	Severe acute respiratory syndrome coronavirus 2	ILLUMINA	2020-06-20 18:00:00	NORW-EC4FF	ERP122169	PRJEB38723	United Kingdom	NORFOLK	7
ERR4238249	AMPLICON	402	44710926	SAMEA6915620	40324781	QUADRAM INSTITUTE BIOSCIENCE	public	sra,bam	ERX4197043	NextSeq 500	PAIRED	PCR	VIRAL RNA	Severe acute respiratory syndrome coronavirus 2	ILLUMINA	2020-06-20 18:00:00	NORW-EC8E4	ERP122169	PRJEB38723	United Kingdom		11
ERR4238250	AMPLICON	451	19082622	SAMEA6915260	16621751	QUADRAM INSTITUTE BIOSCIENCE	public	sra,bam	ERX4197044	NextSeq 500	PAIRED	PCR	VIRAL RNA	Severe acute respiratory syndrome coronavirus 2	ILLUMINA	2020-06-20 18:00:00	NORW-EB29C	ERP122169	PRJEB38723	United Kingdom	NORFOLK	6
ERR4238251	AMPLICON	407	62835092	SAMEA6915308	54984002	QUADRAM INSTITUTE BIOSCIENCE	public	bam,sra	ERX4197045	NextSeq 500	PAIRED	PCR	VIRAL RNA	Severe acute respiratory syndrome coronavirus 2	ILLUMINA	2020-06-20 18:00:00	NORW-EC7F6	ERP122169	PRJEB38723	United Kingdom	ESSEX	9
ERR4238252	AMPLICON	413	44930320	SAMEA6915234	40380044	QUADRAM INSTITUTE BIOSCIENCE	public	bam,sra	ERX4197046	NextSeq 500	PAIRED	PCR	VIRAL RNA	Severe acute respiratory syndrome coronavirus 2	ILLUMINA	2020-06-20 18:00:00	NORW-EC6EA	ERP122169	PRJEB38723	United Kingdom	NORFOLK	7
ERR4238253	AMPLICON	407	96322075	SAMEA6915273	84136510	QUADRAM INSTITUTE BIOSCIENCE	public	bam,sra	ERX4197047	NextSeq 500	PAIRED	PCR	VIRAL RNA	Severe acute respiratory syndrome coronavirus 2	ILLUMINA	2020-06-20 18:00:00	NORW-EB2F6	ERP122169	PRJEB38723	United Kingdom	NORFOLK	7
ERR4238254	AMPLICON	432	24955476	SAMEA6915465	21851973	QUADRAM INSTITUTE BIOSCIENCE	public	bam,sra	ERX4197048	NextSeq 500	PAIRED	PCR	VIRAL RNA	Severe acute respiratory syndrome coronavirus 2	ILLUMINA	2020-06-20 18:00:00	NORW-EC389	ERP122169	PRJEB38723	United Kingdom	NORFOLK	7
ERR4238255	AMPLICON	406	31728909	SAMEA6915279	27908305	QUADRAM INSTITUTE BIOSCIENCE	public	bam,sra	ERX4197049	NextSeq 500	PAIRED	PCR	VIRAL RNA	Severe acute respiratory syndrome coronavirus 2	ILLUMINA	2020-06-20 18:00:00	NORW-EC5A1	ERP122169	PRJEB38723	United Kingdom	NORFOLK	7
ERR4238256	AMPLICON	453	16164206	SAMEA6915284	14121281	QUADRAM INSTITUTE BIOSCIENCE	public	bam,sra	ERX4197050	NextSeq 500	PAIRED	PCR	VIRAL RNA	Severe acute respiratory syndrome coronavirus 2	ILLUMINA	2020-06-20 18:00:00	NORW-EC705	ERP122169	PRJEB38723	United Kingdom	CAMBRIDGESHIRE	10
ERR4238257	AMPLICON	400	48773912	SAMEA6915274	42904028	QUADRAM INSTITUTE BIOSCIENCE	public	bam,sra	ERX4197051	NextSeq 500	PAIRED	PCR	VIRAL RNA	Severe acute respiratory syndrome coronavirus 2	ILLUMINA	2020-06-20 18:00:00	NORW-EB320	ERP122169	PRJEB38723	United Kingdom	NORFOLK	9
ERR4238258	AMPLICON	454	16781570	SAMEA6915486	14532181	QUADRAM INSTITUTE BIOSCIENCE	public	bam,sra	ERX4197052	NextSeq 500	PAIRED	PCR	VIRAL RNA	Severe acute respiratory syndrome coronavirus 2	ILLUMINA	2020-06-20 18:00:00	NORW-EC5CF	ERP122169	PRJEB38723	United Kingdom	ESSEX	3
ERR4238259	AMPLICON	442	10042199	SAMEA6915449	8818175	QUADRAM INSTITUTE BIOSCIENCE	public	bam,sra	ERX4197053	NextSeq 500	PAIRED	PCR	VIRAL RNA	Severe acute respiratory syndrome coronavirus 2	ILLUMINA	2020-06-20 18:00:00	NORW-EC714	ERP122169	PRJEB38723	United Kingdom	NORFOLK	6
ERR4238260	AMPLICON	404	38301818	SAMEA6915232	34384899	QUADRAM INSTITUTE BIOSCIENCE	public	sra,bam	ERX4197054	NextSeq 500	PAIRED	PCR	VIRAL RNA	Severe acute respiratory syndrome coronavirus 2	ILLUMINA	2020-06-20 18:00:00	NORW-EC5ED	ERP122169	PRJEB38723	United Kingdom	NORFOLK	7
ERR4238261	AMPLICON	407	8928196	SAMEA6915424	8013218	QUADRAM INSTITUTE BIOSCIENCE	public	sra,bam	ERX4197055	NextSeq 500	PAIRED	PCR	VIRAL RNA	Severe acute respiratory syndrome coronavirus 2	ILLUMINA	2020-06-20 18:00:00	NORW-EBEC5	ERP122169	PRJEB38723	United Kingdom	NORFOLK	11
ERR4238262	AMPLICON	403	2486379	SAMEA6915263	2411427	QUADRAM INSTITUTE BIOSCIENCE	public	sra,bam	ERX4197056	NextSeq 500	PAIRED	PCR	VIRAL RNA	Severe acute respiratory syndrome coronavirus 2	ILLUMINA	2020-06-20 18:00:00	NORW-EC3A7	ERP122169	PRJEB38723	United Kingdom	NORFOLK	3
ERR4238263	AMPLICON	452	16378168	SAMEA6915291	14250551	QUADRAM INSTITUTE BIOSCIENCE	public	bam,sra	ERX4197057	NextSeq 500	PAIRED	PCR	VIRAL RNA	Severe acute respiratory syndrome coronavirus 2	ILLUMINA	2020-06-20 18:00:00	NORW-EC6DB	ERP122169	PRJEB38723	United Kingdom	NORFOLK	7
ERR4238264	AMPLICON	439	14912782	SAMEA6915615	13070712	QUADRAM INSTITUTE BIOSCIENCE	public	sra,bam	ERX4197058	NextSeq 500	PAIRED	PCR	VIRAL RNA	Severe acute respiratory syndrome coronavirus 2	ILLUMINA	2020-06-20 18:00:00	NORW-EC556	ERP122169	PRJEB38723	United Kingdom		8
ERR4238265	AMPLICON	408	29704226	SAMEA6915269	26744174	QUADRAM INSTITUTE BIOSCIENCE	public	sra,bam	ERX4197059	NextSeq 500	PAIRED	PCR	VIRAL RNA	Severe acute respiratory syndrome coronavirus 2	ILLUMINA	2020-06-20 18:00:00	NORW-EC529	ERP122169	PRJEB38723	United Kingdom	ESSEX	11
ERR4238266	AMPLICON	439	14675037	SAMEA6915416	12831149	QUADRAM INSTITUTE BIOSCIENCE	public	sra,bam	ERX4197060	NextSeq 500	PAIRED	PCR	VIRAL RNA	Severe acute respiratory syndrome coronavirus 2	ILLUMINA	2020-06-20 18:00:00	NORW-EC653	ERP122169	PRJEB38723	United Kingdom	NORFOLK	5
ERR4238267	AMPLICON	407	106678882	SAMEA6915330	93027009	QUADRAM INSTITUTE BIOSCIENCE	public	bam,sra	ERX4197061	NextSeq 500	PAIRED	PCR	VIRAL RNA	Severe acute respiratory syndrome coronavirus 2	ILLUMINA	2020-06-20 18:00:00	NORW-EB43C	ERP122169	PRJEB38723	United Kingdom	SUFFOLK	11
ERR4238268	AMPLICON	410	49976000	SAMEA6915336	45006327	QUADRAM INSTITUTE BIOSCIENCE	public	sra,bam	ERX4197062	NextSeq 500	PAIRED	PCR	VIRAL RNA	Severe acute respiratory syndrome coronavirus 2	ILLUMINA	2020-06-20 18:00:00	NORW-EC3E3	ERP122169	PRJEB38723	United Kingdom	NORFOLK	7
ERR4238269	AMPLICON	407	57681097	SAMEA6915298	52068664	QUADRAM INSTITUTE BIOSCIENCE	public	sra,bam	ERX4197063	NextSeq 500	PAIRED	PCR	VIRAL RNA	Severe acute respiratory syndrome coronavirus 2	ILLUMINA	2020-06-20 18:00:00	NORW-EB3D5	ERP122169	PRJEB38723	United Kingdom	SUFFOLK	7
ERR4238270	AMPLICON	449	24103458	SAMEA6915475	21064272	QUADRAM INSTITUTE BIOSCIENCE	public	bam,sra	ERX4197064	NextSeq 500	PAIRED	PCR	VIRAL RNA	Severe acute respiratory syndrome coronavirus 2	ILLUMINA	2020-06-20 18:00:00	NORW-EC69F	ERP122169	PRJEB38723	United Kingdom	NORFOLK	11
ERR4238271	AMPLICON	454	7188643	SAMEA6915400	6347574	QUADRAM INSTITUTE BIOSCIENCE	public	bam,sra	ERX4197065	NextSeq 500	PAIRED	PCR	VIRAL RNA	Severe acute respiratory syndrome coronavirus 2	ILLUMINA	2020-06-20 18:00:00	NORW-EC3C5	ERP122169	PRJEB38723	United Kingdom	NORFOLK	10
ERR4238272	AMPLICON	476	1732128	SAMEA6915433	1644554	QUADRAM INSTITUTE BIOSCIENCE	public	bam,sra	ERX4197066	NextSeq 500	PAIRED	PCR	VIRAL RNA	Severe acute respiratory syndrome coronavirus 2	ILLUMINA	2020-06-20 18:00:00	NORW-EC811	ERP122169	PRJEB38723	United Kingdom	NORFOLK	3
ERR4238273	AMPLICON	447	17603034	SAMEA6915387	15376468	QUADRAM INSTITUTE BIOSCIENCE	public	bam,sra	ERX4197067	NextSeq 500	PAIRED	PCR	VIRAL RNA	Severe acute respiratory syndrome coronavirus 2	ILLUMINA	2020-06-20 18:00:00	NORW-EB37B	ERP122169	PRJEB38723	United Kingdom	NORFOLK	6
ERR4238274	AMPLICON	406	1507357	SAMEA6915454	1515930	QUADRAM INSTITUTE BIOSCIENCE	public	sra,bam	ERX4197068	NextSeq 500	PAIRED	PCR	VIRAL RNA	Severe acute respiratory syndrome coronavirus 2	ILLUMINA	2020-06-20 18:00:00	NORW-EC468	ERP122169	PRJEB38723	United Kingdom	NORFOLK	6
ERR4238275	AMPLICON	412	43415328	SAMEA6915550	39021791	QUADRAM INSTITUTE BIOSCIENCE	public	bam,sra	ERX4197069	NextSeq 500	PAIRED	PCR	VIRAL RNA	Severe acute respiratory syndrome coronavirus 2	ILLUMINA	2020-06-20 18:00:00	NORW-EC85D	ERP122169	PRJEB38723	United Kingdom	NORFOLK	10
ERR4238276	AMPLICON	404	45279747	SAMEA6915487	40975109	QUADRAM INSTITUTE BIOSCIENCE	public	bam,sra	ERX4197070	NextSeq 500	PAIRED	PCR	VIRAL RNA	Severe acute respiratory syndrome coronavirus 2	ILLUMINA	2020-06-20 18:00:00	NORW-EC87B	ERP122169	PRJEB38723	United Kingdom	NORFOLK	8
ERR4238278	AMPLICON	459	39183160	SAMEA6915271	33752731	QUADRAM INSTITUTE BIOSCIENCE	public	bam,sra	ERX4197072	NextSeq 500	PAIRED	PCR	VIRAL RNA	Severe acute respiratory syndrome coronavirus 2	ILLUMINA	2020-06-20 18:00:00	NORW-EC626	ERP122169	PRJEB38723	United Kingdom	CAMBRIDGESHIRE	10
ERR4238279	AMPLICON	438	28487759	SAMEA6915261	24799802	QUADRAM INSTITUTE BIOSCIENCE	public	bam,sra	ERX4197073	NextSeq 500	PAIRED	PCR	VIRAL RNA	Severe acute respiratory syndrome coronavirus 2	ILLUMINA	2020-06-20 18:00:00	NORW-EB33F	ERP122169	PRJEB38723	United Kingdom	CAMBRIDGESHIRE	8
ERR4238280	AMPLICON	451	37123710	SAMEA6915326	32148644	QUADRAM INSTITUTE BIOSCIENCE	public	bam,sra	ERX4197074	NextSeq 500	PAIRED	PCR	VIRAL RNA	Severe acute respiratory syndrome coronavirus 2	ILLUMINA	2020-06-20 18:00:00	NORW-EC592	ERP122169	PRJEB38723	United Kingdom	NORFOLK	8
ERR4238281	AMPLICON	446	24009253	SAMEA6915317	20853690	QUADRAM INSTITUTE BIOSCIENCE	public	bam,sra	ERX4197075	NextSeq 500	PAIRED	PCR	VIRAL RNA	Severe acute respiratory syndrome coronavirus 2	ILLUMINA	2020-06-20 18:00:00	NORW-EB232	ERP122169	PRJEB38723	United Kingdom	NORFOLK	11
ERR4238282	AMPLICON	446	15512648	SAMEA6915482	13538604	QUADRAM INSTITUTE BIOSCIENCE	public	sra,bam	ERX4197076	NextSeq 500	PAIRED	PCR	VIRAL RNA	Severe acute respiratory syndrome coronavirus 2	ILLUMINA	2020-06-20 18:00:00	NORW-EC608	ERP122169	PRJEB38723	United Kingdom	NORFOLK	8
ERR4238284	AMPLICON	407	29696971	SAMEA6915451	26788284	QUADRAM INSTITUTE BIOSCIENCE	public	sra,bam	ERX4197078	NextSeq 500	PAIRED	PCR	VIRAL RNA	Severe acute respiratory syndrome coronavirus 2	ILLUMINA	2020-06-20 18:00:00	NORW-EC50B	ERP122169	PRJEB38723	United Kingdom	NORFOLK	9
ERR4238285	AMPLICON	440	10724226	SAMEA6915431	9478954	QUADRAM INSTITUTE BIOSCIENCE	public	sra,bam	ERX4197079	NextSeq 500	PAIRED	PCR	VIRAL RNA	Severe acute respiratory syndrome coronavirus 2	ILLUMINA	2020-06-20 18:00:00	NORW-EC750	ERP122169	PRJEB38723	United Kingdom	SUFFOLK	6
ERR4238286	AMPLICON	437	11632333	SAMEA6915396	10174406	QUADRAM INSTITUTE BIOSCIENCE	public	bam,sra	ERX4197080	NextSeq 500	PAIRED	PCR	VIRAL RNA	Severe acute respiratory syndrome coronavirus 2	ILLUMINA	2020-06-20 18:00:00	NORW-EC732	ERP122169	PRJEB38723	United Kingdom	SUFFOLK	7
ERR4238287	AMPLICON	403	55928155	SAMEA6915490	49218320	QUADRAM INSTITUTE BIOSCIENCE	public	sra,bam	ERX4197081	NextSeq 500	PAIRED	PCR	VIRAL RNA	Severe acute respiratory syndrome coronavirus 2	ILLUMINA	2020-06-20 18:00:00	NORW-EB26F	ERP122169	PRJEB38723	United Kingdom	NORFOLK	9
ERR4238288	AMPLICON	404	34205366	SAMEA6915616	30179556	QUADRAM INSTITUTE BIOSCIENCE	public	sra,bam	ERX4197082	NextSeq 500	PAIRED	PCR	VIRAL RNA	Severe acute respiratory syndrome coronavirus 2	ILLUMINA	2020-06-20 18:00:00	NORW-EC899	ERP122169	PRJEB38723	United Kingdom		5
ERR4238289	AMPLICON	413	14238386	SAMEA6915460	12874640	QUADRAM INSTITUTE BIOSCIENCE	public	bam,sra	ERX4197083	NextSeq 500	PAIRED	PCR	VIRAL RNA	Severe acute respiratory syndrome coronavirus 2	ILLUMINA	2020-06-20 18:00:00	NORW-EC79C	ERP122169	PRJEB38723	United Kingdom	NORFOLK	9
ERR4238290	AMPLICON	449	18102377	SAMEA6915426	15726699	QUADRAM INSTITUTE BIOSCIENCE	public	bam,sra	ERX4197084	NextSeq 500	PAIRED	PCR	VIRAL RNA	Severe acute respiratory syndrome coronavirus 2	ILLUMINA	2020-06-20 18:00:00	NORW-EC35C	ERP122169	PRJEB38723	United Kingdom	NORFOLK	6
ERR4238291	AMPLICON	465	5326833	SAMEA6915322	4713112	QUADRAM INSTITUTE BIOSCIENCE	public	bam,sra	ERX4197085	NextSeq 500	PAIRED	PCR	VIRAL RNA	Severe acute respiratory syndrome coronavirus 2	ILLUMINA	2020-06-20 18:00:00	NORW-EC723	ERP122169	PRJEB38723	United Kingdom	NORFOLK	6
ERR4238292	AMPLICON	439	26181160	SAMEA6915390	22775847	QUADRAM INSTITUTE BIOSCIENCE	public	bam,sra	ERX4197086	NextSeq 500	PAIRED	PCR	VIRAL RNA	Severe acute respiratory syndrome coronavirus 2	ILLUMINA	2020-06-20 18:00:00	NORW-EC7E7	ERP122169	PRJEB38723	United Kingdom	SUFFOLK	13
ERR4238293	AMPLICON	452	8485136	SAMEA6915524	7492798	QUADRAM INSTITUTE BIOSCIENCE	public	sra,bam	ERX4197087	NextSeq 500	PAIRED	PCR	VIRAL RNA	Severe acute respiratory syndrome coronavirus 2	ILLUMINA	2020-06-20 18:00:00	NORW-EC44A	ERP122169	PRJEB38723	United Kingdom	SUFFOLK	7
ERR4238294	AMPLICON	403	9601030	SAMEA6915617	8784222	QUADRAM INSTITUTE BIOSCIENCE	public	bam,sra	ERX4197088	NextSeq 500	PAIRED	PCR	VIRAL RNA	Severe acute respiratory syndrome coronavirus 2	ILLUMINA	2020-06-20 18:00:00	NORW-EC8A8	ERP122169	PRJEB38723	United Kingdom		13
ERR4238295	AMPLICON	404	52855801	SAMEA6915618	46626061	QUADRAM INSTITUTE BIOSCIENCE	public	sra,bam	ERX4197089	NextSeq 500	PAIRED	PCR	VIRAL RNA	Severe acute respiratory syndrome coronavirus 2	ILLUMINA	2020-06-20 18:00:00	NORW-EC8B7	ERP122169	PRJEB38723	United Kingdom		8
ERR4238296	AMPLICON	405	38603863	SAMEA6915235	34933777	QUADRAM INSTITUTE BIOSCIENCE	public	sra,bam	ERX4197090	NextSeq 500	PAIRED	PCR	VIRAL RNA	Severe acute respiratory syndrome coronavirus 2	ILLUMINA	2020-06-20 18:00:00	NORW-EC6F9	ERP122169	PRJEB38723	United Kingdom	NORFOLK	8
ERR4238297	AMPLICON	407	14149134	SAMEA6915343	12575220	QUADRAM INSTITUTE BIOSCIENCE	public	sra,bam	ERX4197091	NextSeq 500	PAIRED	PCR	VIRAL RNA	Severe acute respiratory syndrome coronavirus 2	ILLUMINA	2020-06-20 18:00:00	NORW-EB1DB	ERP122169	PRJEB38723	United Kingdom	NORFOLK	9
ERR4238299	AMPLICON	461	15996745	SAMEA6915368	13881844	QUADRAM INSTITUTE BIOSCIENCE	public	sra,bam	ERX4197093	NextSeq 500	PAIRED	PCR	VIRAL RNA	Severe acute respiratory syndrome coronavirus 2	ILLUMINA	2020-06-20 18:00:00	NORW-EC644	ERP122169	PRJEB38723	United Kingdom	NORFOLK	7
ERR4238300	AMPLICON	406	37012406	SAMEA6915244	33531676	QUADRAM INSTITUTE BIOSCIENCE	public	sra,bam	ERX4197094	NextSeq 500	PAIRED	PCR	VIRAL RNA	Severe acute respiratory syndrome coronavirus 2	ILLUMINA	2020-06-20 18:00:00	NORW-EC5DE	ERP122169	PRJEB38723	United Kingdom	NORFOLK	10
ERR4238301	AMPLICON	453	31731955	SAMEA6915323	27423674	QUADRAM INSTITUTE BIOSCIENCE	public	sra,bam	ERX4197095	NextSeq 500	PAIRED	PCR	VIRAL RNA	Severe acute respiratory syndrome coronavirus 2	ILLUMINA	2020-06-20 18:00:00	NORW-EC42C	ERP122169	PRJEB38723	United Kingdom	SUFFOLK	11
ERR4238302	AMPLICON	453	11662125	SAMEA6915477	10197722	QUADRAM INSTITUTE BIOSCIENCE	public	bam,sra	ERX4197096	NextSeq 500	PAIRED	PCR	VIRAL RNA	Severe acute respiratory syndrome coronavirus 2	ILLUMINA	2020-06-20 18:00:00	NORW-EB36C	ERP122169	PRJEB38723	United Kingdom	SUFFOLK	10
ERR4238304	AMPLICON	273	86227178	SAMEA6915545	16889356	QUADRAM INSTITUTE BIOSCIENCE	public	bam,sra	ERX4197098	NextSeq 500	PAIRED	PCR	VIRAL RNA	Severe acute respiratory syndrome coronavirus 2	ILLUMINA	2020-06-20 18:00:00	NORW-EABDE	ERP122169	PRJEB38723	United Kingdom	NORFOLK	6
ERR4238305	AMPLICON	279	46012690	SAMEA6915492	8932592	QUADRAM INSTITUTE BIOSCIENCE	public	bam,sra	ERX4197099	NextSeq 500	PAIRED	PCR	VIRAL RNA	Severe acute respiratory syndrome coronavirus 2	ILLUMINA	2020-06-20 18:00:00	NORW-EAC71	ERP122169	PRJEB38723	United Kingdom	NORFOLK	6
ERR4238306	AMPLICON	274	50751785	SAMEA6915382	14180867	QUADRAM INSTITUTE BIOSCIENCE	public	sra,bam	ERX4197100	NextSeq 500	PAIRED	PCR	VIRAL RNA	Severe acute respiratory syndrome coronavirus 2	ILLUMINA	2020-06-20 18:00:00	NORW-EB496	ERP122169	PRJEB38723	United Kingdom	NORFOLK	10
ERR4238307	AMPLICON	285	111571162	SAMEA6915291	21207032	QUADRAM INSTITUTE BIOSCIENCE	public	bam,sra	ERX4197101	NextSeq 500	PAIRED	PCR	VIRAL RNA	Severe acute respiratory syndrome coronavirus 2	ILLUMINA	2020-06-20 18:00:00	NORW-EC6DB	ERP122169	PRJEB38723	United Kingdom	NORFOLK	9
ERR4238308	AMPLICON	283	105442848	SAMEA6915476	20168430	QUADRAM INSTITUTE BIOSCIENCE	public	bam,sra	ERX4197102	NextSeq 500	PAIRED	PCR	VIRAL RNA	Severe acute respiratory syndrome coronavirus 2	ILLUMINA	2020-06-20 18:00:00	NORW-EC6BD	ERP122169	PRJEB38723	United Kingdom	NORFOLK	12
ERR4238309	AMPLICON	282	128830108	SAMEA6915256	24766025	QUADRAM INSTITUTE BIOSCIENCE	public	sra,bam	ERX4197103	NextSeq 500	PAIRED	PCR	VIRAL RNA	Severe acute respiratory syndrome coronavirus 2	ILLUMINA	2020-06-20 18:00:00	NORW-EBD04	ERP122169	PRJEB38723	United Kingdom	NORFOLK	7
ERR4238310	AMPLICON	284	95827382	SAMEA6915317	18567595	QUADRAM INSTITUTE BIOSCIENCE	public	sra,bam	ERX4197104	NextSeq 500	PAIRED	PCR	VIRAL RNA	Severe acute respiratory syndrome coronavirus 2	ILLUMINA	2020-06-20 18:00:00	NORW-EB232	ERP122169	PRJEB38723	United Kingdom	NORFOLK	7
ERR4238311	AMPLICON	283	116668018	SAMEA6915392	22256360	QUADRAM INSTITUTE BIOSCIENCE	public	sra,bam	ERX4197105	NextSeq 500	PAIRED	PCR	VIRAL RNA	Severe acute respiratory syndrome coronavirus 2	ILLUMINA	2020-06-20 18:00:00	NORW-EC4C2	ERP122169	PRJEB38723	United Kingdom	NORFOLK	13
ERR4238312	AMPLICON	279	102712877	SAMEA6915403	26279393	QUADRAM INSTITUTE BIOSCIENCE	public	bam,sra	ERX4197106	NextSeq 500	PAIRED	PCR	VIRAL RNA	Severe acute respiratory syndrome coronavirus 2	ILLUMINA	2020-06-20 18:00:00	NORW-EB5B1	ERP122169	PRJEB38723	United Kingdom	ESSEX	5
ERR4238313	AMPLICON	283	117743998	SAMEA6915359	22064844	QUADRAM INSTITUTE BIOSCIENCE	public	sra,bam	ERX4197107	NextSeq 500	PAIRED	PCR	VIRAL RNA	Severe acute respiratory syndrome coronavirus 2	ILLUMINA	2020-06-20 18:00:00	NORW-EB34E	ERP122169	PRJEB38723	United Kingdom	NORFOLK	7
ERR4238314	AMPLICON	272	23316641	SAMEA6915509	10069663	QUADRAM INSTITUTE BIOSCIENCE	public	bam,sra	ERX4197108	NextSeq 500	PAIRED	PCR	VIRAL RNA	Severe acute respiratory syndrome coronavirus 2	ILLUMINA	2020-06-20 18:00:00	NORW-EA3A9	ERP122169	PRJEB38723	United Kingdom	NORFOLK	0
ERR4238315	AMPLICON	284	121403681	SAMEA6915505	22730096	QUADRAM INSTITUTE BIOSCIENCE	public	sra,bam	ERX4197109	NextSeq 500	PAIRED	PCR	VIRAL RNA	Severe acute respiratory syndrome coronavirus 2	ILLUMINA	2020-06-20 18:00:00	NORW-EC4D1	ERP122169	PRJEB38723	United Kingdom	NORFOLK	7
ERR4238316	AMPLICON	280	171855513	SAMEA6915381	32981805	QUADRAM INSTITUTE BIOSCIENCE	public	bam,sra	ERX4197110	NextSeq 500	PAIRED	PCR	VIRAL RNA	Severe acute respiratory syndrome coronavirus 2	ILLUMINA	2020-06-20 18:00:00	NORW-EB4B4	ERP122169	PRJEB38723	United Kingdom	SUFFOLK	8
ERR4238317	AMPLICON	280	140473434	SAMEA6915419	27307056	QUADRAM INSTITUTE BIOSCIENCE	public	bam,sra	ERX4197111	NextSeq 500	PAIRED	PCR	VIRAL RNA	Severe acute respiratory syndrome coronavirus 2	ILLUMINA	2020-06-20 18:00:00	NORW-EB539	ERP122169	PRJEB38723	United Kingdom	NORFOLK	9
ERR4238318	AMPLICON	270	61031776	SAMEA6915503	24216961	QUADRAM INSTITUTE BIOSCIENCE	public	sra,bam	ERX4197112	NextSeq 500	PAIRED	PCR	VIRAL RNA	Severe acute respiratory syndrome coronavirus 2	ILLUMINA	2020-06-20 18:00:00	NORW-EBB91	ERP122169	PRJEB38723	United Kingdom	NORFOLK	0
ERR4238319	AMPLICON	280	85315075	SAMEA6915583	16842309	QUADRAM INSTITUTE BIOSCIENCE	public	bam,sra	ERX4197113	NextSeq 500	PAIRED	PCR	VIRAL RNA	Severe acute respiratory syndrome coronavirus 2	ILLUMINA	2020-06-20 18:00:00	NORW-EB4D2	ERP122169	PRJEB38723	United Kingdom		9
ERR4238320	AMPLICON	274	63814859	SAMEA6915541	12436103	QUADRAM INSTITUTE BIOSCIENCE	public	bam,sra	ERX4197114	NextSeq 500	PAIRED	PCR	VIRAL RNA	Severe acute respiratory syndrome coronavirus 2	ILLUMINA	2020-06-20 18:00:00	NORW-EA303	ERP122169	PRJEB38723	United Kingdom	NORFOLK	9
ERR4238321	AMPLICON	282	115664929	SAMEA6915296	22734801	QUADRAM INSTITUTE BIOSCIENCE	public	sra,bam	ERX4197115	NextSeq 500	PAIRED	PCR	VIRAL RNA	Severe acute respiratory syndrome coronavirus 2	ILLUMINA	2020-06-20 18:00:00	NORW-EBA94	ERP122169	PRJEB38723	United Kingdom		7
ERR4238322	AMPLICON	268	64352239	SAMEA6915549	27416006	QUADRAM INSTITUTE BIOSCIENCE	public	sra,bam	ERX4197116	NextSeq 500	PAIRED	PCR	VIRAL RNA	Severe acute respiratory syndrome coronavirus 2	ILLUMINA	2020-06-20 18:00:00	NORW-EA127	ERP122169	PRJEB38723	United Kingdom	NORFOLK	5
ERR4238323	AMPLICON	278	65565902	SAMEA6915318	27055545	QUADRAM INSTITUTE BIOSCIENCE	public	sra,bam	ERX4197117	NextSeq 500	PAIRED	PCR	VIRAL RNA	Severe acute respiratory syndrome coronavirus 2	ILLUMINA	2020-06-20 18:00:00	NORW-EB387	ERP122169	PRJEB38723	United Kingdom	NORFOLK	1
ERR4238324	AMPLICON	284	111514812	SAMEA6915298	20705149	QUADRAM INSTITUTE BIOSCIENCE	public	bam,sra	ERX4197118	NextSeq 500	PAIRED	PCR	VIRAL RNA	Severe acute respiratory syndrome coronavirus 2	ILLUMINA	2020-06-20 18:00:00	NORW-EB3D5	ERP122169	PRJEB38723	United Kingdom	SUFFOLK	7
ERR4238325	AMPLICON	280	95247324	SAMEA6915313	18240168	QUADRAM INSTITUTE BIOSCIENCE	public	bam,sra	ERX4197119	NextSeq 500	PAIRED	PCR	VIRAL RNA	Severe acute respiratory syndrome coronavirus 2	ILLUMINA	2020-06-20 18:00:00	NORW-EAD80	ERP122169	PRJEB38723	United Kingdom	NORFOLK	6
ERR4238326	AMPLICON	283	212072728	SAMEA6915290	40788738	QUADRAM INSTITUTE BIOSCIENCE	public	sra,bam	ERX4197120	NextSeq 500	PAIRED	PCR	VIRAL RNA	Severe acute respiratory syndrome coronavirus 2	ILLUMINA	2020-06-20 18:00:00	NORW-EBDB9	ERP122169	PRJEB38723	United Kingdom	NORFOLK	7
ERR4238327	AMPLICON	282	138948391	SAMEA6915254	27674238	QUADRAM INSTITUTE BIOSCIENCE	public	bam,sra	ERX4197121	NextSeq 500	PAIRED	PCR	VIRAL RNA	Severe acute respiratory syndrome coronavirus 2	ILLUMINA	2020-06-20 18:00:00	NORW-EBA3A	ERP122169	PRJEB38723	United Kingdom	NORFOLK	7
ERR4238328	AMPLICON	279	104233203	SAMEA6915542	22208474	QUADRAM INSTITUTE BIOSCIENCE	public	sra,bam	ERX4197122	NextSeq 500	PAIRED	PCR	VIRAL RNA	Severe acute respiratory syndrome coronavirus 2	ILLUMINA	2020-06-20 18:00:00	NORW-EAD50	ERP122169	PRJEB38723	United Kingdom	NORFOLK	15
ERR4238329	AMPLICON	273	139283361	SAMEA6915519	27935745	QUADRAM INSTITUTE BIOSCIENCE	public	sra,bam	ERX4197123	NextSeq 500	PAIRED	PCR	VIRAL RNA	Severe acute respiratory syndrome coronavirus 2	ILLUMINA	2020-06-20 18:00:00	NORW-EABB0	ERP122169	PRJEB38723	United Kingdom	NORFOLK	10
ERR4238330	AMPLICON	283	129093072	SAMEA6915280	24430463	QUADRAM INSTITUTE BIOSCIENCE	public	sra,bam	ERX4197124	NextSeq 500	PAIRED	PCR	VIRAL RNA	Severe acute respiratory syndrome coronavirus 2	ILLUMINA	2020-06-20 18:00:00	NORW-EC40E	ERP122169	PRJEB38723	United Kingdom	NORFOLK	8
ERR4238331	AMPLICON	281	105093155	SAMEA6915340	20298324	QUADRAM INSTITUTE BIOSCIENCE	public	bam,sra	ERX4197125	NextSeq 500	PAIRED	PCR	VIRAL RNA	Severe acute respiratory syndrome coronavirus 2	ILLUMINA	2020-06-20 18:00:00	NORW-EB575	ERP122169	PRJEB38723	United Kingdom	ESSEX	8
ERR4238332	AMPLICON	264	74362920	SAMEA6915568	20381391	QUADRAM INSTITUTE BIOSCIENCE	public	sra,bam	ERX4197126	NextSeq 500	PAIRED	PCR	VIRAL RNA	Severe acute respiratory syndrome coronavirus 2	ILLUMINA	2020-06-20 18:00:00	NORW-EAAC2	ERP122169	PRJEB38723	United Kingdom	SUFFOLK	7
ERR4238333	AMPLICON	263	33475585	SAMEA6915469	14553914	QUADRAM INSTITUTE BIOSCIENCE	public	sra,bam	ERX4197127	NextSeq 500	PAIRED	PCR	VIRAL RNA	Severe acute respiratory syndrome coronavirus 2	ILLUMINA	2020-06-20 18:00:00	NORW-EA215	ERP122169	PRJEB38723	United Kingdom	SUFFOLK	4
ERR4238334	AMPLICON	285	107744166	SAMEA6915362	21377999	QUADRAM INSTITUTE BIOSCIENCE	public	sra,bam	ERX4197128	NextSeq 500	PAIRED	PCR	VIRAL RNA	Severe acute respiratory syndrome coronavirus 2	ILLUMINA	2020-06-20 18:00:00	NORW-EC78D	ERP122169	PRJEB38723	United Kingdom	NORFOLK	7
ERR4238335	AMPLICON	282	120567535	SAMEA6915395	22805197	QUADRAM INSTITUTE BIOSCIENCE	public	bam,sra	ERX4197129	NextSeq 500	PAIRED	PCR	VIRAL RNA	Severe acute respiratory syndrome coronavirus 2	ILLUMINA	2020-06-20 18:00:00	NORW-EBDE6	ERP122169	PRJEB38723	United Kingdom	NORFOLK	9
ERR4238336	AMPLICON	271	79405505	SAMEA6915371	32070805	QUADRAM INSTITUTE BIOSCIENCE	public	bam,sra	ERX4197130	NextSeq 500	PAIRED	PCR	VIRAL RNA	Severe acute respiratory syndrome coronavirus 2	ILLUMINA	2020-06-20 18:00:00	NORW-EB92E	ERP122169	PRJEB38723	United Kingdom	NORFOLK	11
ERR4238337	AMPLICON	273	78969256	SAMEA6915539	16608043	QUADRAM INSTITUTE BIOSCIENCE	public	sra,bam	ERX4197131	NextSeq 500	PAIRED	PCR	VIRAL RNA	Severe acute respiratory syndrome coronavirus 2	ILLUMINA	2020-06-20 18:00:00	NORW-EA716	ERP122169	PRJEB38723	United Kingdom	NORFOLK	7
ERR4238338	AMPLICON	278	78281527	SAMEA6915281	20449651	QUADRAM INSTITUTE BIOSCIENCE	public	sra,bam	ERX4197132	NextSeq 500	PAIRED	PCR	VIRAL RNA	Severe acute respiratory syndrome coronavirus 2	ILLUMINA	2020-06-20 18:00:00	NORW-EAF0F	ERP122169	PRJEB38723	United Kingdom	NORFOLK	15
ERR4238339	AMPLICON	271	53748571	SAMEA6915547	21198803	QUADRAM INSTITUTE BIOSCIENCE	public	sra,bam	ERX4197133	NextSeq 500	PAIRED	PCR	VIRAL RNA	Severe acute respiratory syndrome coronavirus 2	ILLUMINA	2020-06-20 18:00:00	NORW-EA1CD	ERP122169	PRJEB38723	United Kingdom	NORFOLK	0
ERR4238340	AMPLICON	276	72175943	SAMEA6915579	22702279	QUADRAM INSTITUTE BIOSCIENCE	public	sra,bam	ERX4197134	NextSeq 500	PAIRED	PCR	VIRAL RNA	Severe acute respiratory syndrome coronavirus 2	ILLUMINA	2020-06-20 18:00:00	NORW-EB4C3	ERP122169	PRJEB38723	United Kingdom	NORFOLK	2
ERR4238341	AMPLICON	284	123575470	SAMEA6915232	22875206	QUADRAM INSTITUTE BIOSCIENCE	public	bam,sra	ERX4197135	NextSeq 500	PAIRED	PCR	VIRAL RNA	Severe acute respiratory syndrome coronavirus 2	ILLUMINA	2020-06-20 18:00:00	NORW-EC5ED	ERP122169	PRJEB38723	United Kingdom	NORFOLK	7
ERR4238342	AMPLICON	275	62450447	SAMEA6915570	12078427	QUADRAM INSTITUTE BIOSCIENCE	public	sra,bam	ERX4197136	NextSeq 500	PAIRED	PCR	VIRAL RNA	Severe acute respiratory syndrome coronavirus 2	ILLUMINA	2020-06-20 18:00:00	NORW-EA41F	ERP122169	PRJEB38723	United Kingdom	NORFOLK	7
ERR4238343	AMPLICON	283	113482169	SAMEA6915325	21828278	QUADRAM INSTITUTE BIOSCIENCE	public	sra,bam	ERX4197137	NextSeq 500	PAIRED	PCR	VIRAL RNA	Severe acute respiratory syndrome coronavirus 2	ILLUMINA	2020-06-20 18:00:00	NORW-EB9C4	ERP122169	PRJEB38723	United Kingdom	NORFOLK	7
ERR4238344	AMPLICON	279	99877464	SAMEA6915471	19154099	QUADRAM INSTITUTE BIOSCIENCE	public	bam,sra	ERX4197138	NextSeq 500	PAIRED	PCR	VIRAL RNA	Severe acute respiratory syndrome coronavirus 2	ILLUMINA	2020-06-20 18:00:00	NORW-EAF4B	ERP122169	PRJEB38723	United Kingdom	NORFOLK	6
ERR4238345	AMPLICON	263	63939526	SAMEA6915333	27096717	QUADRAM INSTITUTE BIOSCIENCE	public	sra,bam	ERX4197139	NextSeq 500	PAIRED	PCR	VIRAL RNA	Severe acute respiratory syndrome coronavirus 2	ILLUMINA	2020-06-20 18:00:00	NORW-EC7BA	ERP122169	PRJEB38723	United Kingdom	NORFOLK	2
ERR4238346	AMPLICON	272	59619259	SAMEA6915409	13575373	QUADRAM INSTITUTE BIOSCIENCE	public	bam,sra	ERX4197140	NextSeq 500	PAIRED	PCR	VIRAL RNA	Severe acute respiratory syndrome coronavirus 2	ILLUMINA	2020-06-20 18:00:00	NORW-EA312	ERP122169	PRJEB38723	United Kingdom	NORFOLK	5
ERR4238347	AMPLICON	276	123240967	SAMEA6915462	24423206	QUADRAM INSTITUTE BIOSCIENCE	public	bam,sra	ERX4197141	NextSeq 500	PAIRED	PCR	VIRAL RNA	Severe acute respiratory syndrome coronavirus 2	ILLUMINA	2020-06-20 18:00:00	NORW-EAED5	ERP122169	PRJEB38723	United Kingdom	CAMBRIDGESHIRE	6
ERR4238348	AMPLICON	281	125108288	SAMEA6915238	24773339	QUADRAM INSTITUTE BIOSCIENCE	public	bam,sra	ERX4197142	NextSeq 500	PAIRED	PCR	VIRAL RNA	Severe acute respiratory syndrome coronavirus 2	ILLUMINA	2020-06-20 18:00:00	NORW-EBE2F	ERP122169	PRJEB38723	United Kingdom	NORFOLK	7
ERR4238349	AMPLICON	279	99832346	SAMEA6915406	19352649	QUADRAM INSTITUTE BIOSCIENCE	public	sra,bam	ERX4197143	NextSeq 500	PAIRED	PCR	VIRAL RNA	Severe acute respiratory syndrome coronavirus 2	ILLUMINA	2020-06-20 18:00:00	NORW-EAE11	ERP122169	PRJEB38723	United Kingdom	NORFOLK	11
ERR4238350	AMPLICON	280	83847114	SAMEA6915250	19769140	QUADRAM INSTITUTE BIOSCIENCE	public	sra,bam	ERX4197144	NextSeq 500	PAIRED	PCR	VIRAL RNA	Severe acute respiratory syndrome coronavirus 2	ILLUMINA	2020-06-20 18:00:00	NORW-EB27E	ERP122169	PRJEB38723	United Kingdom	NORFOLK	11
ERR4238351	AMPLICON	280	85267980	SAMEA6915584	16679840	QUADRAM INSTITUTE BIOSCIENCE	public	sra,bam	ERX4197145	NextSeq 500	PAIRED	PCR	VIRAL RNA	Severe acute respiratory syndrome coronavirus 2	ILLUMINA	2020-06-20 18:00:00	NORW-EB50C	ERP122169	PRJEB38723	United Kingdom		10
ERR4238352	AMPLICON	281	85348251	SAMEA6915430	19997888	QUADRAM INSTITUTE BIOSCIENCE	public	bam,sra	ERX4197146	NextSeq 500	PAIRED	PCR	VIRAL RNA	Severe acute respiratory syndrome coronavirus 2	ILLUMINA	2020-06-20 18:00:00	NORW-EBE7A	ERP122169	PRJEB38723	United Kingdom	NORFOLK	9
ERR4238353	AMPLICON	280	122101919	SAMEA6915592	23444157	QUADRAM INSTITUTE BIOSCIENCE	public	sra,bam	ERX4197147	NextSeq 500	PAIRED	PCR	VIRAL RNA	Severe acute respiratory syndrome coronavirus 2	ILLUMINA	2020-06-20 18:00:00	NORW-EB618	ERP122169	PRJEB38723	United Kingdom		9
ERR4238354	AMPLICON	282	142016860	SAMEA6915429	26964863	QUADRAM INSTITUTE BIOSCIENCE	public	sra,bam	ERX4197148	NextSeq 500	PAIRED	PCR	VIRAL RNA	Severe acute respiratory syndrome coronavirus 2	ILLUMINA	2020-06-20 18:00:00	NORW-EBE6B	ERP122169	PRJEB38723	United Kingdom	NORFOLK	9
ERR4238355	AMPLICON	280	114021604	SAMEA6915278	22009314	QUADRAM INSTITUTE BIOSCIENCE	public	sra,bam	ERX4197149	NextSeq 500	PAIRED	PCR	VIRAL RNA	Severe acute respiratory syndrome coronavirus 2	ILLUMINA	2020-06-20 18:00:00	NORW-EBC07	ERP122169	PRJEB38723	United Kingdom	CAMBRIDGESHIRE	7
ERR4238356	AMPLICON	281	68562560	SAMEA6915417	13205459	QUADRAM INSTITUTE BIOSCIENCE	public	bam,sra	ERX4197150	NextSeq 500	PAIRED	PCR	VIRAL RNA	Severe acute respiratory syndrome coronavirus 2	ILLUMINA	2020-06-20 18:00:00	NORW-EAE20	ERP122169	PRJEB38723	United Kingdom	NORFOLK	7
ERR4238357	AMPLICON	260	48302019	SAMEA6915307	20643751	QUADRAM INSTITUTE BIOSCIENCE	public	sra,bam	ERX4197151	NextSeq 500	PAIRED	PCR	VIRAL RNA	Severe acute respiratory syndrome coronavirus 2	ILLUMINA	2020-06-20 18:00:00	NORW-EC459	ERP122169	PRJEB38723	United Kingdom	SUFFOLK	6
ERR4238358	AMPLICON	282	104061333	SAMEA6915243	20192744	QUADRAM INSTITUTE BIOSCIENCE	public	sra,bam	ERX4197152	NextSeq 500	PAIRED	PCR	VIRAL RNA	Severe acute respiratory syndrome coronavirus 2	ILLUMINA	2020-06-20 18:00:00	NORW-EB52A	ERP122169	PRJEB38723	United Kingdom	NORFOLK	7
ERR4238359	AMPLICON	282	139521713	SAMEA6915329	26562339	QUADRAM INSTITUTE BIOSCIENCE	public	bam,sra	ERX4197153	NextSeq 500	PAIRED	PCR	VIRAL RNA	Severe acute respiratory syndrome coronavirus 2	ILLUMINA	2020-06-20 18:00:00	NORW-EBD13	ERP122169	PRJEB38723	United Kingdom	ESSEX	7
ERR4238360	AMPLICON	284	96506515	SAMEA6915348	18757547	QUADRAM INSTITUTE BIOSCIENCE	public	sra,bam	ERX4197154	NextSeq 500	PAIRED	PCR	VIRAL RNA	Severe acute respiratory syndrome coronavirus 2	ILLUMINA	2020-06-20 18:00:00	NORW-EBB73	ERP122169	PRJEB38723	United Kingdom	NORFOLK	10
ERR4238361	AMPLICON	283	126586783	SAMEA6915350	26184800	QUADRAM INSTITUTE BIOSCIENCE	public	bam,sra	ERX4197155	NextSeq 500	PAIRED	PCR	VIRAL RNA	Severe acute respiratory syndrome coronavirus 2	ILLUMINA	2020-06-20 18:00:00	NORW-EC741	ERP122169	PRJEB38723	United Kingdom	ESSEX	5
ERR4238362	AMPLICON	278	83796983	SAMEA6915275	22922610	QUADRAM INSTITUTE BIOSCIENCE	public	sra,bam	ERX4197156	NextSeq 500	PAIRED	PCR	VIRAL RNA	Severe acute respiratory syndrome coronavirus 2	ILLUMINA	2020-06-20 18:00:00	NORW-EBD6E	ERP122169	PRJEB38723	United Kingdom	NORFOLK	6
ERR4238363	AMPLICON	282	95094916	SAMEA6915237	18556943	QUADRAM INSTITUTE BIOSCIENCE	public	bam,sra	ERX4197157	NextSeq 500	PAIRED	PCR	VIRAL RNA	Severe acute respiratory syndrome coronavirus 2	ILLUMINA	2020-06-20 18:00:00	NORW-EAE3F	ERP122169	PRJEB38723	United Kingdom	GREATER MANCHESTER	7
ERR4238364	AMPLICON	283	124374324	SAMEA6915449	23782290	QUADRAM INSTITUTE BIOSCIENCE	public	sra,bam	ERX4197158	NextSeq 500	PAIRED	PCR	VIRAL RNA	Severe acute respiratory syndrome coronavirus 2	ILLUMINA	2020-06-20 18:00:00	NORW-EC714	ERP122169	PRJEB38723	United Kingdom	NORFOLK	8
ERR4238365	AMPLICON	282	119694260	SAMEA6915451	23399810	QUADRAM INSTITUTE BIOSCIENCE	public	bam,sra	ERX4197159	NextSeq 500	PAIRED	PCR	VIRAL RNA	Severe acute respiratory syndrome coronavirus 2	ILLUMINA	2020-06-20 18:00:00	NORW-EC50B	ERP122169	PRJEB38723	United Kingdom	NORFOLK	7
ERR4238366	AMPLICON	276	94250327	SAMEA6915339	22041388	QUADRAM INSTITUTE BIOSCIENCE	public	bam,sra	ERX4197160	NextSeq 500	PAIRED	PCR	VIRAL RNA	Severe acute respiratory syndrome coronavirus 2	ILLUMINA	2020-06-20 18:00:00	NORW-EB557	ERP122169	PRJEB38723	United Kingdom	SUFFOLK	7
ERR4238367	AMPLICON	283	118605582	SAMEA6915619	22737827	QUADRAM INSTITUTE BIOSCIENCE	public	sra,bam	ERX4197161	NextSeq 500	PAIRED	PCR	VIRAL RNA	Severe acute respiratory syndrome coronavirus 2	ILLUMINA	2020-06-20 18:00:00	NORW-EC8C6	ERP122169	PRJEB38723	United Kingdom		9
ERR4238368	AMPLICON	280	118376188	SAMEA6915585	23783908	QUADRAM INSTITUTE BIOSCIENCE	public	sra,bam	ERX4197162	NextSeq 500	PAIRED	PCR	VIRAL RNA	Severe acute respiratory syndrome coronavirus 2	ILLUMINA	2020-06-20 18:00:00	NORW-EB584	ERP122169	PRJEB38723	United Kingdom		7
ERR4238369	AMPLICON	271	184723104	SAMEA6915559	61113651	QUADRAM INSTITUTE BIOSCIENCE	public	bam,sra	ERX4197163	NextSeq 500	PAIRED	PCR	VIRAL RNA	Severe acute respiratory syndrome coronavirus 2	ILLUMINA	2020-06-20 18:00:00	NORW-EA35E	ERP122169	PRJEB38723	United Kingdom	NORFOLK	1
ERR4238370	AMPLICON	281	102685462	SAMEA6915266	19482065	QUADRAM INSTITUTE BIOSCIENCE	public	bam,sra	ERX4197164	NextSeq 500	PAIRED	PCR	VIRAL RNA	Severe acute respiratory syndrome coronavirus 2	ILLUMINA	2020-06-20 18:00:00	NORW-EB00B	ERP122169	PRJEB38723	United Kingdom	NORFOLK	7
ERR4238371	AMPLICON	283	100307436	SAMEA6915441	19129817	QUADRAM INSTITUTE BIOSCIENCE	public	bam,sra	ERX4197165	NextSeq 500	PAIRED	PCR	VIRAL RNA	Severe acute respiratory syndrome coronavirus 2	ILLUMINA	2020-06-20 18:00:00	NORW-EBBBF	ERP122169	PRJEB38723	United Kingdom	SUFFOLK	10
ERR4238372	AMPLICON	279	86882386	SAMEA6915311	17575152	QUADRAM INSTITUTE BIOSCIENCE	public	bam,sra	ERX4197166	NextSeq 500	PAIRED	PCR	VIRAL RNA	Severe acute respiratory syndrome coronavirus 2	ILLUMINA	2020-06-20 18:00:00	NORW-EB35D	ERP122169	PRJEB38723	United Kingdom	NORFOLK	7
ERR4238373	AMPLICON	276	72126453	SAMEA6915402	14105241	QUADRAM INSTITUTE BIOSCIENCE	public	bam,sra	ERX4197167	NextSeq 500	PAIRED	PCR	VIRAL RNA	Severe acute respiratory syndrome coronavirus 2	ILLUMINA	2020-06-20 18:00:00	NORW-EAB74	ERP122169	PRJEB38723	United Kingdom	NORFOLK	12
ERR4238374	AMPLICON	278	40618801	SAMEA6915525	9664693	QUADRAM INSTITUTE BIOSCIENCE	public	bam,sra	ERX4197168	NextSeq 500	PAIRED	PCR	VIRAL RNA	Severe acute respiratory syndrome coronavirus 2	ILLUMINA	2020-06-20 18:00:00	NORW-EA1DC	ERP122169	PRJEB38723	United Kingdom	NORFOLK	3
ERR4238375	AMPLICON	277	134476970	SAMEA6915425	26248146	QUADRAM INSTITUTE BIOSCIENCE	public	bam,sra	ERX4197169	NextSeq 500	PAIRED	PCR	VIRAL RNA	Severe acute respiratory syndrome coronavirus 2	ILLUMINA	2020-06-20 18:00:00	NORW-EC969	ERP122169	PRJEB38723	United Kingdom	NORFOLK	8
ERR4238376	AMPLICON	282	129817274	SAMEA6915355	24998516	QUADRAM INSTITUTE BIOSCIENCE	public	sra,bam	ERX4197170	NextSeq 500	PAIRED	PCR	VIRAL RNA	Severe acute respiratory syndrome coronavirus 2	ILLUMINA	2020-06-20 18:00:00	NORW-EBC25	ERP122169	PRJEB38723	United Kingdom	ESSEX	10
ERR4238377	AMPLICON	277	79008584	SAMEA6915373	21268778	QUADRAM INSTITUTE BIOSCIENCE	public	bam,sra	ERX4197171	NextSeq 500	PAIRED	PCR	VIRAL RNA	Severe acute respiratory syndrome coronavirus 2	ILLUMINA	2020-06-20 18:00:00	NORW-EAFE1	ERP122169	PRJEB38723	United Kingdom	NORFOLK	22
ERR4238378	AMPLICON	284	127693088	SAMEA6915235	24344613	QUADRAM INSTITUTE BIOSCIENCE	public	sra,bam	ERX4197172	NextSeq 500	PAIRED	PCR	VIRAL RNA	Severe acute respiratory syndrome coronavirus 2	ILLUMINA	2020-06-20 18:00:00	NORW-EC6F9	ERP122169	PRJEB38723	United Kingdom	NORFOLK	6
ERR4238379	AMPLICON	281	79287911	SAMEA6915385	15213666	QUADRAM INSTITUTE BIOSCIENCE	public	bam,sra	ERX4197173	NextSeq 500	PAIRED	PCR	VIRAL RNA	Severe acute respiratory syndrome coronavirus 2	ILLUMINA	2020-06-20 18:00:00	NORW-EAF69	ERP122169	PRJEB38723	United Kingdom	NORFOLK	7
ERR4238380	AMPLICON	279	104042388	SAMEA6915495	20950331	QUADRAM INSTITUTE BIOSCIENCE	public	bam,sra	ERX4197174	NextSeq 500	PAIRED	PCR	VIRAL RNA	Severe acute respiratory syndrome coronavirus 2	ILLUMINA	2020-06-20 18:00:00	NORW-EAE99	ERP122169	PRJEB38723	United Kingdom	NORFOLK	8
ERR4238381	AMPLICON	276	99192448	SAMEA6915544	19165400	QUADRAM INSTITUTE BIOSCIENCE	public	bam,sra	ERX4197175	NextSeq 500	PAIRED	PCR	VIRAL RNA	Severe acute respiratory syndrome coronavirus 2	ILLUMINA	2020-06-20 18:00:00	NORW-EAC80	ERP122169	PRJEB38723	United Kingdom	SUFFOLK	7
ERR4238382	AMPLICON	266	65579690	SAMEA6915264	26511128	QUADRAM INSTITUTE BIOSCIENCE	public	sra,bam	ERX4197176	NextSeq 500	PAIRED	PCR	VIRAL RNA	Severe acute respiratory syndrome coronavirus 2	ILLUMINA	2020-06-20 18:00:00	NORW-EC83F	ERP122169	PRJEB38723	United Kingdom	NORFOLK	3
ERR4238383	AMPLICON	268	69282878	SAMEA6915536	24895617	QUADRAM INSTITUTE BIOSCIENCE	public	sra,bam	ERX4197177	NextSeq 500	PAIRED	PCR	VIRAL RNA	Severe acute respiratory syndrome coronavirus 2	ILLUMINA	2020-06-20 18:00:00	NORW-EAAD1	ERP122169	PRJEB38723	United Kingdom	SUFFOLK	3
ERR4238384	AMPLICON	273	36772355	SAMEA6915561	16633410	QUADRAM INSTITUTE BIOSCIENCE	public	sra,bam	ERX4197178	NextSeq 500	PAIRED	PCR	VIRAL RNA	Severe acute respiratory syndrome coronavirus 2	ILLUMINA	2020-06-20 18:00:00	NORW-EAB83	ERP122169	PRJEB38723	United Kingdom	NORFOLK	1
ERR4238386	AMPLICON	283	109630673	SAMEA6915416	20969732	QUADRAM INSTITUTE BIOSCIENCE	public	sra,bam	ERX4197180	NextSeq 500	PAIRED	PCR	VIRAL RNA	Severe acute respiratory syndrome coronavirus 2	ILLUMINA	2020-06-20 18:00:00	NORW-EC653	ERP122169	PRJEB38723	United Kingdom	NORFOLK	8
ERR4238388	AMPLICON	279	84846102	SAMEA6915337	16326631	QUADRAM INSTITUTE BIOSCIENCE	public	sra,bam	ERX4197182	NextSeq 500	PAIRED	PCR	VIRAL RNA	Severe acute respiratory syndrome coronavirus 2	ILLUMINA	2020-06-20 18:00:00	NORW-EAF78	ERP122169	PRJEB38723	United Kingdom		9
ERR4238389	AMPLICON	282	146366322	SAMEA6915342	29154099	QUADRAM INSTITUTE BIOSCIENCE	public	bam,sra	ERX4197183	NextSeq 500	PAIRED	PCR	VIRAL RNA	Severe acute respiratory syndrome coronavirus 2	ILLUMINA	2020-06-20 18:00:00	NORW-EB900	ERP122169	PRJEB38723	United Kingdom	NORFOLK	8
ERR4238390	AMPLICON	278	127938488	SAMEA6915379	24557748	QUADRAM INSTITUTE BIOSCIENCE	public	sra,bam	ERX4197184	NextSeq 500	PAIRED	PCR	VIRAL RNA	Severe acute respiratory syndrome coronavirus 2	ILLUMINA	2020-06-20 18:00:00	NORW-EADF6	ERP122169	PRJEB38723	United Kingdom	NORFOLK	8
ERR4238391	AMPLICON	273	115901180	SAMEA6915516	22677923	QUADRAM INSTITUTE BIOSCIENCE	public	bam,sra	ERX4197185	NextSeq 500	PAIRED	PCR	VIRAL RNA	Severe acute respiratory syndrome coronavirus 2	ILLUMINA	2020-06-20 18:00:00	NORW-EA42E	ERP122169	PRJEB38723	United Kingdom	NORFOLK	8
ERR4238392	AMPLICON	282	96380658	SAMEA6915414	21273232	QUADRAM INSTITUTE BIOSCIENCE	public	bam,sra	ERX4197186	NextSeq 500	PAIRED	PCR	VIRAL RNA	Severe acute respiratory syndrome coronavirus 2	ILLUMINA	2020-06-20 18:00:00	NORW-EBC43	ERP122169	PRJEB38723	United Kingdom	NORFOLK	7
ERR4238393	AMPLICON	281	135866047	SAMEA6915397	26547093	QUADRAM INSTITUTE BIOSCIENCE	public	sra,bam	ERX4197187	NextSeq 500	PAIRED	PCR	VIRAL RNA	Severe acute respiratory syndrome coronavirus 2	ILLUMINA	2020-06-20 18:00:00	NORW-EB029	ERP122169	PRJEB38723	United Kingdom	ESSEX	7
ERR4238394	AMPLICON	272	42724741	SAMEA6915452	16002362	QUADRAM INSTITUTE BIOSCIENCE	public	sra,bam	ERX4197188	NextSeq 500	PAIRED	PCR	VIRAL RNA	Severe acute respiratory syndrome coronavirus 2	ILLUMINA	2020-06-20 18:00:00	NORW-EA4A6	ERP122169	PRJEB38723	United Kingdom	NORFOLK	2
ERR4238395	AMPLICON	282	100078964	SAMEA6915262	19684512	QUADRAM INSTITUTE BIOSCIENCE	public	sra,bam	ERX4197189	NextSeq 500	PAIRED	PCR	VIRAL RNA	Severe acute respiratory syndrome coronavirus 2	ILLUMINA	2020-06-20 18:00:00	NORW-EBB28	ERP122169	PRJEB38723	United Kingdom	NORFOLK	8
ERR4238396	AMPLICON	282	138908183	SAMEA6915444	28722433	QUADRAM INSTITUTE BIOSCIENCE	public	sra,bam	ERX4197190	NextSeq 500	PAIRED	PCR	VIRAL RNA	Severe acute respiratory syndrome coronavirus 2	ILLUMINA	2020-06-20 18:00:00	NORW-EB8F4	ERP122169	PRJEB38723	United Kingdom	NORFOLK	11
ERR4238397	AMPLICON	281	147402032	SAMEA6915576	27920162	QUADRAM INSTITUTE BIOSCIENCE	public	sra,bam	ERX4197191	NextSeq 500	PAIRED	PCR	VIRAL RNA	Severe acute respiratory syndrome coronavirus 2	ILLUMINA	2020-06-20 18:00:00	NORW-EB469	ERP122169	PRJEB38723	United Kingdom	NORFOLK	7
ERR4238398	AMPLICON	284	116747874	SAMEA6915391	22429902	QUADRAM INSTITUTE BIOSCIENCE	public	bam,sra	ERX4197192	NextSeq 500	PAIRED	PCR	VIRAL RNA	Severe acute respiratory syndrome coronavirus 2	ILLUMINA	2020-06-20 18:00:00	NORW-EC802	ERP122169	PRJEB38723	United Kingdom	NORFOLK	8
ERR4238399	AMPLICON	270	59101034	SAMEA6915458	19306707	QUADRAM INSTITUTE BIOSCIENCE	public	sra,bam	ERX4197193	NextSeq 500	PAIRED	PCR	VIRAL RNA	Severe acute respiratory syndrome coronavirus 2	ILLUMINA	2020-06-20 18:00:00	NORW-EB51B	ERP122169	PRJEB38723	United Kingdom	ESSEX	5
ERR4238400	AMPLICON	275	79748360	SAMEA6915249	17149179	QUADRAM INSTITUTE BIOSCIENCE	public	sra,bam	ERX4197194	NextSeq 500	PAIRED	PCR	VIRAL RNA	Severe acute respiratory syndrome coronavirus 2	ILLUMINA	2020-06-20 18:00:00	NORW-EA118	ERP122169	PRJEB38723	United Kingdom	NORFOLK	10
ERR4238401	AMPLICON	283	133337783	SAMEA6915252	25867790	QUADRAM INSTITUTE BIOSCIENCE	public	sra,bam	ERX4197195	NextSeq 500	PAIRED	PCR	VIRAL RNA	Severe acute respiratory syndrome coronavirus 2	ILLUMINA	2020-06-20 18:00:00	NORW-EBAFE	ERP122169	PRJEB38723	United Kingdom	NORFOLK	7
ERR4238402	AMPLICON	283	115933881	SAMEA6915336	22014800	QUADRAM INSTITUTE BIOSCIENCE	public	bam,sra	ERX4197196	NextSeq 500	PAIRED	PCR	VIRAL RNA	Severe acute respiratory syndrome coronavirus 2	ILLUMINA	2020-06-20 18:00:00	NORW-EC3E3	ERP122169	PRJEB38723	United Kingdom	NORFOLK	8
ERR4238403	AMPLICON	269	95824152	SAMEA6915349	34231305	QUADRAM INSTITUTE BIOSCIENCE	public	bam,sra	ERX4197197	NextSeq 500	PAIRED	PCR	VIRAL RNA	Severe acute respiratory syndrome coronavirus 2	ILLUMINA	2020-06-20 18:00:00	NORW-EBC16	ERP122169	PRJEB38723	United Kingdom	NORFOLK	7
ERR4238404	AMPLICON	280	107080579	SAMEA6915367	20955629	QUADRAM INSTITUTE BIOSCIENCE	public	sra,bam	ERX4197198	NextSeq 500	PAIRED	PCR	VIRAL RNA	Severe acute respiratory syndrome coronavirus 2	ILLUMINA	2020-06-20 18:00:00	NORW-EBD7D	ERP122169	PRJEB38723	United Kingdom	NORFOLK	6
ERR4238405	AMPLICON	271	63124548	SAMEA6915383	17777097	QUADRAM INSTITUTE BIOSCIENCE	public	bam,sra	ERX4197199	NextSeq 500	PAIRED	PCR	VIRAL RNA	Severe acute respiratory syndrome coronavirus 2	ILLUMINA	2020-06-20 18:00:00	NORW-EBCBC	ERP122169	PRJEB38723	United Kingdom	NORFOLK	14
ERR4238406	AMPLICON	276	74243902	SAMEA6915552	14221045	QUADRAM INSTITUTE BIOSCIENCE	public	sra,bam	ERX4197200	NextSeq 500	PAIRED	PCR	VIRAL RNA	Severe acute respiratory syndrome coronavirus 2	ILLUMINA	2020-06-20 18:00:00	NORW-EA400	ERP122169	PRJEB38723	United Kingdom	NORFOLK	7
ERR4238407	AMPLICON	280	101678525	SAMEA6915309	20466579	QUADRAM INSTITUTE BIOSCIENCE	public	bam,sra	ERX4197201	NextSeq 500	PAIRED	PCR	VIRAL RNA	Severe acute respiratory syndrome coronavirus 2	ILLUMINA	2020-06-20 18:00:00	NORW-EAEA8	ERP122169	PRJEB38723	United Kingdom	NORFOLK	8
ERR4238408	AMPLICON	278	92667965	SAMEA6915435	24472069	QUADRAM INSTITUTE BIOSCIENCE	public	sra,bam	ERX4197202	NextSeq 500	PAIRED	PCR	VIRAL RNA	Severe acute respiratory syndrome coronavirus 2	ILLUMINA	2020-06-20 18:00:00	NORW-EAF1E	ERP122169	PRJEB38723	United Kingdom	NORFOLK	15
ERR4238409	AMPLICON	267	62733700	SAMEA6915285	22268112	QUADRAM INSTITUTE BIOSCIENCE	public	sra,bam	ERX4197203	NextSeq 500	PAIRED	PCR	VIRAL RNA	Severe acute respiratory syndrome coronavirus 2	ILLUMINA	2020-06-20 18:00:00	NORW-EAEC6	ERP122169	PRJEB38723	United Kingdom		13
ERR4238410	AMPLICON	275	54493821	SAMEA6915510	21029331	QUADRAM INSTITUTE BIOSCIENCE	public	sra,bam	ERX4197204	NextSeq 500	PAIRED	PCR	VIRAL RNA	Severe acute respiratory syndrome coronavirus 2	ILLUMINA	2020-06-20 18:00:00	NORW-EA3E5	ERP122169	PRJEB38723	United Kingdom	NORFOLK	1
ERR4238411	AMPLICON	283	116441935	SAMEA6915422	22723917	QUADRAM INSTITUTE BIOSCIENCE	public	sra,bam	ERX4197205	NextSeq 500	PAIRED	PCR	VIRAL RNA	Severe acute respiratory syndrome coronavirus 2	ILLUMINA	2020-06-20 18:00:00	NORW-EBB37	ERP122169	PRJEB38723	United Kingdom	NORFOLK	8
ERR4238412	AMPLICON	278	85309527	SAMEA6915328	16620763	QUADRAM INSTITUTE BIOSCIENCE	public	sra,bam	ERX4197206	NextSeq 500	PAIRED	PCR	VIRAL RNA	Severe acute respiratory syndrome coronavirus 2	ILLUMINA	2020-06-20 18:00:00	NORW-EAF5A	ERP122169	PRJEB38723	United Kingdom	SUFFOLK	8
ERR4238413	AMPLICON	283	126461575	SAMEA6915490	24101764	QUADRAM INSTITUTE BIOSCIENCE	public	sra,bam	ERX4197207	NextSeq 500	PAIRED	PCR	VIRAL RNA	Severe acute respiratory syndrome coronavirus 2	ILLUMINA	2020-06-20 18:00:00	NORW-EB26F	ERP122169	PRJEB38723	United Kingdom	NORFOLK	8
ERR4238414	AMPLICON	274	92939050	SAMEA6915314	31487780	QUADRAM INSTITUTE BIOSCIENCE	public	bam,sra	ERX4197208	NextSeq 500	PAIRED	PCR	VIRAL RNA	Severe acute respiratory syndrome coronavirus 2	ILLUMINA	2020-06-20 18:00:00	NORW-EBC61	ERP122169	PRJEB38723	United Kingdom	NORFOLK	9
ERR4238415	AMPLICON	273	38741671	SAMEA6915574	16963949	QUADRAM INSTITUTE BIOSCIENCE	public	bam,sra	ERX4197209	NextSeq 500	PAIRED	PCR	VIRAL RNA	Severe acute respiratory syndrome coronavirus 2	ILLUMINA	2020-06-20 18:00:00	NORW-EA45B	ERP122169	PRJEB38723	United Kingdom	NORFOLK	0
ERR4238416	AMPLICON	283	117292884	SAMEA6915246	22715324	QUADRAM INSTITUTE BIOSCIENCE	public	bam,sra	ERX4197210	NextSeq 500	PAIRED	PCR	VIRAL RNA	Severe acute respiratory syndrome coronavirus 2	ILLUMINA	2020-06-20 18:00:00	NORW-EBAA3	ERP122169	PRJEB38723	United Kingdom	WILTSHIRE	8
ERR4238417	AMPLICON	279	75949748	SAMEA6915613	15523499	QUADRAM INSTITUTE BIOSCIENCE	public	sra,bam	ERX4197211	NextSeq 500	PAIRED	PCR	VIRAL RNA	Severe acute respiratory syndrome coronavirus 2	ILLUMINA	2020-06-20 18:00:00	NORW-EA497	ERP122169	PRJEB38723	United Kingdom		8
ERR4238418	AMPLICON	273	88473306	SAMEA6915415	26445858	QUADRAM INSTITUTE BIOSCIENCE	public	bam,sra	ERX4197212	NextSeq 500	PAIRED	PCR	VIRAL RNA	Severe acute respiratory syndrome coronavirus 2	ILLUMINA	2020-06-20 18:00:00	NORW-EB89A	ERP122169	PRJEB38723	United Kingdom	NORFOLK	4
ERR4238419	AMPLICON	277	84617689	SAMEA6915297	23809187	QUADRAM INSTITUTE BIOSCIENCE	public	sra,bam	ERX4197213	NextSeq 500	PAIRED	PCR	VIRAL RNA	Severe acute respiratory syndrome coronavirus 2	ILLUMINA	2020-06-20 18:00:00	NORW-EADC9	ERP122169	PRJEB38723	United Kingdom	NORFOLK	13
ERR4238420	AMPLICON	279	143261719	SAMEA6915255	28358019	QUADRAM INSTITUTE BIOSCIENCE	public	bam,sra	ERX4197214	NextSeq 500	PAIRED	PCR	VIRAL RNA	Severe acute respiratory syndrome coronavirus 2	ILLUMINA	2020-06-20 18:00:00	NORW-EAF3C	ERP122169	PRJEB38723	United Kingdom	NORFOLK	5
ERR4238421	AMPLICON	279	137643836	SAMEA6915428	26043422	QUADRAM INSTITUTE BIOSCIENCE	public	sra,bam	ERX4197215	NextSeq 500	PAIRED	PCR	VIRAL RNA	Severe acute respiratory syndrome coronavirus 2	ILLUMINA	2020-06-20 18:00:00	NORW-EBD8C	ERP122169	PRJEB38723	United Kingdom	NORFOLK	8
ERR4238422	AMPLICON	282	131664012	SAMEA6915321	24796053	QUADRAM INSTITUTE BIOSCIENCE	public	sra,bam	ERX4197216	NextSeq 500	PAIRED	PCR	VIRAL RNA	Severe acute respiratory syndrome coronavirus 2	ILLUMINA	2020-06-20 18:00:00	NORW-EBE10	ERP122169	PRJEB38723	United Kingdom	NORFOLK	6
ERR4238423	AMPLICON	278	77245881	SAMEA6915508	14799429	QUADRAM INSTITUTE BIOSCIENCE	public	bam,sra	ERX4197217	NextSeq 500	PAIRED	PCR	VIRAL RNA	Severe acute respiratory syndrome coronavirus 2	ILLUMINA	2020-06-20 18:00:00	NORW-EA136	ERP122169	PRJEB38723	United Kingdom	NORFOLK	6
ERR4238424	AMPLICON	283	122648373	SAMEA6915304	23758829	QUADRAM INSTITUTE BIOSCIENCE	public	bam,sra	ERX4197218	NextSeq 500	PAIRED	PCR	VIRAL RNA	Severe acute respiratory syndrome coronavirus 2	ILLUMINA	2020-06-20 18:00:00	NORW-EB311	ERP122169	PRJEB38723	United Kingdom	NORFOLK	8
ERR4238425	AMPLICON	280	106254793	SAMEA6915380	20357756	QUADRAM INSTITUTE BIOSCIENCE	public	sra,bam	ERX4197219	NextSeq 500	PAIRED	PCR	VIRAL RNA	Severe acute respiratory syndrome coronavirus 2	ILLUMINA	2020-06-20 18:00:00	NORW-EAF96	ERP122169	PRJEB38723	United Kingdom	ESSEX	11
ERR4238426	AMPLICON	270	41245232	SAMEA6915498	17784724	QUADRAM INSTITUTE BIOSCIENCE	public	sra,bam	ERX4197220	NextSeq 500	PAIRED	PCR	VIRAL RNA	Severe acute respiratory syndrome coronavirus 2	ILLUMINA	2020-06-20 18:00:00	NORW-EA163	ERP122169	PRJEB38723	United Kingdom	SUFFOLK	4
ERR4238427	AMPLICON	284	122374444	SAMEA6915482	22669165	QUADRAM INSTITUTE BIOSCIENCE	public	sra,bam	ERX4197221	NextSeq 500	PAIRED	PCR	VIRAL RNA	Severe acute respiratory syndrome coronavirus 2	ILLUMINA	2020-06-20 18:00:00	NORW-EC608	ERP122169	PRJEB38723	United Kingdom	NORFOLK	9
ERR4238428	AMPLICON	280	58571085	SAMEA6915447	11426532	QUADRAM INSTITUTE BIOSCIENCE	public	bam,sra	ERX4197222	NextSeq 500	PAIRED	PCR	VIRAL RNA	Severe acute respiratory syndrome coronavirus 2	ILLUMINA	2020-06-20 18:00:00	NORW-EADBA	ERP122169	PRJEB38723	United Kingdom	NORFOLK	9
ERR4238429	AMPLICON	265	58867836	SAMEA6915528	22044191	QUADRAM INSTITUTE BIOSCIENCE	public	bam,sra	ERX4197223	NextSeq 500	PAIRED	PCR	VIRAL RNA	Severe acute respiratory syndrome coronavirus 2	ILLUMINA	2020-06-20 18:00:00	NORW-EABFC	ERP122169	PRJEB38723	United Kingdom	NORFOLK	5
ERR4238430	AMPLICON	280	99718338	SAMEA6915236	20328474	QUADRAM INSTITUTE BIOSCIENCE	public	bam,sra	ERX4197224	NextSeq 500	PAIRED	PCR	VIRAL RNA	Severe acute respiratory syndrome coronavirus 2	ILLUMINA	2020-06-20 18:00:00	NORW-EAFF0	ERP122169	PRJEB38723	United Kingdom	NORFOLK	8
ERR4238431	AMPLICON	274	66081998	SAMEA6915520	28500782	QUADRAM INSTITUTE BIOSCIENCE	public	bam,sra	ERX4197225	NextSeq 500	PAIRED	PCR	VIRAL RNA	Severe acute respiratory syndrome coronavirus 2	ILLUMINA	2020-06-20 18:00:00	NORW-EAC62	ERP122169	PRJEB38723	United Kingdom	NORFOLK	2
ERR4238432	AMPLICON	283	125205387	SAMEA6915293	23390344	QUADRAM INSTITUTE BIOSCIENCE	public	bam,sra	ERX4197226	NextSeq 500	PAIRED	PCR	VIRAL RNA	Severe acute respiratory syndrome coronavirus 2	ILLUMINA	2020-06-20 18:00:00	NORW-EC77E	ERP122169	PRJEB38723	United Kingdom	NORFOLK	7
ERR4238433	AMPLICON	280	102264989	SAMEA6915480	20332277	QUADRAM INSTITUTE BIOSCIENCE	public	bam,sra	ERX4197227	NextSeq 500	PAIRED	PCR	VIRAL RNA	Severe acute respiratory syndrome coronavirus 2	ILLUMINA	2020-06-20 18:00:00	NORW-EAD7E	ERP122169	PRJEB38723	United Kingdom	NORFOLK	9
ERR4238439	AMPLICON	273	46520467	SAMEA6915566	18314129	QUADRAM INSTITUTE BIOSCIENCE	public	sra,bam	ERX4197233	NextSeq 500	PAIRED	PCR	VIRAL RNA	Severe acute respiratory syndrome coronavirus 2	ILLUMINA	2020-06-20 18:00:00	NORW-EA1EB	ERP122169	PRJEB38723	United Kingdom	NORFOLK	6
ERR4238440	AMPLICON	280	76677654	SAMEA6915440	14551972	QUADRAM INSTITUTE BIOSCIENCE	public	sra,bam	ERX4197234	NextSeq 500	PAIRED	PCR	VIRAL RNA	Severe acute respiratory syndrome coronavirus 2	ILLUMINA	2020-06-20 18:00:00	NORW-EAD41	ERP122169	PRJEB38723	United Kingdom	SUFFOLK	8
ERR4238441	AMPLICON	283	139361958	SAMEA6915273	25836936	QUADRAM INSTITUTE BIOSCIENCE	public	sra,bam	ERX4197235	NextSeq 500	PAIRED	PCR	VIRAL RNA	Severe acute respiratory syndrome coronavirus 2	ILLUMINA	2020-06-20 18:00:00	NORW-EB2F6	ERP122169	PRJEB38723	United Kingdom	NORFOLK	7
ERR4238442	AMPLICON	284	119645198	SAMEA6915306	22235998	QUADRAM INSTITUTE BIOSCIENCE	public	sra,bam	ERX4197236	NextSeq 500	PAIRED	PCR	VIRAL RNA	Severe acute respiratory syndrome coronavirus 2	ILLUMINA	2020-06-20 18:00:00	NORW-EC5FC	ERP122169	PRJEB38723	United Kingdom	NORFOLK	6
ERR4238443	AMPLICON	273	55422107	SAMEA6915556	23670134	QUADRAM INSTITUTE BIOSCIENCE	public	bam,sra	ERX4197237	NextSeq 500	PAIRED	PCR	VIRAL RNA	Severe acute respiratory syndrome coronavirus 2	ILLUMINA	2020-06-20 18:00:00	NORW-EACAE	ERP122169	PRJEB38723	United Kingdom	NORFOLK	1
ERR4238444	AMPLICON	283	118309514	SAMEA6915283	22700028	QUADRAM INSTITUTE BIOSCIENCE	public	sra,bam	ERX4197238	NextSeq 500	PAIRED	PCR	VIRAL RNA	Severe acute respiratory syndrome coronavirus 2	ILLUMINA	2020-06-20 18:00:00	NORW-EBCE9	ERP122169	PRJEB38723	United Kingdom	SUFFOLK	8
ERR4238445	AMPLICON	281	104745354	SAMEA6915591	20124644	QUADRAM INSTITUTE BIOSCIENCE	public	bam,sra	ERX4197239	NextSeq 500	PAIRED	PCR	VIRAL RNA	Severe acute respiratory syndrome coronavirus 2	ILLUMINA	2020-06-20 18:00:00	NORW-EB609	ERP122169	PRJEB38723	United Kingdom		7
ERR4238446	AMPLICON	277	63127347	SAMEA6915526	17448760	QUADRAM INSTITUTE BIOSCIENCE	public	sra,bam	ERX4197240	NextSeq 500	PAIRED	PCR	VIRAL RNA	Severe acute respiratory syndrome coronavirus 2	ILLUMINA	2020-06-20 18:00:00	NORW-EA37C	ERP122169	PRJEB38723	United Kingdom	NORFOLK	2
ERR4238447	AMPLICON	275	70796322	SAMEA6915356	21838051	QUADRAM INSTITUTE BIOSCIENCE	public	sra,bam	ERX4197241	NextSeq 500	PAIRED	PCR	VIRAL RNA	Severe acute respiratory syndrome coronavirus 2	ILLUMINA	2020-06-20 18:00:00	NORW-EA206	ERP122169	PRJEB38723	United Kingdom	SUFFOLK	6
ERR4238448	AMPLICON	280	106473448	SAMEA6915324	20123260	QUADRAM INSTITUTE BIOSCIENCE	public	sra,bam	ERX4197242	NextSeq 500	PAIRED	PCR	VIRAL RNA	Severe acute respiratory syndrome coronavirus 2	ILLUMINA	2020-06-20 18:00:00	NORW-EB44B	ERP122169	PRJEB38723	United Kingdom	NORFOLK	6
ERR4238449	AMPLICON	281	140934118	SAMEA6915394	26962458	QUADRAM INSTITUTE BIOSCIENCE	public	sra,bam	ERX4197243	NextSeq 500	PAIRED	PCR	VIRAL RNA	Severe acute respiratory syndrome coronavirus 2	ILLUMINA	2020-06-20 18:00:00	NORW-EBBEC	ERP122169	PRJEB38723	United Kingdom	NORFOLK	9
ERR4238450	AMPLICON	281	81816229	SAMEA6915594	15796643	QUADRAM INSTITUTE BIOSCIENCE	public	sra,bam	ERX4197244	NextSeq 500	PAIRED	PCR	VIRAL RNA	Severe acute respiratory syndrome coronavirus 2	ILLUMINA	2020-06-20 18:00:00	NORW-EB636	ERP122169	PRJEB38723	United Kingdom		10
ERR4238451	AMPLICON	275	70786110	SAMEA6915504	16181782	QUADRAM INSTITUTE BIOSCIENCE	public	sra,bam	ERX4197245	NextSeq 500	PAIRED	PCR	VIRAL RNA	Severe acute respiratory syndrome coronavirus 2	ILLUMINA	2020-06-20 18:00:00	NORW-EA145	ERP122169	PRJEB38723	United Kingdom	NORFOLK	12
ERR4238452	AMPLICON	276	91707868	SAMEA6915494	29331502	QUADRAM INSTITUTE BIOSCIENCE	public	sra,bam	ERX4197246	NextSeq 500	PAIRED	PCR	VIRAL RNA	Severe acute respiratory syndrome coronavirus 2	ILLUMINA	2020-06-20 18:00:00	NORW-EC6CC	ERP122169	PRJEB38723	United Kingdom	SUFFOLK	6
ERR4238453	AMPLICON	280	72133132	SAMEA6915277	13723009	QUADRAM INSTITUTE BIOSCIENCE	public	sra,bam	ERX4197247	NextSeq 500	PAIRED	PCR	VIRAL RNA	Severe acute respiratory syndrome coronavirus 2	ILLUMINA	2020-06-20 18:00:00	NORW-EB38A	ERP122169	PRJEB38723	United Kingdom		7
ERR4238454	AMPLICON	275	69196050	SAMEA6915479	13382584	QUADRAM INSTITUTE BIOSCIENCE	public	sra,bam	ERX4197248	NextSeq 500	PAIRED	PCR	VIRAL RNA	Severe acute respiratory syndrome coronavirus 2	ILLUMINA	2020-06-20 18:00:00	NORW-EA251	ERP122169	PRJEB38723	United Kingdom	NORFOLK	8
ERR4238455	AMPLICON	272	59939763	SAMEA6915378	20424818	QUADRAM INSTITUTE BIOSCIENCE	public	bam,sra	ERX4197249	NextSeq 500	PAIRED	PCR	VIRAL RNA	Severe acute respiratory syndrome coronavirus 2	ILLUMINA	2020-06-20 18:00:00	NORW-EBCCB	ERP122169	PRJEB38723	United Kingdom	ESSEX	9
ERR4238456	AMPLICON	283	136132802	SAMEA6915347	25882080	QUADRAM INSTITUTE BIOSCIENCE	public	bam,sra	ERX4197250	NextSeq 500	PAIRED	PCR	VIRAL RNA	Severe acute respiratory syndrome coronavirus 2	ILLUMINA	2020-06-20 18:00:00	NORW-EBD40	ERP122169	PRJEB38723	United Kingdom	NORFOLK	7
ERR4238457	AMPLICON	279	111977347	SAMEA6915450	22048688	QUADRAM INSTITUTE BIOSCIENCE	public	sra,bam	ERX4197251	NextSeq 500	PAIRED	PCR	VIRAL RNA	Severe acute respiratory syndrome coronavirus 2	ILLUMINA	2020-06-20 18:00:00	NORW-EBC9E	ERP122169	PRJEB38723	United Kingdom	NORFOLK	7
ERR4238458	AMPLICON	283	120005564	SAMEA6915374	23147672	QUADRAM INSTITUTE BIOSCIENCE	public	bam,sra	ERX4197252	NextSeq 500	PAIRED	PCR	VIRAL RNA	Severe acute respiratory syndrome coronavirus 2	ILLUMINA	2020-06-20 18:00:00	NORW-EBB55	ERP122169	PRJEB38723	United Kingdom	NORFOLK	7
ERR4238459	AMPLICON	284	115359722	SAMEA6915272	21617227	QUADRAM INSTITUTE BIOSCIENCE	public	sra,bam	ERX4197253	NextSeq 500	PAIRED	PCR	VIRAL RNA	Severe acute respiratory syndrome coronavirus 2	ILLUMINA	2020-06-20 18:00:00	NORW-EC4E0	ERP122169	PRJEB38723	United Kingdom	NORFOLK	9
ERR4238460	AMPLICON	278	82364466	SAMEA6915537	15808518	QUADRAM INSTITUTE BIOSCIENCE	public	bam,sra	ERX4197254	NextSeq 500	PAIRED	PCR	VIRAL RNA	Severe acute respiratory syndrome coronavirus 2	ILLUMINA	2020-06-20 18:00:00	NORW-EA321	ERP122169	PRJEB38723	United Kingdom	NORFOLK	9
ERR4238461	AMPLICON	275	127056344	SAMEA6915434	27604076	QUADRAM INSTITUTE BIOSCIENCE	public	bam,sra	ERX4197255	NextSeq 500	PAIRED	PCR	VIRAL RNA	Severe acute respiratory syndrome coronavirus 2	ILLUMINA	2020-06-20 18:00:00	NORW-EAE4E	ERP122169	PRJEB38723	United Kingdom	NORFOLK	15
ERR4238462	AMPLICON	280	83171301	SAMEA6915276	16170137	QUADRAM INSTITUTE BIOSCIENCE	public	bam,sra	ERX4197256	NextSeq 500	PAIRED	PCR	VIRAL RNA	Severe acute respiratory syndrome coronavirus 2	ILLUMINA	2020-06-20 18:00:00	NORW-EB42D	ERP122169	PRJEB38723	United Kingdom	NORFOLK	8
ERR4238463	AMPLICON	265	90954313	SAMEA6915263	33629355	QUADRAM INSTITUTE BIOSCIENCE	public	sra,bam	ERX4197257	NextSeq 500	PAIRED	PCR	VIRAL RNA	Severe acute respiratory syndrome coronavirus 2	ILLUMINA	2020-06-20 18:00:00	NORW-EC3A7	ERP122169	PRJEB38723	United Kingdom	NORFOLK	5
ERR4238464	AMPLICON	285	125993626	SAMEA6915267	23607401	QUADRAM INSTITUTE BIOSCIENCE	public	bam,sra	ERX4197258	NextSeq 500	PAIRED	PCR	VIRAL RNA	Severe acute respiratory syndrome coronavirus 2	ILLUMINA	2020-06-20 18:00:00	NORW-EC617	ERP122169	PRJEB38723	United Kingdom	SUFFOLK	8
ERR4238465	AMPLICON	284	113572477	SAMEA6915618	21225605	QUADRAM INSTITUTE BIOSCIENCE	public	bam,sra	ERX4197259	NextSeq 500	PAIRED	PCR	VIRAL RNA	Severe acute respiratory syndrome coronavirus 2	ILLUMINA	2020-06-20 18:00:00	NORW-EC8B7	ERP122169	PRJEB38723	United Kingdom		8
ERR4238466	AMPLICON	284	125103179	SAMEA6915315	24374641	QUADRAM INSTITUTE BIOSCIENCE	public	sra,bam	ERX4197260	NextSeq 500	PAIRED	PCR	VIRAL RNA	Severe acute respiratory syndrome coronavirus 2	ILLUMINA	2020-06-20 18:00:00	NORW-EBD5F	ERP122169	PRJEB38723	United Kingdom	NORFOLK	12
ERR4238467	AMPLICON	277	58810810	SAMEA6915265	16713745	QUADRAM INSTITUTE BIOSCIENCE	public	bam,sra	ERX4197261	NextSeq 500	PAIRED	PCR	VIRAL RNA	Severe acute respiratory syndrome coronavirus 2	ILLUMINA	2020-06-20 18:00:00	NORW-EBB0A	ERP122169	PRJEB38723	United Kingdom	NORFOLK	11
ERR4238468	AMPLICON	277	80408563	SAMEA6915460	18942103	QUADRAM INSTITUTE BIOSCIENCE	public	bam,sra	ERX4197262	NextSeq 500	PAIRED	PCR	VIRAL RNA	Severe acute respiratory syndrome coronavirus 2	ILLUMINA	2020-06-20 18:00:00	NORW-EC79C	ERP122169	PRJEB38723	United Kingdom	NORFOLK	9
ERR4238469	AMPLICON	283	101447124	SAMEA6915308	18902316	QUADRAM INSTITUTE BIOSCIENCE	public	sra,bam	ERX4197263	NextSeq 500	PAIRED	PCR	VIRAL RNA	Severe acute respiratory syndrome coronavirus 2	ILLUMINA	2020-06-20 18:00:00	NORW-EC7F6	ERP122169	PRJEB38723	United Kingdom	ESSEX	10
ERR4238470	AMPLICON	272	38243949	SAMEA6915393	14296885	QUADRAM INSTITUTE BIOSCIENCE	public	bam,sra	ERX4197264	NextSeq 500	PAIRED	PCR	VIRAL RNA	Severe acute respiratory syndrome coronavirus 2	ILLUMINA	2020-06-20 18:00:00	NORW-EA233	ERP122169	PRJEB38723	United Kingdom	NORFOLK	7
ERR4238471	AMPLICON	283	96260589	SAMEA6915443	18598391	QUADRAM INSTITUTE BIOSCIENCE	public	bam,sra	ERX4197265	NextSeq 500	PAIRED	PCR	VIRAL RNA	Severe acute respiratory syndrome coronavirus 2	ILLUMINA	2020-06-20 18:00:00	NORW-EB95B	ERP122169	PRJEB38723	United Kingdom	NORFOLK	7
ERR4238472	AMPLICON	283	121442715	SAMEA6915330	22896986	QUADRAM INSTITUTE BIOSCIENCE	public	sra,bam	ERX4197266	NextSeq 500	PAIRED	PCR	VIRAL RNA	Severe acute respiratory syndrome coronavirus 2	ILLUMINA	2020-06-20 18:00:00	NORW-EB43C	ERP122169	PRJEB38723	United Kingdom	SUFFOLK	9
ERR4238473	AMPLICON	271	84134246	SAMEA6915595	27505135	QUADRAM INSTITUTE BIOSCIENCE	public	sra,bam	ERX4197267	NextSeq 500	PAIRED	PCR	VIRAL RNA	Severe acute respiratory syndrome coronavirus 2	ILLUMINA	2020-06-20 18:00:00	NORW-EB645	ERP122169	PRJEB38723	United Kingdom		8
ERR4238474	AMPLICON	277	55253351	SAMEA6915497	12566107	QUADRAM INSTITUTE BIOSCIENCE	public	sra,bam	ERX4197268	NextSeq 500	PAIRED	PCR	VIRAL RNA	Severe acute respiratory syndrome coronavirus 2	ILLUMINA	2020-06-20 18:00:00	NORW-EA6DD	ERP122169	PRJEB38723	United Kingdom	NORFOLK	13
ERR4238475	AMPLICON	283	79456432	SAMEA6915335	15340827	QUADRAM INSTITUTE BIOSCIENCE	public	bam,sra	ERX4197269	NextSeq 500	PAIRED	PCR	VIRAL RNA	Severe acute respiratory syndrome coronavirus 2	ILLUMINA	2020-06-20 18:00:00	NORW-EBB19	ERP122169	PRJEB38723	United Kingdom	NORFOLK	13
ERR4238476	AMPLICON	263	60960756	SAMEA6915445	24707073	QUADRAM INSTITUTE BIOSCIENCE	public	bam,sra	ERX4197270	NextSeq 500	PAIRED	PCR	VIRAL RNA	Severe acute respiratory syndrome coronavirus 2	ILLUMINA	2020-06-20 18:00:00	NORW-EC7C9	ERP122169	PRJEB38723	United Kingdom	NORFOLK	7
ERR4238477	AMPLICON	281	111080034	SAMEA6915358	21150108	QUADRAM INSTITUTE BIOSCIENCE	public	sra,bam	ERX4197271	NextSeq 500	PAIRED	PCR	VIRAL RNA	Severe acute respiratory syndrome coronavirus 2	ILLUMINA	2020-06-20 18:00:00	NORW-EB487	ERP122169	PRJEB38723	United Kingdom	NORFOLK	8
ERR4238478	AMPLICON	281	147412288	SAMEA6915399	28287853	QUADRAM INSTITUTE BIOSCIENCE	public	sra,bam	ERX4197272	NextSeq 500	PAIRED	PCR	VIRAL RNA	Severe acute respiratory syndrome coronavirus 2	ILLUMINA	2020-06-20 18:00:00	NORW-EB91F	ERP122169	PRJEB38723	United Kingdom	NORFOLK	6
ERR4238479	AMPLICON	280	94116623	SAMEA6915338	17939996	QUADRAM INSTITUTE BIOSCIENCE	public	bam,sra	ERX4197273	NextSeq 500	PAIRED	PCR	VIRAL RNA	Severe acute respiratory syndrome coronavirus 2	ILLUMINA	2020-06-20 18:00:00	NORW-EAFA5	ERP122169	PRJEB38723	United Kingdom	ESSEX	11
ERR4238480	AMPLICON	253	34209934	SAMEA6915332	14861489	QUADRAM INSTITUTE BIOSCIENCE	public	bam,sra	ERX4197274	NextSeq 500	PAIRED	PCR	VIRAL RNA	Severe acute respiratory syndrome coronavirus 2	ILLUMINA	2020-06-20 18:00:00	NORW-EC574	ERP122169	PRJEB38723	United Kingdom	NORFOLK	8
ERR4238481	AMPLICON	276	49736254	SAMEA6915530	9653546	QUADRAM INSTITUTE BIOSCIENCE	public	bam,sra	ERX4197275	NextSeq 500	PAIRED	PCR	VIRAL RNA	Severe acute respiratory syndrome coronavirus 2	ILLUMINA	2020-06-20 18:00:00	NORW-EA46A	ERP122169	PRJEB38723	United Kingdom	NORFOLK	8
ERR4238482	AMPLICON	278	86999788	SAMEA6915400	20516469	QUADRAM INSTITUTE BIOSCIENCE	public	bam,sra	ERX4197276	NextSeq 500	PAIRED	PCR	VIRAL RNA	Severe acute respiratory syndrome coronavirus 2	ILLUMINA	2020-06-20 18:00:00	NORW-EC3C5	ERP122169	PRJEB38723	United Kingdom	NORFOLK	10
ERR4238483	AMPLICON	279	84492471	SAMEA6915586	36391232	QUADRAM INSTITUTE BIOSCIENCE	public	sra,bam	ERX4197277	NextSeq 500	PAIRED	PCR	VIRAL RNA	Severe acute respiratory syndrome coronavirus 2	ILLUMINA	2020-06-20 18:00:00	NORW-EB593	ERP122169	PRJEB38723	United Kingdom		6
ERR4238484	AMPLICON	275	72175802	SAMEA6915424	22414361	QUADRAM INSTITUTE BIOSCIENCE	public	sra,bam	ERX4197278	NextSeq 500	PAIRED	PCR	VIRAL RNA	Severe acute respiratory syndrome coronavirus 2	ILLUMINA	2020-06-20 18:00:00	NORW-EBEC5	ERP122169	PRJEB38723	United Kingdom	NORFOLK	12
ERR4238485	AMPLICON	283	112993631	SAMEA6915370	21310664	QUADRAM INSTITUTE BIOSCIENCE	public	bam,sra	ERX4197279	NextSeq 500	PAIRED	PCR	VIRAL RNA	Severe acute respiratory syndrome coronavirus 2	ILLUMINA	2020-06-20 18:00:00	NORW-EB2AB	ERP122169	PRJEB38723	United Kingdom	ESSEX	9
ERR4238486	AMPLICON	279	101081268	SAMEA6915420	23767704	QUADRAM INSTITUTE BIOSCIENCE	public	sra,bam	ERX4197280	NextSeq 500	PAIRED	PCR	VIRAL RNA	Severe acute respiratory syndrome coronavirus 2	ILLUMINA	2020-06-20 18:00:00	NORW-EBBDD	ERP122169	PRJEB38723	United Kingdom	NORFOLK	9
ERR4238487	AMPLICON	274	98442028	SAMEA6915554	19065350	QUADRAM INSTITUTE BIOSCIENCE	public	sra,bam	ERX4197281	NextSeq 500	PAIRED	PCR	VIRAL RNA	Severe acute respiratory syndrome coronavirus 2	ILLUMINA	2020-06-20 18:00:00	NORW-EACF9	ERP122169	PRJEB38723	United Kingdom	NORFOLK	6
ERR4238488	AMPLICON	281	205515035	SAMEA6915369	39395287	QUADRAM INSTITUTE BIOSCIENCE	public	bam,sra	ERX4197282	NextSeq 500	PAIRED	PCR	VIRAL RNA	Severe acute respiratory syndrome coronavirus 2	ILLUMINA	2020-06-20 18:00:00	NORW-EAE02	ERP122169	PRJEB38723	United Kingdom	SUFFOLK	8
ERR4238489	AMPLICON	273	81023743	SAMEA6915467	25791946	QUADRAM INSTITUTE BIOSCIENCE	public	sra,bam	ERX4197283	NextSeq 500	PAIRED	PCR	VIRAL RNA	Severe acute respiratory syndrome coronavirus 2	ILLUMINA	2020-06-20 18:00:00	NORW-EB566	ERP122169	PRJEB38723	United Kingdom	NORFOLK	14
ERR4238490	AMPLICON	283	111146995	SAMEA6915475	20664804	QUADRAM INSTITUTE BIOSCIENCE	public	bam,sra	ERX4197284	NextSeq 500	PAIRED	PCR	VIRAL RNA	Severe acute respiratory syndrome coronavirus 2	ILLUMINA	2020-06-20 18:00:00	NORW-EC69F	ERP122169	PRJEB38723	United Kingdom	NORFOLK	8
ERR4238491	AMPLICON	277	94883022	SAMEA6915404	26250646	QUADRAM INSTITUTE BIOSCIENCE	public	bam,sra	ERX4197285	NextSeq 500	PAIRED	PCR	VIRAL RNA	Severe acute respiratory syndrome coronavirus 2	ILLUMINA	2020-06-20 18:00:00	NORW-EB41E	ERP122169	PRJEB38723	United Kingdom	NORFOLK	9
ERR4238492	AMPLICON	282	117623289	SAMEA6915405	23335277	QUADRAM INSTITUTE BIOSCIENCE	public	sra,bam	ERX4197286	NextSeq 500	PAIRED	PCR	VIRAL RNA	Severe acute respiratory syndrome coronavirus 2	ILLUMINA	2020-06-20 18:00:00	NORW-EBA49	ERP122169	PRJEB38723	United Kingdom	SUFFOLK	8
ERR4238493	AMPLICON	278	102422131	SAMEA6915507	19372233	QUADRAM INSTITUTE BIOSCIENCE	public	sra,bam	ERX4197287	NextSeq 500	PAIRED	PCR	VIRAL RNA	Severe acute respiratory syndrome coronavirus 2	ILLUMINA	2020-06-20 18:00:00	NORW-EA43D	ERP122169	PRJEB38723	United Kingdom	NORFOLK	9
ERR4238494	AMPLICON	283	106792446	SAMEA6915614	20442294	QUADRAM INSTITUTE BIOSCIENCE	public	bam,sra	ERX4197288	NextSeq 500	PAIRED	PCR	VIRAL RNA	Severe acute respiratory syndrome coronavirus 2	ILLUMINA	2020-06-20 18:00:00	NORW-EC4A4	ERP122169	PRJEB38723	United Kingdom		13
ERR4238495	AMPLICON	285	112016723	SAMEA6915234	20932209	QUADRAM INSTITUTE BIOSCIENCE	public	bam,sra	ERX4197289	NextSeq 500	PAIRED	PCR	VIRAL RNA	Severe acute respiratory syndrome coronavirus 2	ILLUMINA	2020-06-20 18:00:00	NORW-EC6EA	ERP122169	PRJEB38723	United Kingdom	NORFOLK	6
ERR4238496	AMPLICON	282	137983586	SAMEA6915491	27747417	QUADRAM INSTITUTE BIOSCIENCE	public	bam,sra	ERX4197290	NextSeq 500	PAIRED	PCR	VIRAL RNA	Severe acute respiratory syndrome coronavirus 2	ILLUMINA	2020-06-20 18:00:00	NORW-EB997	ERP122169	PRJEB38723	United Kingdom	NORFOLK	10
ERR4238497	AMPLICON	282	139914473	SAMEA6915270	26681426	QUADRAM INSTITUTE BIOSCIENCE	public	sra,bam	ERX4197291	NextSeq 500	PAIRED	PCR	VIRAL RNA	Severe acute respiratory syndrome coronavirus 2	ILLUMINA	2020-06-20 18:00:00	NORW-EB4F0	ERP122169	PRJEB38723	United Kingdom	SUFFOLK	10
ERR4238498	AMPLICON	275	66722507	SAMEA6915540	15001372	QUADRAM INSTITUTE BIOSCIENCE	public	sra,bam	ERX4197292	NextSeq 500	PAIRED	PCR	VIRAL RNA	Severe acute respiratory syndrome coronavirus 2	ILLUMINA	2020-06-20 18:00:00	NORW-EA242	ERP122169	PRJEB38723	United Kingdom	SUFFOLK	21
ERR4238499	AMPLICON	283	118247910	SAMEA6915616	22215112	QUADRAM INSTITUTE BIOSCIENCE	public	bam,sra	ERX4197293	NextSeq 500	PAIRED	PCR	VIRAL RNA	Severe acute respiratory syndrome coronavirus 2	ILLUMINA	2020-06-20 18:00:00	NORW-EC899	ERP122169	PRJEB38723	United Kingdom		5
ERR4238500	AMPLICON	278	40719712	SAMEA6915578	7808541	QUADRAM INSTITUTE BIOSCIENCE	public	sra,bam	ERX4197294	NextSeq 500	PAIRED	PCR	VIRAL RNA	Severe acute respiratory syndrome coronavirus 2	ILLUMINA	2020-06-20 18:00:00	NORW-EA27F	ERP122169	PRJEB38723	United Kingdom	NORFOLK	8
ERR4238501	AMPLICON	274	106979735	SAMEA6915569	20614992	QUADRAM INSTITUTE BIOSCIENCE	public	bam,sra	ERX4197295	NextSeq 500	PAIRED	PCR	VIRAL RNA	Severe acute respiratory syndrome coronavirus 2	ILLUMINA	2020-06-20 18:00:00	NORW-EACCC	ERP122169	PRJEB38723	United Kingdom	NORFOLK	8
ERR4238502	AMPLICON	280	125254518	SAMEA6915300	23671512	QUADRAM INSTITUTE BIOSCIENCE	public	bam,sra	ERX4197296	NextSeq 500	PAIRED	PCR	VIRAL RNA	Severe acute respiratory syndrome coronavirus 2	ILLUMINA	2020-06-20 18:00:00	NORW-EB8E5	ERP122169	PRJEB38723	United Kingdom	NORFOLK	10
ERR4238503	AMPLICON	278	84835819	SAMEA6915352	20317621	QUADRAM INSTITUTE BIOSCIENCE	public	sra,bam	ERX4197297	NextSeq 500	PAIRED	PCR	VIRAL RNA	Severe acute respiratory syndrome coronavirus 2	ILLUMINA	2020-06-20 18:00:00	NORW-EAD6F	ERP122169	PRJEB38723	United Kingdom	NORFOLK	21
ERR4238504	AMPLICON	267	92811916	SAMEA6915571	18218979	QUADRAM INSTITUTE BIOSCIENCE	public	sra,bam	ERX4197298	NextSeq 500	PAIRED	PCR	VIRAL RNA	Severe acute respiratory syndrome coronavirus 2	ILLUMINA	2020-06-20 18:00:00	NORW-E752E	ERP122169	PRJEB38723	United Kingdom	NORFOLK	7
ERR4238505	AMPLICON	279	141199464	SAMEA6915593	29290756	QUADRAM INSTITUTE BIOSCIENCE	public	sra,bam	ERX4197299	NextSeq 500	PAIRED	PCR	VIRAL RNA	Severe acute respiratory syndrome coronavirus 2	ILLUMINA	2020-06-20 18:00:00	NORW-EB627	ERP122169	PRJEB38723	United Kingdom		6
ERR4238506	AMPLICON	278	60964272	SAMEA6915612	12065975	QUADRAM INSTITUTE BIOSCIENCE	public	bam,sra	ERX4197300	NextSeq 500	PAIRED	PCR	VIRAL RNA	Severe acute respiratory syndrome coronavirus 2	ILLUMINA	2020-06-20 18:00:00	NORW-EA3C7	ERP122169	PRJEB38723	United Kingdom		7
ERR4238507	AMPLICON	277	132415482	SAMEA6915412	25518250	QUADRAM INSTITUTE BIOSCIENCE	public	sra,bam	ERX4197301	NextSeq 500	PAIRED	PCR	VIRAL RNA	Severe acute respiratory syndrome coronavirus 2	ILLUMINA	2020-06-20 18:00:00	NORW-EAFD2	ERP122169	PRJEB38723	United Kingdom	SUFFOLK	9
ERR4238508	AMPLICON	283	135263727	SAMEA6915500	26084733	QUADRAM INSTITUTE BIOSCIENCE	public	sra,bam	ERX4197302	NextSeq 500	PAIRED	PCR	VIRAL RNA	Severe acute respiratory syndrome coronavirus 2	ILLUMINA	2020-06-20 18:00:00	NORW-EBBCE	ERP122169	PRJEB38723	United Kingdom	NORFOLK	7
ERR4238509	AMPLICON	281	116464660	SAMEA6915284	24198702	QUADRAM INSTITUTE BIOSCIENCE	public	sra,bam	ERX4197303	NextSeq 500	PAIRED	PCR	VIRAL RNA	Severe acute respiratory syndrome coronavirus 2	ILLUMINA	2020-06-20 18:00:00	NORW-EC705	ERP122169	PRJEB38723	United Kingdom	CAMBRIDGESHIRE	11
ERR4238510	AMPLICON	275	114304137	SAMEA6915468	22400632	QUADRAM INSTITUTE BIOSCIENCE	public	sra,bam	ERX4197304	NextSeq 500	PAIRED	PCR	VIRAL RNA	Severe acute respiratory syndrome coronavirus 2	ILLUMINA	2020-06-20 18:00:00	NORW-EA224	ERP122169	PRJEB38723	United Kingdom	NORFOLK	9
ERR4238511	AMPLICON	269	27409844	SAMEA6915351	11688547	QUADRAM INSTITUTE BIOSCIENCE	public	sra,bam	ERX4197305	NextSeq 500	PAIRED	PCR	VIRAL RNA	Severe acute respiratory syndrome coronavirus 2	ILLUMINA	2020-06-20 18:00:00	NORW-EA2D9	ERP122169	PRJEB38723	United Kingdom	SUFFOLK	9
ERR4238512	AMPLICON	283	118853364	SAMEA6915292	22379449	QUADRAM INSTITUTE BIOSCIENCE	public	sra,bam	ERX4197306	NextSeq 500	PAIRED	PCR	VIRAL RNA	Severe acute respiratory syndrome coronavirus 2	ILLUMINA	2020-06-20 18:00:00	NORW-EB28D	ERP122169	PRJEB38723	United Kingdom	NORFOLK	7
ERR4238513	AMPLICON	282	130961002	SAMEA6915375	25283703	QUADRAM INSTITUTE BIOSCIENCE	public	sra,bam	ERX4197307	NextSeq 500	PAIRED	PCR	VIRAL RNA	Severe acute respiratory syndrome coronavirus 2	ILLUMINA	2020-06-20 18:00:00	NORW-EBCF8	ERP122169	PRJEB38723	United Kingdom	NORFOLK	7
ERR4238514	AMPLICON	279	134222469	SAMEA6915427	33581939	QUADRAM INSTITUTE BIOSCIENCE	public	bam,sra	ERX4197308	NextSeq 500	PAIRED	PCR	VIRAL RNA	Severe acute respiratory syndrome coronavirus 2	ILLUMINA	2020-06-20 18:00:00	NORW-EB45A	ERP122169	PRJEB38723	United Kingdom	SUFFOLK	14
ERR4238515	AMPLICON	284	116514321	SAMEA6915478	21548741	QUADRAM INSTITUTE BIOSCIENCE	public	bam,sra	ERX4197309	NextSeq 500	PAIRED	PCR	VIRAL RNA	Severe acute respiratory syndrome coronavirus 2	ILLUMINA	2020-06-20 18:00:00	NORW-EC41D	ERP122169	PRJEB38723	United Kingdom	ESSEX	11
ERR4238516	AMPLICON	274	50190163	SAMEA6915546	20431227	QUADRAM INSTITUTE BIOSCIENCE	public	bam,sra	ERX4197310	NextSeq 500	PAIRED	PCR	VIRAL RNA	Severe acute respiratory syndrome coronavirus 2	ILLUMINA	2020-06-20 18:00:00	NORW-EACEA	ERP122169	PRJEB38723	United Kingdom	NORFOLK	8
ERR4238517	AMPLICON	279	66326062	SAMEA6915365	12809116	QUADRAM INSTITUTE BIOSCIENCE	public	bam,sra	ERX4197311	NextSeq 500	PAIRED	PCR	VIRAL RNA	Severe acute respiratory syndrome coronavirus 2	ILLUMINA	2020-06-20 18:00:00	NORW-EAFC3	ERP122169	PRJEB38723	United Kingdom	NORFOLK	10
ERR4238518	AMPLICON	269	49227024	SAMEA6915522	21041397	QUADRAM INSTITUTE BIOSCIENCE	public	bam,sra	ERX4197312	NextSeq 500	PAIRED	PCR	VIRAL RNA	Severe acute respiratory syndrome coronavirus 2	ILLUMINA	2020-06-20 18:00:00	NORW-EAD05	ERP122169	PRJEB38723	United Kingdom	SUFFOLK	1
ERR4238519	AMPLICON	283	107292585	SAMEA6915487	19954389	QUADRAM INSTITUTE BIOSCIENCE	public	sra,bam	ERX4197313	NextSeq 500	PAIRED	PCR	VIRAL RNA	Severe acute respiratory syndrome coronavirus 2	ILLUMINA	2020-06-20 18:00:00	NORW-EC87B	ERP122169	PRJEB38723	United Kingdom	NORFOLK	8
ERR4238520	AMPLICON	281	124488089	SAMEA6915589	24079233	QUADRAM INSTITUTE BIOSCIENCE	public	bam,sra	ERX4197314	NextSeq 500	PAIRED	PCR	VIRAL RNA	Severe acute respiratory syndrome coronavirus 2	ILLUMINA	2020-06-20 18:00:00	NORW-EB5DF	ERP122169	PRJEB38723	United Kingdom		10
ERR4238521	AMPLICON	278	113302641	SAMEA6915240	21982964	QUADRAM INSTITUTE BIOSCIENCE	public	bam,sra	ERX4197315	NextSeq 500	PAIRED	PCR	VIRAL RNA	Severe acute respiratory syndrome coronavirus 2	ILLUMINA	2020-06-20 18:00:00	NORW-EBE3E	ERP122169	PRJEB38723	United Kingdom	NORFOLK	6
ERR4238522	AMPLICON	279	67079671	SAMEA6915245	13080369	QUADRAM INSTITUTE BIOSCIENCE	public	sra,bam	ERX4197316	NextSeq 500	PAIRED	PCR	VIRAL RNA	Severe acute respiratory syndrome coronavirus 2	ILLUMINA	2020-06-20 18:00:00	NORW-EB4A5	ERP122169	PRJEB38723	United Kingdom	NORFOLK	8
ERR4238523	AMPLICON	281	92105556	SAMEA6915288	17577537	QUADRAM INSTITUTE BIOSCIENCE	public	sra,bam	ERX4197317	NextSeq 500	PAIRED	PCR	VIRAL RNA	Severe acute respiratory syndrome coronavirus 2	ILLUMINA	2020-06-20 18:00:00	NORW-EAD9C	ERP122169	PRJEB38723	United Kingdom	MIDDLESEX	9
ERR4238524	AMPLICON	268	57309247	SAMEA6915248	24491864	QUADRAM INSTITUTE BIOSCIENCE	public	sra,bam	ERX4197318	NextSeq 500	PAIRED	PCR	VIRAL RNA	Severe acute respiratory syndrome coronavirus 2	ILLUMINA	2020-06-20 18:00:00	NORW-EAAFF	ERP122169	PRJEB38723	United Kingdom	NORFOLK	1
ERR4238525	AMPLICON	283	99662941	SAMEA6915398	19274570	QUADRAM INSTITUTE BIOSCIENCE	public	bam,sra	ERX4197319	NextSeq 500	PAIRED	PCR	VIRAL RNA	Severe acute respiratory syndrome coronavirus 2	ILLUMINA	2020-06-20 18:00:00	NORW-EBA67	ERP122169	PRJEB38723	United Kingdom	NORFOLK	5
ERR4238526	AMPLICON	278	87980435	SAMEA6915575	16709296	QUADRAM INSTITUTE BIOSCIENCE	public	bam,sra	ERX4197320	NextSeq 500	PAIRED	PCR	VIRAL RNA	Severe acute respiratory syndrome coronavirus 2	ILLUMINA	2020-06-20 18:00:00	NORW-EA29D	ERP122169	PRJEB38723	United Kingdom	NORFOLK	7
ERR4238527	AMPLICON	275	57428332	SAMEA6915513	24680159	QUADRAM INSTITUTE BIOSCIENCE	public	bam,sra	ERX4197321	NextSeq 500	PAIRED	PCR	VIRAL RNA	Severe acute respiratory syndrome coronavirus 2	ILLUMINA	2020-06-20 18:00:00	NORW-EABA1	ERP122169	PRJEB38723	United Kingdom	SUFFOLK	0
ERR4238528	AMPLICON	261	44300051	SAMEA6915511	18903871	QUADRAM INSTITUTE BIOSCIENCE	public	sra,bam	ERX4197322	NextSeq 500	PAIRED	PCR	VIRAL RNA	Severe acute respiratory syndrome coronavirus 2	ILLUMINA	2020-06-20 18:00:00	NORW-EA1FA	ERP122169	PRJEB38723	United Kingdom	SUFFOLK	4
ERR4238529	AMPLICON	281	108550577	SAMEA6915597	21428098	QUADRAM INSTITUTE BIOSCIENCE	public	sra,bam	ERX4197323	NextSeq 500	PAIRED	PCR	VIRAL RNA	Severe acute respiratory syndrome coronavirus 2	ILLUMINA	2020-06-20 18:00:00	NORW-EB5EE	ERP122169	PRJEB38723	United Kingdom		6
ERR4238530	AMPLICON	283	125357867	SAMEA6915426	23477262	QUADRAM INSTITUTE BIOSCIENCE	public	sra,bam	ERX4197324	NextSeq 500	PAIRED	PCR	VIRAL RNA	Severe acute respiratory syndrome coronavirus 2	ILLUMINA	2020-06-20 18:00:00	NORW-EC35C	ERP122169	PRJEB38723	United Kingdom	NORFOLK	8
ERR4238531	AMPLICON	275	93618525	SAMEA6915532	18210220	QUADRAM INSTITUTE BIOSCIENCE	public	sra,bam	ERX4197325	NextSeq 500	PAIRED	PCR	VIRAL RNA	Severe acute respiratory syndrome coronavirus 2	ILLUMINA	2020-06-20 18:00:00	NORW-EAA86	ERP122169	PRJEB38723	United Kingdom	LINCOLNSHIRE	10
ERR4238532	AMPLICON	272	59999795	SAMEA6915551	15379853	QUADRAM INSTITUTE BIOSCIENCE	public	bam,sra	ERX4197326	NextSeq 500	PAIRED	PCR	VIRAL RNA	Severe acute respiratory syndrome coronavirus 2	ILLUMINA	2020-06-20 18:00:00	NORW-EA89B	ERP122169	PRJEB38723	United Kingdom	NORFOLK	8
ERR4238533	AMPLICON	283	120310632	SAMEA6915312	23088544	QUADRAM INSTITUTE BIOSCIENCE	public	bam,sra	ERX4197327	NextSeq 500	PAIRED	PCR	VIRAL RNA	Severe acute respiratory syndrome coronavirus 2	ILLUMINA	2020-06-20 18:00:00	NORW-EC5B0	ERP122169	PRJEB38723	United Kingdom	ESSEX	14
ERR4238534	AMPLICON	274	91568137	SAMEA6915506	18409175	QUADRAM INSTITUTE BIOSCIENCE	public	sra,bam	ERX4197328	NextSeq 500	PAIRED	PCR	VIRAL RNA	Severe acute respiratory syndrome coronavirus 2	ILLUMINA	2020-06-20 18:00:00	NORW-EACDB	ERP122169	PRJEB38723	United Kingdom	CAMBRIDGESHIRE	11
ERR4238535	AMPLICON	113	1027730	SAMEA6915473	676415	QUADRAM INSTITUTE BIOSCIENCE	public	bam,sra	ERX4197329	NextSeq 500	PAIRED	PCR	VIRAL RNA	Severe acute respiratory syndrome coronavirus 2	ILLUMINA	2020-06-20 18:00:00	NORW-EBD9B	ERP122169	PRJEB38723	United Kingdom	NORFOLK	5
ERR4238536	AMPLICON	276	87329049	SAMEA6915557	16774497	QUADRAM INSTITUTE BIOSCIENCE	public	sra,bam	ERX4197330	NextSeq 500	PAIRED	PCR	VIRAL RNA	Severe acute respiratory syndrome coronavirus 2	ILLUMINA	2020-06-20 18:00:00	NORW-EA2AC	ERP122169	PRJEB38723	United Kingdom	NORFOLK	7
ERR4238537	AMPLICON	281	158375488	SAMEA6915437	29978994	QUADRAM INSTITUTE BIOSCIENCE	public	bam,sra	ERX4197331	NextSeq 500	PAIRED	PCR	VIRAL RNA	Severe acute respiratory syndrome coronavirus 2	ILLUMINA	2020-06-20 18:00:00	NORW-EB40F	ERP122169	PRJEB38723	United Kingdom	ESSEX	8
ERR4238538	AMPLICON	281	169340494	SAMEA6915239	33451494	QUADRAM INSTITUTE BIOSCIENCE	public	sra,bam	ERX4197332	NextSeq 500	PAIRED	PCR	VIRAL RNA	Severe acute respiratory syndrome coronavirus 2	ILLUMINA	2020-06-20 18:00:00	NORW-EBC8F	ERP122169	PRJEB38723	United Kingdom	NORFOLK	8
ERR4238539	AMPLICON	281	196445015	SAMEA6915384	40324435	QUADRAM INSTITUTE BIOSCIENCE	public	sra,bam	ERX4197333	NextSeq 500	PAIRED	PCR	VIRAL RNA	Severe acute respiratory syndrome coronavirus 2	ILLUMINA	2020-06-20 18:00:00	NORW-EB93D	ERP122169	PRJEB38723	United Kingdom	NORFOLK	9
ERR4238540	AMPLICON	276	96706204	SAMEA6915364	19451001	QUADRAM INSTITUTE BIOSCIENCE	public	bam,sra	ERX4197334	NextSeq 500	PAIRED	PCR	VIRAL RNA	Severe acute respiratory syndrome coronavirus 2	ILLUMINA	2020-06-20 18:00:00	NORW-EBA85	ERP122169	PRJEB38723	United Kingdom	ESSEX	7
ERR4238541	AMPLICON	281	105648504	SAMEA6915247	20821283	QUADRAM INSTITUTE BIOSCIENCE	public	bam,sra	ERX4197335	NextSeq 500	PAIRED	PCR	VIRAL RNA	Severe acute respiratory syndrome coronavirus 2	ILLUMINA	2020-06-20 18:00:00	NORW-EC6AE	ERP122169	PRJEB38723	United Kingdom		7
ERR4238542	AMPLICON	276	88247778	SAMEA6915401	30491757	QUADRAM INSTITUTE BIOSCIENCE	public	bam,sra	ERX4197336	NextSeq 500	PAIRED	PCR	VIRAL RNA	Severe acute respiratory syndrome coronavirus 2	ILLUMINA	2020-06-20 18:00:00	NORW-EB4E1	ERP122169	PRJEB38723	United Kingdom	ESSEX	4
ERR4238543	AMPLICON	271	67833416	SAMEA6915518	27257268	QUADRAM INSTITUTE BIOSCIENCE	public	bam,sra	ERX4197337	NextSeq 500	PAIRED	PCR	VIRAL RNA	Severe acute respiratory syndrome coronavirus 2	ILLUMINA	2020-06-20 18:00:00	NORW-EAAE0	ERP122169	PRJEB38723	United Kingdom	NORFOLK	0
ERR4238544	AMPLICON	281	113371750	SAMEA6915477	22670884	QUADRAM INSTITUTE BIOSCIENCE	public	bam,sra	ERX4197338	NextSeq 500	PAIRED	PCR	VIRAL RNA	Severe acute respiratory syndrome coronavirus 2	ILLUMINA	2020-06-20 18:00:00	NORW-EB36C	ERP122169	PRJEB38723	United Kingdom	SUFFOLK	5
ERR4238545	AMPLICON	281	179234987	SAMEA6915464	39330060	QUADRAM INSTITUTE BIOSCIENCE	public	sra,bam	ERX4197339	NextSeq 500	PAIRED	PCR	VIRAL RNA	Severe acute respiratory syndrome coronavirus 2	ILLUMINA	2020-06-20 18:00:00	NORW-EB9F1	ERP122169	PRJEB38723	United Kingdom	NORFOLK	16
ERR4238546	AMPLICON	268	93272034	SAMEA6915527	17993643	QUADRAM INSTITUTE BIOSCIENCE	public	sra,bam	ERX4197340	NextSeq 500	PAIRED	PCR	VIRAL RNA	Severe acute respiratory syndrome coronavirus 2	ILLUMINA	2020-06-20 18:00:00	NORW-EAB38	ERP122169	PRJEB38723	United Kingdom	CAMBRIDGESHIRE	15
ERR4238547	AMPLICON	283	111465717	SAMEA6915269	21075826	QUADRAM INSTITUTE BIOSCIENCE	public	sra,bam	ERX4197341	NextSeq 500	PAIRED	PCR	VIRAL RNA	Severe acute respiratory syndrome coronavirus 2	ILLUMINA	2020-06-20 18:00:00	NORW-EC529	ERP122169	PRJEB38723	United Kingdom	ESSEX	10
ERR4238548	AMPLICON	279	116683104	SAMEA6915310	23120448	QUADRAM INSTITUTE BIOSCIENCE	public	sra,bam	ERX4197342	NextSeq 500	PAIRED	PCR	VIRAL RNA	Severe acute respiratory syndrome coronavirus 2	ILLUMINA	2020-06-20 18:00:00	NORW-EAE7B	ERP122169	PRJEB38723	United Kingdom	NORFOLK	7
ERR4238549	AMPLICON	275	104026146	SAMEA6915481	20647110	QUADRAM INSTITUTE BIOSCIENCE	public	bam,sra	ERX4197343	NextSeq 500	PAIRED	PCR	VIRAL RNA	Severe acute respiratory syndrome coronavirus 2	ILLUMINA	2020-06-20 18:00:00	NORW-EAE8A	ERP122169	PRJEB38723	United Kingdom	SUFFOLK	10
ERR4238550	AMPLICON	283	102523492	SAMEA6915279	19420860	QUADRAM INSTITUTE BIOSCIENCE	public	bam,sra	ERX4197344	NextSeq 500	PAIRED	PCR	VIRAL RNA	Severe acute respiratory syndrome coronavirus 2	ILLUMINA	2020-06-20 18:00:00	NORW-EC5A1	ERP122169	PRJEB38723	United Kingdom	NORFOLK	7
ERR4238551	AMPLICON	279	133571529	SAMEA6915346	25861309	QUADRAM INSTITUTE BIOSCIENCE	public	sra,bam	ERX4197345	NextSeq 500	PAIRED	PCR	VIRAL RNA	Severe acute respiratory syndrome coronavirus 2	ILLUMINA	2020-06-20 18:00:00	NORW-EB8D6	ERP122169	PRJEB38723	United Kingdom	NORFOLK	13
ERR4238553	AMPLICON	285	128453824	SAMEA6915486	24157666	QUADRAM INSTITUTE BIOSCIENCE	public	sra,bam	ERX4197347	NextSeq 500	PAIRED	PCR	VIRAL RNA	Severe acute respiratory syndrome coronavirus 2	ILLUMINA	2020-06-20 18:00:00	NORW-EC5CF	ERP122169	PRJEB38723	United Kingdom	ESSEX	9
ERR4238554	AMPLICON	268	83625019	SAMEA6915233	36129742	QUADRAM INSTITUTE BIOSCIENCE	public	sra,bam	ERX4197348	NextSeq 500	PAIRED	PCR	VIRAL RNA	Severe acute respiratory syndrome coronavirus 2	ILLUMINA	2020-06-20 18:00:00	NORW-EBD22	ERP122169	PRJEB38723	United Kingdom	NORFOLK	2
ERR4238555	AMPLICON	281	110822486	SAMEA6915408	21490826	QUADRAM INSTITUTE BIOSCIENCE	public	sra,bam	ERX4197349	NextSeq 500	PAIRED	PCR	VIRAL RNA	Severe acute respiratory syndrome coronavirus 2	ILLUMINA	2020-06-20 18:00:00	NORW-EBB82	ERP122169	PRJEB38723	United Kingdom	LINCOLNSHIRE	7
ERR4238556	AMPLICON	280	56993433	SAMEA6915590	23769253	QUADRAM INSTITUTE BIOSCIENCE	public	bam,sra	ERX4197350	NextSeq 500	PAIRED	PCR	VIRAL RNA	Severe acute respiratory syndrome coronavirus 2	ILLUMINA	2020-06-20 18:00:00	NORW-EB5FD	ERP122169	PRJEB38723	United Kingdom		7
ERR4238557	AMPLICON	284	124486212	SAMEA6915431	23291610	QUADRAM INSTITUTE BIOSCIENCE	public	bam,sra	ERX4197351	NextSeq 500	PAIRED	PCR	VIRAL RNA	Severe acute respiratory syndrome coronavirus 2	ILLUMINA	2020-06-20 18:00:00	NORW-EC750	ERP122169	PRJEB38723	United Kingdom	SUFFOLK	7
ERR4238558	AMPLICON	280	76482016	SAMEA6915353	14864393	QUADRAM INSTITUTE BIOSCIENCE	public	bam,sra	ERX4197352	NextSeq 500	PAIRED	PCR	VIRAL RNA	Severe acute respiratory syndrome coronavirus 2	ILLUMINA	2020-06-20 18:00:00	NORW-EB047	ERP122169	PRJEB38723	United Kingdom	SUFFOLK	11
ERR4238559	AMPLICON	276	49810955	SAMEA6915517	10607602	QUADRAM INSTITUTE BIOSCIENCE	public	bam,sra	ERX4197353	NextSeq 500	PAIRED	PCR	VIRAL RNA	Severe acute respiratory syndrome coronavirus 2	ILLUMINA	2020-06-20 18:00:00	NORW-EA190	ERP122169	PRJEB38723	United Kingdom	NORFOLK	9
ERR4238560	AMPLICON	279	106318192	SAMEA6915319	25002823	QUADRAM INSTITUTE BIOSCIENCE	public	bam,sra	ERX4197354	NextSeq 500	PAIRED	PCR	VIRAL RNA	Severe acute respiratory syndrome coronavirus 2	ILLUMINA	2020-06-20 18:00:00	NORW-EB9E2	ERP122169	PRJEB38723	United Kingdom	NORFOLK	10
ERR4238561	AMPLICON	279	105072523	SAMEA6915436	20292832	QUADRAM INSTITUTE BIOSCIENCE	public	bam,sra	ERX4197355	NextSeq 500	PAIRED	PCR	VIRAL RNA	Severe acute respiratory syndrome coronavirus 2	ILLUMINA	2020-06-20 18:00:00	NORW-EB01A	ERP122169	PRJEB38723	United Kingdom	NORFOLK	6
ERR4238562	AMPLICON	282	138341045	SAMEA6915360	26584824	QUADRAM INSTITUTE BIOSCIENCE	public	sra,bam	ERX4197356	NextSeq 500	PAIRED	PCR	VIRAL RNA	Severe acute respiratory syndrome coronavirus 2	ILLUMINA	2020-06-20 18:00:00	NORW-EBDC8	ERP122169	PRJEB38723	United Kingdom	NORFOLK	7
ERR4238563	AMPLICON	281	135001909	SAMEA6915259	30541231	QUADRAM INSTITUTE BIOSCIENCE	public	sra,bam	ERX4197357	NextSeq 500	PAIRED	PCR	VIRAL RNA	Severe acute respiratory syndrome coronavirus 2	ILLUMINA	2020-06-20 18:00:00	NORW-EB3A8	ERP122169	PRJEB38723	United Kingdom	SUFFOLK	14
ERR4238564	AMPLICON	281	125106585	SAMEA6915366	24126513	QUADRAM INSTITUTE BIOSCIENCE	public	sra,bam	ERX4197358	NextSeq 500	PAIRED	PCR	VIRAL RNA	Severe acute respiratory syndrome coronavirus 2	ILLUMINA	2020-06-20 18:00:00	NORW-EBB46	ERP122169	PRJEB38723	United Kingdom	NORFOLK	7
ERR4238565	AMPLICON	277	88052696	SAMEA6915580	16919412	QUADRAM INSTITUTE BIOSCIENCE	public	sra,bam	ERX4197359	NextSeq 500	PAIRED	PCR	VIRAL RNA	Severe acute respiratory syndrome coronavirus 2	ILLUMINA	2020-06-20 18:00:00	NORW-EA28E	ERP122169	PRJEB38723	United Kingdom	NORFOLK	7
ERR4238566	AMPLICON	284	116509937	SAMEA6915271	21932008	QUADRAM INSTITUTE BIOSCIENCE	public	sra,bam	ERX4197360	NextSeq 500	PAIRED	PCR	VIRAL RNA	Severe acute respiratory syndrome coronavirus 2	ILLUMINA	2020-06-20 18:00:00	NORW-EC626	ERP122169	PRJEB38723	United Kingdom	CAMBRIDGESHIRE	10
ERR4238567	AMPLICON	271	65377754	SAMEA6915446	28338677	QUADRAM INSTITUTE BIOSCIENCE	public	bam,sra	ERX4197361	NextSeq 500	PAIRED	PCR	VIRAL RNA	Severe acute respiratory syndrome coronavirus 2	ILLUMINA	2020-06-20 18:00:00	NORW-EC36B	ERP122169	PRJEB38723	United Kingdom	NORFOLK	4
ERR4238568	AMPLICON	280	80402503	SAMEA6915322	21722611	QUADRAM INSTITUTE BIOSCIENCE	public	sra,bam	ERX4197362	NextSeq 500	PAIRED	PCR	VIRAL RNA	Severe acute respiratory syndrome coronavirus 2	ILLUMINA	2020-06-20 18:00:00	NORW-EC723	ERP122169	PRJEB38723	United Kingdom	NORFOLK	10
ERR4238569	AMPLICON	268	65102941	SAMEA6915413	24752701	QUADRAM INSTITUTE BIOSCIENCE	public	bam,sra	ERX4197363	NextSeq 500	PAIRED	PCR	VIRAL RNA	Severe acute respiratory syndrome coronavirus 2	ILLUMINA	2020-06-20 18:00:00	NORW-EBA58	ERP122169	PRJEB38723	United Kingdom	NORFOLK	6
ERR4238570	AMPLICON	275	64150738	SAMEA6915515	12642447	QUADRAM INSTITUTE BIOSCIENCE	public	bam,sra	ERX4197364	NextSeq 500	PAIRED	PCR	VIRAL RNA	Severe acute respiratory syndrome coronavirus 2	ILLUMINA	2020-06-20 18:00:00	NORW-EA1AF	ERP122169	PRJEB38723	United Kingdom	NORFOLK	8
ERR4238571	AMPLICON	284	87394168	SAMEA6915295	16689927	QUADRAM INSTITUTE BIOSCIENCE	public	sra,bam	ERX4197365	NextSeq 500	PAIRED	PCR	VIRAL RNA	Severe acute respiratory syndrome coronavirus 2	ILLUMINA	2020-06-20 18:00:00	NORW-EBC34	ERP122169	PRJEB38723	United Kingdom	NORFOLK	7
ERR4238572	AMPLICON	279	81553123	SAMEA6915327	21473014	QUADRAM INSTITUTE BIOSCIENCE	public	bam,sra	ERX4197366	NextSeq 500	PAIRED	PCR	VIRAL RNA	Severe acute respiratory syndrome coronavirus 2	ILLUMINA	2020-06-20 18:00:00	NORW-EBAB2	ERP122169	PRJEB38723	United Kingdom	NORFOLK	10
ERR4238573	AMPLICON	269	58147432	SAMEA6915455	20952100	QUADRAM INSTITUTE BIOSCIENCE	public	sra,bam	ERX4197367	NextSeq 500	PAIRED	PCR	VIRAL RNA	Severe acute respiratory syndrome coronavirus 2	ILLUMINA	2020-06-20 18:00:00	NORW-EC84E	ERP122169	PRJEB38723	United Kingdom	NORFOLK	12
ERR4238574	AMPLICON	276	67485231	SAMEA6915563	13206219	QUADRAM INSTITUTE BIOSCIENCE	public	sra,bam	ERX4197368	NextSeq 500	PAIRED	PCR	VIRAL RNA	Severe acute respiratory syndrome coronavirus 2	ILLUMINA	2020-06-20 18:00:00	NORW-EA38B	ERP122169	PRJEB38723	United Kingdom	NORFOLK	7
ERR4238575	AMPLICON	282	141360580	SAMEA6915488	26852132	QUADRAM INSTITUTE BIOSCIENCE	public	sra,bam	ERX4197369	NextSeq 500	PAIRED	PCR	VIRAL RNA	Severe acute respiratory syndrome coronavirus 2	ILLUMINA	2020-06-20 18:00:00	NORW-EBBA0	ERP122169	PRJEB38723	United Kingdom	SUFFOLK	9
ERR4238576	AMPLICON	283	133782369	SAMEA6915274	24916988	QUADRAM INSTITUTE BIOSCIENCE	public	sra,bam	ERX4197370	NextSeq 500	PAIRED	PCR	VIRAL RNA	Severe acute respiratory syndrome coronavirus 2	ILLUMINA	2020-06-20 18:00:00	NORW-EB320	ERP122169	PRJEB38723	United Kingdom	NORFOLK	9
ERR4238577	AMPLICON	276	43657103	SAMEA6915501	8786619	QUADRAM INSTITUTE BIOSCIENCE	public	sra,bam	ERX4197371	NextSeq 500	PAIRED	PCR	VIRAL RNA	Severe acute respiratory syndrome coronavirus 2	ILLUMINA	2020-06-20 18:00:00	NORW-EAB47	ERP122169	PRJEB38723	United Kingdom	NORFOLK	14
ERR4238578	AMPLICON	273	87380676	SAMEA6915512	17173063	QUADRAM INSTITUTE BIOSCIENCE	public	bam,sra	ERX4197372	NextSeq 500	PAIRED	PCR	VIRAL RNA	Severe acute respiratory syndrome coronavirus 2	ILLUMINA	2020-06-20 18:00:00	NORW-EABED	ERP122169	PRJEB38723	United Kingdom	NORFOLK	7
ERR4238579	AMPLICON	282	140265287	SAMEA6915345	26649888	QUADRAM INSTITUTE BIOSCIENCE	public	bam,sra	ERX4197373	NextSeq 500	PAIRED	PCR	VIRAL RNA	Severe acute respiratory syndrome coronavirus 2	ILLUMINA	2020-06-20 18:00:00	NORW-EBDAA	ERP122169	PRJEB38723	United Kingdom	SUFFOLK	9
ERR4238580	AMPLICON	276	102222759	SAMEA6915523	19901894	QUADRAM INSTITUTE BIOSCIENCE	public	bam,sra	ERX4197374	NextSeq 500	PAIRED	PCR	VIRAL RNA	Severe acute respiratory syndrome coronavirus 2	ILLUMINA	2020-06-20 18:00:00	NORW-EAC35	ERP122169	PRJEB38723	United Kingdom	NORFOLK	4
ERR4238581	AMPLICON	277	57517951	SAMEA6915535	11176433	QUADRAM INSTITUTE BIOSCIENCE	public	bam,sra	ERX4197375	NextSeq 500	PAIRED	PCR	VIRAL RNA	Severe acute respiratory syndrome coronavirus 2	ILLUMINA	2020-06-20 18:00:00	NORW-EA3F4	ERP122169	PRJEB38723	United Kingdom	NORFOLK	9
ERR4238582	AMPLICON	273	105515507	SAMEA6915538	23571818	QUADRAM INSTITUTE BIOSCIENCE	public	sra,bam	ERX4197376	NextSeq 500	PAIRED	PCR	VIRAL RNA	Severe acute respiratory syndrome coronavirus 2	ILLUMINA	2020-06-20 18:00:00	NORW-EAC17	ERP122169	PRJEB38723	United Kingdom	NORFOLK	16
ERR4238583	AMPLICON	274	62447772	SAMEA6915577	13102072	QUADRAM INSTITUTE BIOSCIENCE	public	bam,sra	ERX4197377	NextSeq 500	PAIRED	PCR	VIRAL RNA	Severe acute respiratory syndrome coronavirus 2	ILLUMINA	2020-06-20 18:00:00	NORW-EAAA4	ERP122169	PRJEB38723	United Kingdom	NORFOLK	9
ERR4238584	AMPLICON	274	78842435	SAMEA6915617	22476078	QUADRAM INSTITUTE BIOSCIENCE	public	sra,bam	ERX4197378	NextSeq 500	PAIRED	PCR	VIRAL RNA	Severe acute respiratory syndrome coronavirus 2	ILLUMINA	2020-06-20 18:00:00	NORW-EC8A8	ERP122169	PRJEB38723	United Kingdom		17
ERR4238585	AMPLICON	280	53125426	SAMEA6915472	16241566	QUADRAM INSTITUTE BIOSCIENCE	public	bam,sra	ERX4197379	NextSeq 500	PAIRED	PCR	VIRAL RNA	Severe acute respiratory syndrome coronavirus 2	ILLUMINA	2020-06-20 18:00:00	NORW-EB478	ERP122169	PRJEB38723	United Kingdom	NORFOLK	5
ERR4238586	AMPLICON	281	133943766	SAMEA6915448	26123746	QUADRAM INSTITUTE BIOSCIENCE	public	sra,bam	ERX4197380	NextSeq 500	PAIRED	PCR	VIRAL RNA	Severe acute respiratory syndrome coronavirus 2	ILLUMINA	2020-06-20 18:00:00	NORW-EBC70	ERP122169	PRJEB38723	United Kingdom	NORFOLK	8
ERR4238587	AMPLICON	282	115742963	SAMEA6915459	22647890	QUADRAM INSTITUTE BIOSCIENCE	public	bam,sra	ERX4197381	NextSeq 500	PAIRED	PCR	VIRAL RNA	Severe acute respiratory syndrome coronavirus 2	ILLUMINA	2020-06-20 18:00:00	NORW-EB9D3	ERP122169	PRJEB38723	United Kingdom	NORFOLK	7
ERR4238588	AMPLICON	271	33561466	SAMEA6915514	10967780	QUADRAM INSTITUTE BIOSCIENCE	public	bam,sra	ERX4197382	NextSeq 500	PAIRED	PCR	VIRAL RNA	Severe acute respiratory syndrome coronavirus 2	ILLUMINA	2020-06-20 18:00:00	NORW-EA330	ERP122169	PRJEB38723	United Kingdom	NORFOLK	9
ERR4238589	AMPLICON	280	175854604	SAMEA6915588	33991350	QUADRAM INSTITUTE BIOSCIENCE	public	bam,sra	ERX4197383	NextSeq 500	PAIRED	PCR	VIRAL RNA	Severe acute respiratory syndrome coronavirus 2	ILLUMINA	2020-06-20 18:00:00	NORW-EB5C0	ERP122169	PRJEB38723	United Kingdom		6
ERR4238590	AMPLICON	275	106122265	SAMEA6915287	26089029	QUADRAM INSTITUTE BIOSCIENCE	public	bam,sra	ERX4197384	NextSeq 500	PAIRED	PCR	VIRAL RNA	Severe acute respiratory syndrome coronavirus 2	ILLUMINA	2020-06-20 18:00:00	NORW-EADE7	ERP122169	PRJEB38723	United Kingdom	NORFOLK	13
ERR4238591	AMPLICON	262	39073484	SAMEA6915521	16899607	QUADRAM INSTITUTE BIOSCIENCE	public	bam,sra	ERX4197385	NextSeq 500	PAIRED	PCR	VIRAL RNA	Severe acute respiratory syndrome coronavirus 2	ILLUMINA	2020-06-20 18:00:00	NORW-EA3D6	ERP122169	PRJEB38723	United Kingdom	NORFOLK	2
ERR4238592	AMPLICON	278	110361012	SAMEA6915228	24367857	QUADRAM INSTITUTE BIOSCIENCE	public	sra,bam	ERX4197386	NextSeq 500	PAIRED	PCR	VIRAL RNA	Severe acute respiratory syndrome coronavirus 2	ILLUMINA	2020-06-20 18:00:00	NORW-EAFB4	ERP122169	PRJEB38723	United Kingdom	NORFOLK	8
ERR4238593	AMPLICON	282	120143250	SAMEA6915411	24901984	QUADRAM INSTITUTE BIOSCIENCE	public	bam,sra	ERX4197387	NextSeq 500	PAIRED	PCR	VIRAL RNA	Severe acute respiratory syndrome coronavirus 2	ILLUMINA	2020-06-20 18:00:00	NORW-EBAC1	ERP122169	PRJEB38723	United Kingdom	NORFOLK	8
ERR4238594	AMPLICON	277	36794427	SAMEA6915388	16614847	QUADRAM INSTITUTE BIOSCIENCE	public	sra,bam	ERX4197388	NextSeq 500	PAIRED	PCR	VIRAL RNA	Severe acute respiratory syndrome coronavirus 2	ILLUMINA	2020-06-20 18:00:00	NORW-EAB29	ERP122169	PRJEB38723	United Kingdom	ESSEX	19
ERR4238595	AMPLICON	284	142041478	SAMEA6915387	26558843	QUADRAM INSTITUTE BIOSCIENCE	public	sra,bam	ERX4197389	NextSeq 500	PAIRED	PCR	VIRAL RNA	Severe acute respiratory syndrome coronavirus 2	ILLUMINA	2020-06-20 18:00:00	NORW-EB37B	ERP122169	PRJEB38723	United Kingdom	NORFOLK	10
ERR4238596	AMPLICON	280	50395026	SAMEA6915461	13822936	QUADRAM INSTITUTE BIOSCIENCE	public	sra,bam	ERX4197390	NextSeq 500	PAIRED	PCR	VIRAL RNA	Severe acute respiratory syndrome coronavirus 2	ILLUMINA	2020-06-20 18:00:00	NORW-EB065	ERP122169	PRJEB38723	United Kingdom	NORFOLK	10
ERR4238597	AMPLICON	276	87433822	SAMEA6915543	16932528	QUADRAM INSTITUTE BIOSCIENCE	public	bam,sra	ERX4197391	NextSeq 500	PAIRED	PCR	VIRAL RNA	Severe acute respiratory syndrome coronavirus 2	ILLUMINA	2020-06-20 18:00:00	NORW-EAAB3	ERP122169	PRJEB38723	United Kingdom	CAMBRIDGESHIRE	6
ERR4238598	AMPLICON	268	59685041	SAMEA6915454	23940095	QUADRAM INSTITUTE BIOSCIENCE	public	bam,sra	ERX4197392	NextSeq 500	PAIRED	PCR	VIRAL RNA	Severe acute respiratory syndrome coronavirus 2	ILLUMINA	2020-06-20 18:00:00	NORW-EC468	ERP122169	PRJEB38723	United Kingdom	NORFOLK	12
ERR4238599	AMPLICON	283	115818954	SAMEA6915465	22008903	QUADRAM INSTITUTE BIOSCIENCE	public	bam,sra	ERX4197393	NextSeq 500	PAIRED	PCR	VIRAL RNA	Severe acute respiratory syndrome coronavirus 2	ILLUMINA	2020-06-20 18:00:00	NORW-EC389	ERP122169	PRJEB38723	United Kingdom	NORFOLK	7
ERR4238600	AMPLICON	282	137290432	SAMEA6915423	26387521	QUADRAM INSTITUTE BIOSCIENCE	public	sra,bam	ERX4197394	NextSeq 500	PAIRED	PCR	VIRAL RNA	Severe acute respiratory syndrome coronavirus 2	ILLUMINA	2020-06-20 18:00:00	NORW-EBE01	ERP122169	PRJEB38723	United Kingdom	NORFOLK	10
ERR4238601	AMPLICON	279	106755032	SAMEA6915493	22716339	QUADRAM INSTITUTE BIOSCIENCE	public	sra,bam	ERX4197395	NextSeq 500	PAIRED	PCR	VIRAL RNA	Severe acute respiratory syndrome coronavirus 2	ILLUMINA	2020-06-20 18:00:00	NORW-EB988	ERP122169	PRJEB38723	United Kingdom	CAMBRIDGESHIRE	13
ERR4238602	AMPLICON	272	107101817	SAMEA6915553	20912228	QUADRAM INSTITUTE BIOSCIENCE	public	bam,sra	ERX4197396	NextSeq 500	PAIRED	PCR	VIRAL RNA	Severe acute respiratory syndrome coronavirus 2	ILLUMINA	2020-06-20 18:00:00	NORW-EAB56	ERP122169	PRJEB38723	United Kingdom	NORFOLK	14
ERR4238603	AMPLICON	279	49251852	SAMEA6915485	9795630	QUADRAM INSTITUTE BIOSCIENCE	public	bam,sra	ERX4197397	NextSeq 500	PAIRED	PCR	VIRAL RNA	Severe acute respiratory syndrome coronavirus 2	ILLUMINA	2020-06-20 18:00:00	NORW-EA172	ERP122169	PRJEB38723	United Kingdom	NORFOLK	7
ERR4238604	AMPLICON	284	125634052	SAMEA6915326	23595893	QUADRAM INSTITUTE BIOSCIENCE	public	sra,bam	ERX4197398	NextSeq 500	PAIRED	PCR	VIRAL RNA	Severe acute respiratory syndrome coronavirus 2	ILLUMINA	2020-06-20 18:00:00	NORW-EC592	ERP122169	PRJEB38723	United Kingdom	NORFOLK	7
ERR4238605	AMPLICON	277	80790845	SAMEA6915587	23721142	QUADRAM INSTITUTE BIOSCIENCE	public	bam,sra	ERX4197399	NextSeq 500	PAIRED	PCR	VIRAL RNA	Severe acute respiratory syndrome coronavirus 2	ILLUMINA	2020-06-20 18:00:00	NORW-EB5A2	ERP122169	PRJEB38723	United Kingdom		9
ERR4238606	AMPLICON	267	69369312	SAMEA6915438	26927101	QUADRAM INSTITUTE BIOSCIENCE	public	bam,sra	ERX4197400	NextSeq 500	PAIRED	PCR	VIRAL RNA	Severe acute respiratory syndrome coronavirus 2	ILLUMINA	2020-06-20 18:00:00	NORW-EC398	ERP122169	PRJEB38723	United Kingdom	NORFOLK	6
ERR4238607	AMPLICON	284	88590907	SAMEA6915453	17422750	QUADRAM INSTITUTE BIOSCIENCE	public	bam,sra	ERX4197401	NextSeq 500	PAIRED	PCR	VIRAL RNA	Severe acute respiratory syndrome coronavirus 2	ILLUMINA	2020-06-20 18:00:00	NORW-EBB64	ERP122169	PRJEB38723	United Kingdom	NORFOLK	8
ERR4238608	AMPLICON	269	66642228	SAMEA6915499	28119617	QUADRAM INSTITUTE BIOSCIENCE	public	sra,bam	ERX4197402	NextSeq 500	PAIRED	PCR	VIRAL RNA	Severe acute respiratory syndrome coronavirus 2	ILLUMINA	2020-06-20 18:00:00	NORW-EA181	ERP122169	PRJEB38723	United Kingdom	SUFFOLK	0
ERR4238609	AMPLICON	282	141641994	SAMEA6915390	26590960	QUADRAM INSTITUTE BIOSCIENCE	public	sra,bam	ERX4197403	NextSeq 500	PAIRED	PCR	VIRAL RNA	Severe acute respiratory syndrome coronavirus 2	ILLUMINA	2020-06-20 18:00:00	NORW-EC7E7	ERP122169	PRJEB38723	United Kingdom	SUFFOLK	13
ERR4238610	AMPLICON	278	113261797	SAMEA6915484	21691237	QUADRAM INSTITUTE BIOSCIENCE	public	sra,bam	ERX4197404	NextSeq 500	PAIRED	PCR	VIRAL RNA	Severe acute respiratory syndrome coronavirus 2	ILLUMINA	2020-06-20 18:00:00	NORW-EADAB	ERP122169	PRJEB38723	United Kingdom	SUFFOLK	9
ERR4238611	AMPLICON	273	73579031	SAMEA6915334	23598813	QUADRAM INSTITUTE BIOSCIENCE	public	sra,bam	ERX4197405	NextSeq 500	PAIRED	PCR	VIRAL RNA	Severe acute respiratory syndrome coronavirus 2	ILLUMINA	2020-06-20 18:00:00	NORW-EB250	ERP122169	PRJEB38723	United Kingdom	NORFOLK	8
ERR4238612	AMPLICON	283	126995009	SAMEA6915361	23949414	QUADRAM INSTITUTE BIOSCIENCE	public	sra,bam	ERX4197406	NextSeq 500	PAIRED	PCR	VIRAL RNA	Severe acute respiratory syndrome coronavirus 2	ILLUMINA	2020-06-20 18:00:00	NORW-EC76F	ERP122169	PRJEB38723	United Kingdom	NORFOLK	8
ERR4238613	AMPLICON	266	49418796	SAMEA6915432	19780491	QUADRAM INSTITUTE BIOSCIENCE	public	sra,bam	ERX4197407	NextSeq 500	PAIRED	PCR	VIRAL RNA	Severe acute respiratory syndrome coronavirus 2	ILLUMINA	2020-06-20 18:00:00	NORW-EC37A	ERP122169	PRJEB38723	United Kingdom	NORFOLK	16
ERR4238614	AMPLICON	282	118218021	SAMEA6915341	22343901	QUADRAM INSTITUTE BIOSCIENCE	public	bam,sra	ERX4197408	NextSeq 500	PAIRED	PCR	VIRAL RNA	Severe acute respiratory syndrome coronavirus 2	ILLUMINA	2020-06-20 18:00:00	NORW-EBE4D	ERP122169	PRJEB38723	United Kingdom	NORFOLK	9
ERR4238615	AMPLICON	270	86427206	SAMEA6915555	17744260	QUADRAM INSTITUTE BIOSCIENCE	public	bam,sra	ERX4197409	NextSeq 500	PAIRED	PCR	VIRAL RNA	Severe acute respiratory syndrome coronavirus 2	ILLUMINA	2020-06-20 18:00:00	NORW-EAA95	ERP122169	PRJEB38723	United Kingdom	SUFFOLK	8
ERR4238616	AMPLICON	271	51039112	SAMEA6915299	21449361	QUADRAM INSTITUTE BIOSCIENCE	public	bam,sra	ERX4197410	NextSeq 500	PAIRED	PCR	VIRAL RNA	Severe acute respiratory syndrome coronavirus 2	ILLUMINA	2020-06-20 18:00:00	NORW-EBA1C	ERP122169	PRJEB38723	United Kingdom	NORFOLK	3
ERR4238617	AMPLICON	281	173330724	SAMEA6915231	33317756	QUADRAM INSTITUTE BIOSCIENCE	public	sra,bam	ERX4197411	NextSeq 500	PAIRED	PCR	VIRAL RNA	Severe acute respiratory syndrome coronavirus 2	ILLUMINA	2020-06-20 18:00:00	NORW-EB94C	ERP122169	PRJEB38723	United Kingdom	NORFOLK	6
ERR4238618	AMPLICON	283	91634155	SAMEA6915550	18203381	QUADRAM INSTITUTE BIOSCIENCE	public	sra,bam	ERX4197412	NextSeq 500	PAIRED	PCR	VIRAL RNA	Severe acute respiratory syndrome coronavirus 2	ILLUMINA	2020-06-20 18:00:00	NORW-EC85D	ERP122169	PRJEB38723	United Kingdom	NORFOLK	9
ERR4238619	AMPLICON	283	104518331	SAMEA6915289	19961195	QUADRAM INSTITUTE BIOSCIENCE	public	bam,sra	ERX4197413	NextSeq 500	PAIRED	PCR	VIRAL RNA	Severe acute respiratory syndrome coronavirus 2	ILLUMINA	2020-06-20 18:00:00	NORW-EBD31	ERP122169	PRJEB38723	United Kingdom	NORFOLK	6
ERR4238620	AMPLICON	266	83781642	SAMEA6915456	21858859	QUADRAM INSTITUTE BIOSCIENCE	public	sra,bam	ERX4197414	NextSeq 500	PAIRED	PCR	VIRAL RNA	Severe acute respiratory syndrome coronavirus 2	ILLUMINA	2020-06-20 18:00:00	NORW-EA2CA	ERP122169	PRJEB38723	United Kingdom	NORFOLK	1
ERR4238621	AMPLICON	283	125973118	SAMEA6915257	23933318	QUADRAM INSTITUTE BIOSCIENCE	public	bam,sra	ERX4197415	NextSeq 500	PAIRED	PCR	VIRAL RNA	Severe acute respiratory syndrome coronavirus 2	ILLUMINA	2020-06-20 18:00:00	NORW-EC662	ERP122169	PRJEB38723	United Kingdom	NORFOLK	8
ERR4238622	AMPLICON	272	81225876	SAMEA6915354	27355764	QUADRAM INSTITUTE BIOSCIENCE	public	sra,bam	ERX4197416	NextSeq 500	PAIRED	PCR	VIRAL RNA	Severe acute respiratory syndrome coronavirus 2	ILLUMINA	2020-06-20 18:00:00	NORW-EBCDA	ERP122169	PRJEB38723	United Kingdom	NORFOLK	6
ERR4238623	AMPLICON	282	99824240	SAMEA6915242	19220099	QUADRAM INSTITUTE BIOSCIENCE	public	sra,bam	ERX4197417	NextSeq 500	PAIRED	PCR	VIRAL RNA	Severe acute respiratory syndrome coronavirus 2	ILLUMINA	2020-06-20 18:00:00	NORW-EB9A6	ERP122169	PRJEB38723	United Kingdom	NORFOLK	7
ERR4238624	AMPLICON	267	65637722	SAMEA6915558	25617934	QUADRAM INSTITUTE BIOSCIENCE	public	sra,bam	ERX4197418	NextSeq 500	PAIRED	PCR	VIRAL RNA	Severe acute respiratory syndrome coronavirus 2	ILLUMINA	2020-06-20 18:00:00	NORW-EA36D	ERP122169	PRJEB38723	United Kingdom	SUFFOLK	2
ERR4238625	AMPLICON	279	78142965	SAMEA6915463	15141743	QUADRAM INSTITUTE BIOSCIENCE	public	sra,bam	ERX4197419	NextSeq 500	PAIRED	PCR	VIRAL RNA	Severe acute respiratory syndrome coronavirus 2	ILLUMINA	2020-06-20 18:00:00	NORW-EB548	ERP122169	PRJEB38723	United Kingdom	NORFOLK	7
ERR4238626	AMPLICON	282	133214434	SAMEA6915457	25513779	QUADRAM INSTITUTE BIOSCIENCE	public	sra,bam	ERX4197420	NextSeq 500	PAIRED	PCR	VIRAL RNA	Severe acute respiratory syndrome coronavirus 2	ILLUMINA	2020-06-20 18:00:00	NORW-EBBFB	ERP122169	PRJEB38723	United Kingdom	NORFOLK	8
ERR4238627	AMPLICON	273	43080166	SAMEA6915567	12126817	QUADRAM INSTITUTE BIOSCIENCE	public	bam,sra	ERX4197421	NextSeq 500	PAIRED	PCR	VIRAL RNA	Severe acute respiratory syndrome coronavirus 2	ILLUMINA	2020-06-20 18:00:00	NORW-EAC53	ERP122169	PRJEB38723	United Kingdom	NORFOLK	7
ERR4238628	AMPLICON	270	83042913	SAMEA6915305	34885158	QUADRAM INSTITUTE BIOSCIENCE	public	bam,sra	ERX4197422	NextSeq 500	PAIRED	PCR	VIRAL RNA	Severe acute respiratory syndrome coronavirus 2	ILLUMINA	2020-06-20 18:00:00	NORW-EBA2B	ERP122169	PRJEB38723	United Kingdom	NORFOLK	2
ERR4238629	AMPLICON	276	82090787	SAMEA6915582	24211699	QUADRAM INSTITUTE BIOSCIENCE	public	sra,bam	ERX4197423	NextSeq 500	PAIRED	PCR	VIRAL RNA	Severe acute respiratory syndrome coronavirus 2	ILLUMINA	2020-06-20 18:00:00	NORW-EAEF3	ERP122169	PRJEB38723	United Kingdom		9
ERR4238630	AMPLICON	275	96129459	SAMEA6915572	18550196	QUADRAM INSTITUTE BIOSCIENCE	public	bam,sra	ERX4197424	NextSeq 500	PAIRED	PCR	VIRAL RNA	Severe acute respiratory syndrome coronavirus 2	ILLUMINA	2020-06-20 18:00:00	NORW-EAA77	ERP122169	PRJEB38723	United Kingdom	NORFOLK	8
ERR4238631	AMPLICON	284	111699944	SAMEA6915241	20749505	QUADRAM INSTITUTE BIOSCIENCE	public	bam,sra	ERX4197425	NextSeq 500	PAIRED	PCR	VIRAL RNA	Severe acute respiratory syndrome coronavirus 2	ILLUMINA	2020-06-20 18:00:00	NORW-EC680	ERP122169	PRJEB38723	United Kingdom	NORFOLK	8
ERR4238632	AMPLICON	270	72007911	SAMEA6915573	15248367	QUADRAM INSTITUTE BIOSCIENCE	public	bam,sra	ERX4197426	NextSeq 500	PAIRED	PCR	VIRAL RNA	Severe acute respiratory syndrome coronavirus 2	ILLUMINA	2020-06-20 18:00:00	NORW-EA2E8	ERP122169	PRJEB38723	United Kingdom	NORFOLK	2
ERR4238633	AMPLICON	271	41370387	SAMEA6915502	17752594	QUADRAM INSTITUTE BIOSCIENCE	public	bam,sra	ERX4197427	NextSeq 500	PAIRED	PCR	VIRAL RNA	Severe acute respiratory syndrome coronavirus 2	ILLUMINA	2020-06-20 18:00:00	NORW-EA34F	ERP122169	PRJEB38723	United Kingdom	NORFOLK	1
ERR4238634	AMPLICON	281	102104068	SAMEA6915524	22593317	QUADRAM INSTITUTE BIOSCIENCE	public	sra,bam	ERX4197428	NextSeq 500	PAIRED	PCR	VIRAL RNA	Severe acute respiratory syndrome coronavirus 2	ILLUMINA	2020-06-20 18:00:00	NORW-EC44A	ERP122169	PRJEB38723	United Kingdom	SUFFOLK	18
ERR4238635	AMPLICON	279	92016439	SAMEA6915470	17448097	QUADRAM INSTITUTE BIOSCIENCE	public	bam,sra	ERX4197429	NextSeq 500	PAIRED	PCR	VIRAL RNA	Severe acute respiratory syndrome coronavirus 2	ILLUMINA	2020-06-20 18:00:00	NORW-EAF2D	ERP122169	PRJEB38723	United Kingdom	NORFOLK	8
ERR4238636	AMPLICON	280	75769591	SAMEA6915251	14507890	QUADRAM INSTITUTE BIOSCIENCE	public	bam,sra	ERX4197430	NextSeq 500	PAIRED	PCR	VIRAL RNA	Severe acute respiratory syndrome coronavirus 2	ILLUMINA	2020-06-20 18:00:00	NORW-EB3E4	ERP122169	PRJEB38723	United Kingdom	NORFOLK	7
ERR4238637	AMPLICON	278	75537300	SAMEA6915344	14889616	QUADRAM INSTITUTE BIOSCIENCE	public	bam,sra	ERX4197431	NextSeq 500	PAIRED	PCR	VIRAL RNA	Severe acute respiratory syndrome coronavirus 2	ILLUMINA	2020-06-20 18:00:00	NORW-EAEB7	ERP122169	PRJEB38723	United Kingdom	SUFFOLK	7
ERR4238638	AMPLICON	283	99900720	SAMEA6915421	19229955	QUADRAM INSTITUTE BIOSCIENCE	public	sra,bam	ERX4197432	NextSeq 500	PAIRED	PCR	VIRAL RNA	Severe acute respiratory syndrome coronavirus 2	ILLUMINA	2020-06-20 18:00:00	NORW-EB979	ERP122169	PRJEB38723	United Kingdom	NORFOLK	8
ERR4238639	AMPLICON	270	62515713	SAMEA6915433	23615145	QUADRAM INSTITUTE BIOSCIENCE	public	bam,sra	ERX4197433	NextSeq 500	PAIRED	PCR	VIRAL RNA	Severe acute respiratory syndrome coronavirus 2	ILLUMINA	2020-06-20 18:00:00	NORW-EC811	ERP122169	PRJEB38723	United Kingdom	NORFOLK	11
ERR4238640	AMPLICON	263	33466284	SAMEA6915407	14709955	QUADRAM INSTITUTE BIOSCIENCE	public	sra,bam	ERX4197434	NextSeq 500	PAIRED	PCR	VIRAL RNA	Severe acute respiratory syndrome coronavirus 2	ILLUMINA	2020-06-20 18:00:00	NORW-EB96A	ERP122169	PRJEB38723	United Kingdom	NORFOLK	3
ERR4238641	AMPLICON	268	72588253	SAMEA6915316	26693386	QUADRAM INSTITUTE BIOSCIENCE	public	sra,bam	ERX4197435	NextSeq 500	PAIRED	PCR	VIRAL RNA	Severe acute respiratory syndrome coronavirus 2	ILLUMINA	2020-06-20 18:00:00	NORW-EBA0D	ERP122169	PRJEB38723	United Kingdom	NORFOLK	12
ERR4238642	AMPLICON	281	110445785	SAMEA6915474	21408298	QUADRAM INSTITUTE BIOSCIENCE	public	bam,sra	ERX4197436	NextSeq 500	PAIRED	PCR	VIRAL RNA	Severe acute respiratory syndrome coronavirus 2	ILLUMINA	2020-06-20 18:00:00	NORW-EBA76	ERP122169	PRJEB38723	United Kingdom	NORFOLK	13
ERR4238643	AMPLICON	283	107648157	SAMEA6915368	21433240	QUADRAM INSTITUTE BIOSCIENCE	public	bam,sra	ERX4197437	NextSeq 500	PAIRED	PCR	VIRAL RNA	Severe acute respiratory syndrome coronavirus 2	ILLUMINA	2020-06-20 18:00:00	NORW-EC644	ERP122169	PRJEB38723	United Kingdom	NORFOLK	7
ERR4238644	AMPLICON	280	91095262	SAMEA6915596	17549959	QUADRAM INSTITUTE BIOSCIENCE	public	bam,sra	ERX4197438	NextSeq 500	PAIRED	PCR	VIRAL RNA	Severe acute respiratory syndrome coronavirus 2	ILLUMINA	2020-06-20 18:00:00	NORW-EB663	ERP122169	PRJEB38723	United Kingdom		8
ERR4238645	AMPLICON	279	90316129	SAMEA6915581	20150594	QUADRAM INSTITUTE BIOSCIENCE	public	bam,sra	ERX4197439	NextSeq 500	PAIRED	PCR	VIRAL RNA	Severe acute respiratory syndrome coronavirus 2	ILLUMINA	2020-06-20 18:00:00	NORW-EAE6C	ERP122169	PRJEB38723	United Kingdom		6
ERR4238646	AMPLICON	258	70706024	SAMEA6915410	29881340	QUADRAM INSTITUTE BIOSCIENCE	public	bam,sra	ERX4197440	NextSeq 500	PAIRED	PCR	VIRAL RNA	Severe acute respiratory syndrome coronavirus 2	ILLUMINA	2020-06-20 18:00:00	NORW-EC820	ERP122169	PRJEB38723	United Kingdom	NORFOLK	9
ERR4238647	AMPLICON	277	45752192	SAMEA6915533	9234529	QUADRAM INSTITUTE BIOSCIENCE	public	bam,sra	ERX4197441	NextSeq 500	PAIRED	PCR	VIRAL RNA	Severe acute respiratory syndrome coronavirus 2	ILLUMINA	2020-06-20 18:00:00	NORW-EA1BE	ERP122169	PRJEB38723	United Kingdom	NORFOLK	4
ERR4238648	AMPLICON	274	78598156	SAMEA6915483	28318085	QUADRAM INSTITUTE BIOSCIENCE	public	sra,bam	ERX4197442	NextSeq 500	PAIRED	PCR	VIRAL RNA	Severe acute respiratory syndrome coronavirus 2	ILLUMINA	2020-06-20 18:00:00	NORW-EB3F3	ERP122169	PRJEB38723	United Kingdom	NORFOLK	3
ERR4238649	AMPLICON	272	23382560	SAMEA6915562	10175463	QUADRAM INSTITUTE BIOSCIENCE	public	sra,bam	ERX4197443	NextSeq 500	PAIRED	PCR	VIRAL RNA	Severe acute respiratory syndrome coronavirus 2	ILLUMINA	2020-06-20 18:00:00	NORW-EA2BB	ERP122169	PRJEB38723	United Kingdom	SUFFOLK	4
ERR4238650	AMPLICON	267	95824682	SAMEA6915534	19238165	QUADRAM INSTITUTE BIOSCIENCE	public	sra,bam	ERX4197444	NextSeq 500	PAIRED	PCR	VIRAL RNA	Severe acute respiratory syndrome coronavirus 2	ILLUMINA	2020-06-20 18:00:00	NORW-EACBD	ERP122169	PRJEB38723	United Kingdom	SUFFOLK	9
ERR4238651	AMPLICON	265	57142833	SAMEA6915268	24284303	QUADRAM INSTITUTE BIOSCIENCE	public	bam,sra	ERX4197445	NextSeq 500	PAIRED	PCR	VIRAL RNA	Severe acute respiratory syndrome coronavirus 2	ILLUMINA	2020-06-20 18:00:00	NORW-EC43B	ERP122169	PRJEB38723	United Kingdom	NORFOLK	4
ERR4238652	AMPLICON	279	105328132	SAMEA6915320	20455658	QUADRAM INSTITUTE BIOSCIENCE	public	bam,sra	ERX4197446	NextSeq 500	PAIRED	PCR	VIRAL RNA	Severe acute respiratory syndrome coronavirus 2	ILLUMINA	2020-06-20 18:00:00	NORW-EADD8	ERP122169	PRJEB38723	United Kingdom	CAMBRIDGESHIRE	11
ERR4238653	AMPLICON	283	109920969	SAMEA6915261	20825035	QUADRAM INSTITUTE BIOSCIENCE	public	bam,sra	ERX4197447	NextSeq 500	PAIRED	PCR	VIRAL RNA	Severe acute respiratory syndrome coronavirus 2	ILLUMINA	2020-06-20 18:00:00	NORW-EB33F	ERP122169	PRJEB38723	United Kingdom	CAMBRIDGESHIRE	9
ERR4238654	AMPLICON	276	88231125	SAMEA6915529	16886522	QUADRAM INSTITUTE BIOSCIENCE	public	sra,bam	ERX4197448	NextSeq 500	PAIRED	PCR	VIRAL RNA	Severe acute respiratory syndrome coronavirus 2	ILLUMINA	2020-06-20 18:00:00	NORW-EAC26	ERP122169	PRJEB38723	United Kingdom	SUFFOLK	7
ERR4238655	AMPLICON	276	84761796	SAMEA6915489	16425082	QUADRAM INSTITUTE BIOSCIENCE	public	bam,sra	ERX4197449	NextSeq 500	PAIRED	PCR	VIRAL RNA	Severe acute respiratory syndrome coronavirus 2	ILLUMINA	2020-06-20 18:00:00	NORW-EAB92	ERP122169	PRJEB38723	United Kingdom	NORFOLK	9
ERR4238656	AMPLICON	284	116397492	SAMEA6915258	21467669	QUADRAM INSTITUTE BIOSCIENCE	public	bam,sra	ERX4197450	NextSeq 500	PAIRED	PCR	VIRAL RNA	Severe acute respiratory syndrome coronavirus 2	ILLUMINA	2020-06-20 18:00:00	NORW-EC671	ERP122169	PRJEB38723	United Kingdom	NORFOLK	7
ERR4238657	AMPLICON	281	142162099	SAMEA6915331	27238360	QUADRAM INSTITUTE BIOSCIENCE	public	sra,bam	ERX4197451	NextSeq 500	PAIRED	PCR	VIRAL RNA	Severe acute respiratory syndrome coronavirus 2	ILLUMINA	2020-06-20 18:00:00	NORW-EBDF5	ERP122169	PRJEB38723	United Kingdom	NORFOLK	9
ERR4238658	AMPLICON	266	76660518	SAMEA6915376	33118303	QUADRAM INSTITUTE BIOSCIENCE	public	bam,sra	ERX4197452	NextSeq 500	PAIRED	PCR	VIRAL RNA	Severe acute respiratory syndrome coronavirus 2	ILLUMINA	2020-06-20 18:00:00	NORW-EC635	ERP122169	PRJEB38723	United Kingdom	NORFOLK	1
ERR4238659	AMPLICON	275	103921746	SAMEA6915531	20004428	QUADRAM INSTITUTE BIOSCIENCE	public	bam,sra	ERX4197453	NextSeq 500	PAIRED	PCR	VIRAL RNA	Severe acute respiratory syndrome coronavirus 2	ILLUMINA	2020-06-20 18:00:00	NORW-EAC08	ERP122169	PRJEB38723	United Kingdom	NORFOLK	4
ERR4238660	AMPLICON	283	100699184	SAMEA6915286	19529953	QUADRAM INSTITUTE BIOSCIENCE	public	bam,sra	ERX4197454	NextSeq 500	PAIRED	PCR	VIRAL RNA	Severe acute respiratory syndrome coronavirus 2	ILLUMINA	2020-06-20 18:00:00	NORW-EB9B5	ERP122169	PRJEB38723	United Kingdom	NORFOLK	7
ERR4238661	AMPLICON	276	54461787	SAMEA6915564	11022430	QUADRAM INSTITUTE BIOSCIENCE	public	sra,bam	ERX4197455	NextSeq 500	PAIRED	PCR	VIRAL RNA	Severe acute respiratory syndrome coronavirus 2	ILLUMINA	2020-06-20 18:00:00	NORW-EA154	ERP122169	PRJEB38723	United Kingdom	NORFOLK	10
ERR4238662	AMPLICON	268	64360539	SAMEA6915302	28006230	QUADRAM INSTITUTE BIOSCIENCE	public	bam,sra	ERX4197456	NextSeq 500	PAIRED	PCR	VIRAL RNA	Severe acute respiratory syndrome coronavirus 2	ILLUMINA	2020-06-20 18:00:00	NORW-EB8C7	ERP122169	PRJEB38723	United Kingdom	NORFOLK	8
ERR4238663	AMPLICON	279	138482730	SAMEA6915303	27614606	QUADRAM INSTITUTE BIOSCIENCE	public	sra,bam	ERX4197457	NextSeq 500	PAIRED	PCR	VIRAL RNA	Severe acute respiratory syndrome coronavirus 2	ILLUMINA	2020-06-20 18:00:00	NORW-EAF87	ERP122169	PRJEB38723	United Kingdom		6
ERR4238664	AMPLICON	274	55948746	SAMEA6915565	23927508	QUADRAM INSTITUTE BIOSCIENCE	public	bam,sra	ERX4197458	NextSeq 500	PAIRED	PCR	VIRAL RNA	Severe acute respiratory syndrome coronavirus 2	ILLUMINA	2020-06-20 18:00:00	NORW-EABCF	ERP122169	PRJEB38723	United Kingdom	NORFOLK	12
ERR4238665	AMPLICON	272	57709987	SAMEA6915548	16893104	QUADRAM INSTITUTE BIOSCIENCE	public	bam,sra	ERX4197459	NextSeq 500	PAIRED	PCR	VIRAL RNA	Severe acute respiratory syndrome coronavirus 2	ILLUMINA	2020-06-20 18:00:00	NORW-EA39A	ERP122169	PRJEB38723	United Kingdom	NORFOLK	16
ERR4238666	AMPLICON	275	73443528	SAMEA6915439	21165678	QUADRAM INSTITUTE BIOSCIENCE	public	sra,bam	ERX4197460	NextSeq 500	PAIRED	PCR	VIRAL RNA	Severe acute respiratory syndrome coronavirus 2	ILLUMINA	2020-06-20 18:00:00	NORW-EC7D8	ERP122169	PRJEB38723	United Kingdom	NORFOLK	7
ERR4238667	AMPLICON	280	83407148	SAMEA6915372	16243636	QUADRAM INSTITUTE BIOSCIENCE	public	bam,sra	ERX4197461	NextSeq 500	PAIRED	PCR	VIRAL RNA	Severe acute respiratory syndrome coronavirus 2	ILLUMINA	2020-06-20 18:00:00	NORW-EB038	ERP122169	PRJEB38723	United Kingdom	ESSEX	7
ERR4238668	AMPLICON	283	122637954	SAMEA6915396	23530984	QUADRAM INSTITUTE BIOSCIENCE	public	bam,sra	ERX4197462	NextSeq 500	PAIRED	PCR	VIRAL RNA	Severe acute respiratory syndrome coronavirus 2	ILLUMINA	2020-06-20 18:00:00	NORW-EC732	ERP122169	PRJEB38723	United Kingdom	SUFFOLK	11
ERR4238669	AMPLICON	273	63262123	SAMEA6915611	15442187	QUADRAM INSTITUTE BIOSCIENCE	public	bam,sra	ERX4197463	NextSeq 500	PAIRED	PCR	VIRAL RNA	Severe acute respiratory syndrome coronavirus 2	ILLUMINA	2020-06-20 18:00:00	NORW-EA3B8	ERP122169	PRJEB38723	United Kingdom		7
ERR4238670	AMPLICON	285	120243292	SAMEA6915323	22460303	QUADRAM INSTITUTE BIOSCIENCE	public	bam,sra	ERX4197464	NextSeq 500	PAIRED	PCR	VIRAL RNA	Severe acute respiratory syndrome coronavirus 2	ILLUMINA	2020-06-20 18:00:00	NORW-EC42C	ERP122169	PRJEB38723	United Kingdom	SUFFOLK	10
ERR4238671	AMPLICON	280	174863254	SAMEA6915386	33826322	QUADRAM INSTITUTE BIOSCIENCE	public	bam,sra	ERX4197465	NextSeq 500	PAIRED	PCR	VIRAL RNA	Severe acute respiratory syndrome coronavirus 2	ILLUMINA	2020-06-20 18:00:00	NORW-EB399	ERP122169	PRJEB38723	United Kingdom	SUFFOLK	7
ERR4238672	AMPLICON	284	70397964	SAMEA6915253	15035924	QUADRAM INSTITUTE BIOSCIENCE	public	bam,sra	ERX4197466	NextSeq 500	PAIRED	PCR	VIRAL RNA	Severe acute respiratory syndrome coronavirus 2	ILLUMINA	2020-06-20 18:00:00	NORW-EB8B8	ERP122169	PRJEB38723	United Kingdom	NORFOLK	8
ERR4238673	AMPLICON	277	102758380	SAMEA6915377	20448472	QUADRAM INSTITUTE BIOSCIENCE	public	bam,sra	ERX4197467	NextSeq 500	PAIRED	PCR	VIRAL RNA	Severe acute respiratory syndrome coronavirus 2	ILLUMINA	2020-06-20 18:00:00	NORW-EAD32	ERP122169	PRJEB38723	United Kingdom	NORFOLK	13
ERR4238674	AMPLICON	283	129050204	SAMEA6915496	24493909	QUADRAM INSTITUTE BIOSCIENCE	public	sra,bam	ERX4197468	NextSeq 500	PAIRED	PCR	VIRAL RNA	Severe acute respiratory syndrome coronavirus 2	ILLUMINA	2020-06-20 18:00:00	NORW-EBC52	ERP122169	PRJEB38723	United Kingdom	NORFOLK	13
ERR4238675	AMPLICON	283	114690620	SAMEA6915260	21633381	QUADRAM INSTITUTE BIOSCIENCE	public	sra,bam	ERX4197469	NextSeq 500	PAIRED	PCR	VIRAL RNA	Severe acute respiratory syndrome coronavirus 2	ILLUMINA	2020-06-20 18:00:00	NORW-EB29C	ERP122169	PRJEB38723	United Kingdom	NORFOLK	10
ERR4238676	AMPLICON	283	110230123	SAMEA6915301	21276943	QUADRAM INSTITUTE BIOSCIENCE	public	sra,bam	ERX4197470	NextSeq 500	PAIRED	PCR	VIRAL RNA	Severe acute respiratory syndrome coronavirus 2	ILLUMINA	2020-06-20 18:00:00	NORW-EC7AB	ERP122169	PRJEB38723	United Kingdom	NORFOLK	9
ERR4238677	AMPLICON	282	132803636	SAMEA6915244	25961388	QUADRAM INSTITUTE BIOSCIENCE	public	sra,bam	ERX4197471	NextSeq 500	PAIRED	PCR	VIRAL RNA	Severe acute respiratory syndrome coronavirus 2	ILLUMINA	2020-06-20 18:00:00	NORW-EC5DE	ERP122169	PRJEB38723	United Kingdom	NORFOLK	7
ERR4238678	AMPLICON	279	91542212	SAMEA6915343	20322852	QUADRAM INSTITUTE BIOSCIENCE	public	sra,bam	ERX4197472	NextSeq 500	PAIRED	PCR	VIRAL RNA	Severe acute respiratory syndrome coronavirus 2	ILLUMINA	2020-06-20 18:00:00	NORW-EB1DB	ERP122169	PRJEB38723	United Kingdom	NORFOLK	9
ERR4238679	AMPLICON	283	134756215	SAMEA6915229	25817548	QUADRAM INSTITUTE BIOSCIENCE	public	sra,bam	ERX4197473	NextSeq 500	PAIRED	PCR	VIRAL RNA	Severe acute respiratory syndrome coronavirus 2	ILLUMINA	2020-06-20 18:00:00	NORW-EBAD0	ERP122169	PRJEB38723	United Kingdom	NORFOLK	10
ERR4238680	AMPLICON	278	69134074	SAMEA6915363	19354565	QUADRAM INSTITUTE BIOSCIENCE	public	bam,sra	ERX4197474	NextSeq 500	PAIRED	PCR	VIRAL RNA	Severe acute respiratory syndrome coronavirus 2	ILLUMINA	2020-06-20 18:00:00	NORW-EC51A	ERP122169	PRJEB38723	United Kingdom	NORFOLK	9
ERR4238681	AMPLICON	281	110201193	SAMEA6915282	20956616	QUADRAM INSTITUTE BIOSCIENCE	public	bam,sra	ERX4197475	NextSeq 500	PAIRED	PCR	VIRAL RNA	Severe acute respiratory syndrome coronavirus 2	ILLUMINA	2020-06-20 18:00:00	NORW-EB3C6	ERP122169	PRJEB38723	United Kingdom	GREATER LONDON	6
ERR4238682	AMPLICON	279	137130182	SAMEA6915357	27464654	QUADRAM INSTITUTE BIOSCIENCE	public	bam,sra	ERX4197476	NextSeq 500	PAIRED	PCR	VIRAL RNA	Severe acute respiratory syndrome coronavirus 2	ILLUMINA	2020-06-20 18:00:00	NORW-EAEE4	ERP122169	PRJEB38723	United Kingdom		6
ERR4238683	AMPLICON	271	87211832	SAMEA6915560	19874863	QUADRAM INSTITUTE BIOSCIENCE	public	bam,sra	ERX4197477	NextSeq 500	PAIRED	PCR	VIRAL RNA	Severe acute respiratory syndrome coronavirus 2	ILLUMINA	2020-06-20 18:00:00	NORW-E7719	ERP122169	PRJEB38723	United Kingdom	SUFFOLK	8
ERR4239553	AMPLICON	284	240614581	SAMEA6958166	55480569	QUADRAM INSTITUTE BIOSCIENCE	public	sra,bam	ERX4198347	NextSeq 500	SINGLE	PCR	VIRAL RNA	Severe acute respiratory syndrome coronavirus 2	ILLUMINA	2020-06-16 18:00:00	COG-UK/NORW-E98BA	ERP121228	PRJEB37886	United Kingdom	England	7
ERR4239563	AMPLICON	499	88743641	SAMEA6958177	20590613	WEST OF SCOTLAND SPECIALIST VIROLOGY CENTRE, NHSGG	public	sra,bam	ERX4198357	Illumina MiSeq	SINGLE	PCR	VIRAL RNA	Severe acute respiratory syndrome coronavirus 2	ILLUMINA	2020-06-16 18:00:00	COG-UK/CVR1497	ERP121228	PRJEB37886	United Kingdom	Scotland	6
ERR4239564	AMPLICON	498	85885224	SAMEA6958178	20379683	WEST OF SCOTLAND SPECIALIST VIROLOGY CENTRE, NHSGG	public	sra,bam	ERX4198358	Illumina MiSeq	SINGLE	PCR	VIRAL RNA	Severe acute respiratory syndrome coronavirus 2	ILLUMINA	2020-06-16 18:00:00	COG-UK/CVR1094	ERP121228	PRJEB37886	United Kingdom	Scotland	5
ERR4239573	AMPLICON	499	92494367	SAMEA6958187	23080568	WEST OF SCOTLAND SPECIALIST VIROLOGY CENTRE, NHSGG	public	bam,sra	ERX4198367	Illumina MiSeq	SINGLE	PCR	VIRAL RNA	Severe acute respiratory syndrome coronavirus 2	ILLUMINA	2020-06-16 18:00:00	COG-UK/CVR1445	ERP121228	PRJEB37886	United Kingdom	Scotland	8
ERR4239579	AMPLICON	218	64386882	SAMEA6958193	19008150	REGIONAL VIRUS LABORATORY, BELFAST HEALTH AND SOCI	public	sra,bam	ERX4198373	Illumina MiSeq	SINGLE	PCR	VIRAL RNA	Severe acute respiratory syndrome coronavirus 2	ILLUMINA	2020-06-16 18:00:00	COG-UK/NIRE-FB3E1	ERP121228	PRJEB37886	United Kingdom	Northern_Ireland	5
ERR4239581	AMPLICON	497	209341028	SAMEA6958195	63616460	WEST OF SCOTLAND SPECIALIST VIROLOGY CENTRE, NHSGG	public	sra,bam	ERX4198375	Illumina MiSeq	SINGLE	PCR	VIRAL RNA	Severe acute respiratory syndrome coronavirus 2	ILLUMINA	2020-06-16 18:00:00	COG-UK/CVR1496	ERP121228	PRJEB37886	United Kingdom	Scotland	3
ERR4239584	AMPLICON	498	67763844	SAMEA6958200	16746659	WEST OF SCOTLAND SPECIALIST VIROLOGY CENTRE, NHSGG	public	bam,sra	ERX4198379	Illumina MiSeq	SINGLE	PCR	VIRAL RNA	Severe acute respiratory syndrome coronavirus 2	ILLUMINA	2020-06-16 18:00:00	COG-UK/CVR1600	ERP121228	PRJEB37886	United Kingdom	Scotland	8
ERR4239590	AMPLICON	498	199226552	SAMEA6958204	51471378	WEST OF SCOTLAND SPECIALIST VIROLOGY CENTRE, NHSGG	public	sra,bam	ERX4198384	Illumina MiSeq	SINGLE	PCR	VIRAL RNA	Severe acute respiratory syndrome coronavirus 2	ILLUMINA	2020-06-16 18:00:00	COG-UK/CVR399	ERP121228	PRJEB37886	United Kingdom	Scotland	5
ERR4239602	AMPLICON	498	80152220	SAMEA6958216	21074837	WEST OF SCOTLAND SPECIALIST VIROLOGY CENTRE, NHSGG	public	sra,bam	ERX4198396	Illumina MiSeq	SINGLE	PCR	VIRAL RNA	Severe acute respiratory syndrome coronavirus 2	ILLUMINA	2020-06-16 18:00:00	COG-UK/CVR1962	ERP121228	PRJEB37886	United Kingdom	Scotland	10
ERR4239612	AMPLICON	217	244603961	SAMEA6958226	65640728	REGIONAL VIRUS LABORATORY, BELFAST HEALTH AND SOCI	public	sra,bam	ERX4198406	Illumina MiSeq	SINGLE	PCR	VIRAL RNA	Severe acute respiratory syndrome coronavirus 2	ILLUMINA	2020-06-16 18:00:00	COG-UK/NIRE-FB484	ERP121228	PRJEB37886	United Kingdom	Northern_Ireland	5
ERR4239614	AMPLICON	281	264466431	SAMEA6958228	60590778	QUADRAM INSTITUTE BIOSCIENCE	public	bam,sra	ERX4198408	NextSeq 500	SINGLE	PCR	VIRAL RNA	Severe acute respiratory syndrome coronavirus 2	ILLUMINA	2020-06-16 18:00:00	COG-UK/NORW-E8578	ERP121228	PRJEB37886	United Kingdom	England	8
ERR4239622	AMPLICON	498	74869476	SAMEA6958236	17889714	WEST OF SCOTLAND SPECIALIST VIROLOGY CENTRE, NHSGG	public	sra,bam	ERX4198416	Illumina MiSeq	SINGLE	PCR	VIRAL RNA	Severe acute respiratory syndrome coronavirus 2	ILLUMINA	2020-06-16 18:00:00	COG-UK/CVR1137	ERP121228	PRJEB37886	United Kingdom	Scotland	9
ERR4239629	AMPLICON	282	282930015	SAMEA6958243	63539750	QUADRAM INSTITUTE BIOSCIENCE	public	sra,bam	ERX4198423	NextSeq 500	SINGLE	PCR	VIRAL RNA	Severe acute respiratory syndrome coronavirus 2	ILLUMINA	2020-06-16 18:00:00	COG-UK/NORW-E844E	ERP121228	PRJEB37886	United Kingdom	England	7
ERR4239631	Targeted-Capture	294	62501080	SAMEA6958247	14220258	PUBLIC HEALTH ENGLAND (COLINDALE)	public	bam,sra	ERX4198427	NextSeq 550	SINGLE	other	VIRAL RNA	Severe acute respiratory syndrome coronavirus 2	ILLUMINA	2020-06-16 18:00:00	COG-UK/PHEC-2078D	ERP121228	PRJEB37886	United Kingdom	England	11
ERR4239632	AMPLICON	498	139426947	SAMEA6958248	36885289	WEST OF SCOTLAND SPECIALIST VIROLOGY CENTRE, NHSGG	public	bam,sra	ERX4198428	Illumina MiSeq	SINGLE	PCR	VIRAL RNA	Severe acute respiratory syndrome coronavirus 2	ILLUMINA	2020-06-16 18:00:00	COG-UK/CVR1942	ERP121228	PRJEB37886	United Kingdom	Scotland	7
ERR4239640	AMPLICON	284	226821048	SAMEA6958254	51543993	QUADRAM INSTITUTE BIOSCIENCE	public	bam,sra	ERX4198434	NextSeq 500	SINGLE	PCR	VIRAL RNA	Severe acute respiratory syndrome coronavirus 2	ILLUMINA	2020-06-16 18:00:00	COG-UK/NORW-E6FF4	ERP121228	PRJEB37886	United Kingdom	England	7
ERR4239658	AMPLICON	499	88245922	SAMEA6958272	21385629	WEST OF SCOTLAND SPECIALIST VIROLOGY CENTRE, NHSGG	public	bam,sra	ERX4198452	Illumina MiSeq	SINGLE	PCR	VIRAL RNA	Severe acute respiratory syndrome coronavirus 2	ILLUMINA	2020-06-16 18:00:00	COG-UK/CVR1268	ERP121228	PRJEB37886	United Kingdom	Scotland	6
ERR4239666	AMPLICON	497	147467102	SAMEA6958280	45650083	WEST OF SCOTLAND SPECIALIST VIROLOGY CENTRE, NHSGG	public	sra,bam	ERX4198460	Illumina MiSeq	SINGLE	PCR	VIRAL RNA	Severe acute respiratory syndrome coronavirus 2	ILLUMINA	2020-06-16 18:00:00	COG-UK/CVR1232	ERP121228	PRJEB37886	United Kingdom	Scotland	11
ERR4239670	AMPLICON	282	196717245	SAMEA6958284	45868754	QUADRAM INSTITUTE BIOSCIENCE	public	sra,bam	ERX4198464	NextSeq 500	SINGLE	PCR	VIRAL RNA	Severe acute respiratory syndrome coronavirus 2	ILLUMINA	2020-06-16 18:00:00	COG-UK/NORW-E702D	ERP121228	PRJEB37886	United Kingdom	England	11
ERR4239675	AMPLICON	284	271258025	SAMEA6958289	61673042	QUADRAM INSTITUTE BIOSCIENCE	public	bam,sra	ERX4198470	NextSeq 500	SINGLE	PCR	VIRAL RNA	Severe acute respiratory syndrome coronavirus 2	ILLUMINA	2020-06-16 18:00:00	COG-UK/NORW-E7078	ERP121228	PRJEB37886	United Kingdom	England	6
ERR4239699	AMPLICON	496	12183671	SAMEA6958313	3227423	LIVERPOOL CLINICAL LABORATORIES	public	bam,sra	ERX4198493	Illumina MiSeq	SINGLE	PCR	VIRAL RNA	Severe acute respiratory syndrome coronavirus 2	ILLUMINA	2020-06-16 18:00:00	COG-UK/LIVE-9C009	ERP121228	PRJEB37886	United Kingdom	England	6
ERR4239703	AMPLICON	498	231923798	SAMEA6958317	60943915	WEST OF SCOTLAND SPECIALIST VIROLOGY CENTRE, NHSGG	public	bam,sra	ERX4198497	Illumina MiSeq	SINGLE	PCR	VIRAL RNA	Severe acute respiratory syndrome coronavirus 2	ILLUMINA	2020-06-16 18:00:00	COG-UK/CVR809	ERP121228	PRJEB37886	United Kingdom	Scotland	5
ERR4239711	AMPLICON	285	267493331	SAMEA6958325	60707459	QUADRAM INSTITUTE BIOSCIENCE	public	bam,sra	ERX4198505	NextSeq 500	SINGLE	PCR	VIRAL RNA	Severe acute respiratory syndrome coronavirus 2	ILLUMINA	2020-06-16 18:00:00	COG-UK/NORW-E9401	ERP121228	PRJEB37886	United Kingdom	England	7
ERR4239713	AMPLICON	285	281088407	SAMEA6958327	63565037	QUADRAM INSTITUTE BIOSCIENCE	public	sra,bam	ERX4198507	NextSeq 500	SINGLE	PCR	VIRAL RNA	Severe acute respiratory syndrome coronavirus 2	ILLUMINA	2020-06-16 18:00:00	COG-UK/NORW-E9841	ERP121228	PRJEB37886	United Kingdom	England	6
ERR4239728	AMPLICON	498	85397232	SAMEA6958342	20092826	WEST OF SCOTLAND SPECIALIST VIROLOGY CENTRE, NHSGG	public	bam,sra	ERX4198522	Illumina MiSeq	SINGLE	PCR	VIRAL RNA	Severe acute respiratory syndrome coronavirus 2	ILLUMINA	2020-06-16 18:00:00	COG-UK/CVR1045	ERP121228	PRJEB37886	United Kingdom	Scotland	6
ERR4239734	AMPLICON	284	339115754	SAMEA6958348	76033749	QUADRAM INSTITUTE BIOSCIENCE	public	sra,bam	ERX4198528	NextSeq 500	SINGLE	PCR	VIRAL RNA	Severe acute respiratory syndrome coronavirus 2	ILLUMINA	2020-06-16 18:00:00	COG-UK/NORW-E9814	ERP121228	PRJEB37886	United Kingdom	England	12
ERR4239736	AMPLICON	498	168556971	SAMEA6958351	44149434	WEST OF SCOTLAND SPECIALIST VIROLOGY CENTRE, NHSGG	public	bam,sra	ERX4198531	Illumina MiSeq	SINGLE	PCR	VIRAL RNA	Severe acute respiratory syndrome coronavirus 2	ILLUMINA	2020-06-16 18:00:00	COG-UK/CVR1249	ERP121228	PRJEB37886	United Kingdom	Scotland	5
ERR4239738	AMPLICON	498	191047259	SAMEA6958353	48814361	WEST OF SCOTLAND SPECIALIST VIROLOGY CENTRE, NHSGG	public	bam,sra	ERX4198533	Illumina MiSeq	SINGLE	PCR	VIRAL RNA	Severe acute respiratory syndrome coronavirus 2	ILLUMINA	2020-06-16 18:00:00	COG-UK/CVR350	ERP121228	PRJEB37886	United Kingdom	Scotland	4
ERR4239745	AMPLICON	499	66611156	SAMEA6958360	15891969	WEST OF SCOTLAND SPECIALIST VIROLOGY CENTRE, NHSGG	public	sra,bam	ERX4198540	Illumina MiSeq	SINGLE	PCR	VIRAL RNA	Severe acute respiratory syndrome coronavirus 2	ILLUMINA	2020-06-16 18:00:00	COG-UK/CVR1338	ERP121228	PRJEB37886	United Kingdom	Scotland	7
ERR4239747	AMPLICON	283	252777394	SAMEA6958361	57880780	QUADRAM INSTITUTE BIOSCIENCE	public	bam,sra	ERX4198541	NextSeq 500	SINGLE	PCR	VIRAL RNA	Severe acute respiratory syndrome coronavirus 2	ILLUMINA	2020-06-16 18:00:00	COG-UK/NORW-E946B	ERP121228	PRJEB37886	United Kingdom	England	7
ERR4239764	AMPLICON	498	227789766	SAMEA6958378	59261390	WEST OF SCOTLAND SPECIALIST VIROLOGY CENTRE, NHSGG	public	sra,bam	ERX4198558	Illumina MiSeq	SINGLE	PCR	VIRAL RNA	Severe acute respiratory syndrome coronavirus 2	ILLUMINA	2020-06-16 18:00:00	COG-UK/CVR325	ERP121228	PRJEB37886	United Kingdom	Scotland	6
ERR4239766	AMPLICON	283	256110899	SAMEA6958381	57385131	QUADRAM INSTITUTE BIOSCIENCE	public	sra,bam	ERX4198561	NextSeq 500	SINGLE	PCR	VIRAL RNA	Severe acute respiratory syndrome coronavirus 2	ILLUMINA	2020-06-16 18:00:00	COG-UK/NORW-E7193	ERP121228	PRJEB37886	United Kingdom	England	5
ERR4239774	AMPLICON	498	83058341	SAMEA6958388	20141299	WEST OF SCOTLAND SPECIALIST VIROLOGY CENTRE, NHSGG	public	bam,sra	ERX4198568	Illumina MiSeq	SINGLE	PCR	VIRAL RNA	Severe acute respiratory syndrome coronavirus 2	ILLUMINA	2020-06-16 18:00:00	COG-UK/CVR928	ERP121228	PRJEB37886	United Kingdom	Scotland	5
ERR4239778	AMPLICON	282	314715189	SAMEA6958393	72538332	QUADRAM INSTITUTE BIOSCIENCE	public	sra,bam	ERX4198572	NextSeq 500	SINGLE	PCR	VIRAL RNA	Severe acute respiratory syndrome coronavirus 2	ILLUMINA	2020-06-16 18:00:00	COG-UK/NORW-E6E42	ERP121228	PRJEB37886	United Kingdom	England	8
ERR4239780	Targeted-Capture	293	29473701	SAMEA6958392	7617477	PUBLIC HEALTH ENGLAND (COLINDALE)	public	sra,bam	ERX4198574	NextSeq 550	SINGLE	other	VIRAL RNA	Severe acute respiratory syndrome coronavirus 2	ILLUMINA	2020-06-16 18:00:00	COG-UK/PHEC-20EB5	ERP121228	PRJEB37886	United Kingdom	England	9
ERR4239788	AMPLICON	499	132778423	SAMEA6958402	30636893	WEST OF SCOTLAND SPECIALIST VIROLOGY CENTRE, NHSGG	public	bam,sra	ERX4198582	Illumina MiSeq	SINGLE	PCR	VIRAL RNA	Severe acute respiratory syndrome coronavirus 2	ILLUMINA	2020-06-16 18:00:00	COG-UK/CVR1446	ERP121228	PRJEB37886	United Kingdom	Scotland	4
ERR4239789	AMPLICON	498	149060238	SAMEA6958403	41629747	WEST OF SCOTLAND SPECIALIST VIROLOGY CENTRE, NHSGG	public	sra,bam	ERX4198583	Illumina MiSeq	SINGLE	PCR	VIRAL RNA	Severe acute respiratory syndrome coronavirus 2	ILLUMINA	2020-06-16 18:00:00	COG-UK/CVR898	ERP121228	PRJEB37886	United Kingdom	Scotland	8
ERR4239790	AMPLICON	496	162396754	SAMEA6958405	42975167	WEST OF SCOTLAND SPECIALIST VIROLOGY CENTRE, NHSGG	public	sra,bam	ERX4198584	Illumina MiSeq	SINGLE	PCR	VIRAL RNA	Severe acute respiratory syndrome coronavirus 2	ILLUMINA	2020-06-16 18:00:00	COG-UK/CVR317	ERP121228	PRJEB37886	United Kingdom	Scotland	6
ERR4239798	AMPLICON	498	159954583	SAMEA6958413	40800874	WEST OF SCOTLAND SPECIALIST VIROLOGY CENTRE, NHSGG	public	bam,sra	ERX4198593	Illumina MiSeq	SINGLE	PCR	VIRAL RNA	Severe acute respiratory syndrome coronavirus 2	ILLUMINA	2020-06-16 18:00:00	COG-UK/CVR1525	ERP121228	PRJEB37886	United Kingdom	Scotland	8
ERR4239801	AMPLICON	281	257645772	SAMEA6958415	58339879	QUADRAM INSTITUTE BIOSCIENCE	public	bam,sra	ERX4198595	NextSeq 500	SINGLE	PCR	VIRAL RNA	Severe acute respiratory syndrome coronavirus 2	ILLUMINA	2020-06-16 18:00:00	COG-UK/NORW-E8709	ERP121228	PRJEB37886	United Kingdom	England	10
ERR4239803	AMPLICON	284	276001357	SAMEA6958418	61315528	QUADRAM INSTITUTE BIOSCIENCE	public	bam,sra	ERX4198599	NextSeq 500	SINGLE	PCR	VIRAL RNA	Severe acute respiratory syndrome coronavirus 2	ILLUMINA	2020-06-16 18:00:00	COG-UK/NORW-E6EBB	ERP121228	PRJEB37886	United Kingdom	England	10
ERR4239818	AMPLICON	497	8030060	SAMEA6958435	1937233	LIVERPOOL CLINICAL LABORATORIES	public	sra,bam	ERX4198614	Illumina MiSeq	SINGLE	PCR	VIRAL RNA	Severe acute respiratory syndrome coronavirus 2	ILLUMINA	2020-06-16 18:00:00	COG-UK/LIVE-9EADC	ERP121228	PRJEB37886	United Kingdom	England	8
ERR4239824	AMPLICON	281	299568553	SAMEA6958438	68017035	QUADRAM INSTITUTE BIOSCIENCE	public	bam,sra	ERX4198618	NextSeq 500	SINGLE	PCR	VIRAL RNA	Severe acute respiratory syndrome coronavirus 2	ILLUMINA	2020-06-16 18:00:00	COG-UK/NORW-E850F	ERP121228	PRJEB37886	United Kingdom	England	5
ERR4239831	AMPLICON	499	121089695	SAMEA6958446	28730104	WEST OF SCOTLAND SPECIALIST VIROLOGY CENTRE, NHSGG	public	bam,sra	ERX4198626	Illumina MiSeq	SINGLE	PCR	VIRAL RNA	Severe acute respiratory syndrome coronavirus 2	ILLUMINA	2020-06-16 18:00:00	COG-UK/CVR1425	ERP121228	PRJEB37886	United Kingdom	Scotland	2
ERR4239835	AMPLICON	498	229372637	SAMEA6958450	57856069	WEST OF SCOTLAND SPECIALIST VIROLOGY CENTRE, NHSGG	public	sra,bam	ERX4198630	Illumina MiSeq	SINGLE	PCR	VIRAL RNA	Severe acute respiratory syndrome coronavirus 2	ILLUMINA	2020-06-16 18:00:00	COG-UK/CVR1263	ERP121228	PRJEB37886	United Kingdom	Scotland	10
ERR4239841	AMPLICON	276	84278323	SAMEA6958455	20160783	QUADRAM INSTITUTE BIOSCIENCE	public	bam,sra	ERX4198635	NextSeq 500	SINGLE	PCR	VIRAL RNA	Severe acute respiratory syndrome coronavirus 2	ILLUMINA	2020-06-16 18:00:00	COG-UK/NORW-E80FF	ERP121228	PRJEB37886	United Kingdom	England	6
ERR4239842	AMPLICON	283	4500162	SAMEA6958456	1244958	QUADRAM INSTITUTE BIOSCIENCE	public	bam,sra	ERX4198636	NextSeq 500	SINGLE	PCR	VIRAL RNA	Severe acute respiratory syndrome coronavirus 2	ILLUMINA	2020-06-16 18:00:00	COG-UK/NORW-E7069	ERP121228	PRJEB37886	United Kingdom	England	8
ERR4239848	AMPLICON	285	268537015	SAMEA6958462	60200129	QUADRAM INSTITUTE BIOSCIENCE	public	sra,bam	ERX4198642	NextSeq 500	SINGLE	PCR	VIRAL RNA	Severe acute respiratory syndrome coronavirus 2	ILLUMINA	2020-06-16 18:00:00	COG-UK/NORW-E988D	ERP121228	PRJEB37886	United Kingdom	England	10
ERR4239851	AMPLICON	290	122747653	SAMEA6958465	24911624	QUADRAM INSTITUTE BIOSCIENCE	public	bam,sra	ERX4198645	NextSeq 500	SINGLE	PCR	VIRAL RNA	Severe acute respiratory syndrome coronavirus 2	ILLUMINA	2020-06-16 18:00:00	COG-UK/NORW-E744F	ERP121228	PRJEB37886	United Kingdom	England	9
ERR4239852	AMPLICON	498	98612124	SAMEA6958468	24642490	WEST OF SCOTLAND SPECIALIST VIROLOGY CENTRE, NHSGG	public	bam,sra	ERX4198648	Illumina MiSeq	SINGLE	PCR	VIRAL RNA	Severe acute respiratory syndrome coronavirus 2	ILLUMINA	2020-06-16 18:00:00	COG-UK/CVR790	ERP121228	PRJEB37886	United Kingdom	Scotland	6
ERR4239863	AMPLICON	283	182803166	SAMEA6958477	41234459	QUADRAM INSTITUTE BIOSCIENCE	public	bam,sra	ERX4198657	NextSeq 500	SINGLE	PCR	VIRAL RNA	Severe acute respiratory syndrome coronavirus 2	ILLUMINA	2020-06-16 18:00:00	COG-UK/NORW-E7139	ERP121228	PRJEB37886	United Kingdom	England	7
ERR4239866	AMPLICON	499	84853410	SAMEA6958480	20587213	WEST OF SCOTLAND SPECIALIST VIROLOGY CENTRE, NHSGG	public	sra,bam	ERX4198659	Illumina MiSeq	SINGLE	PCR	VIRAL RNA	Severe acute respiratory syndrome coronavirus 2	ILLUMINA	2020-06-16 18:00:00	COG-UK/CVR1256	ERP121228	PRJEB37886	United Kingdom	Scotland	12
ERR4239870	AMPLICON	496	97352681	SAMEA6958484	23978827	WEST OF SCOTLAND SPECIALIST VIROLOGY CENTRE, NHSGG	public	bam,sra	ERX4198664	Illumina MiSeq	SINGLE	PCR	VIRAL RNA	Severe acute respiratory syndrome coronavirus 2	ILLUMINA	2020-06-16 18:00:00	COG-UK/CVR2939	ERP121228	PRJEB37886	United Kingdom	Scotland	8
ERR4239872	AMPLICON	498	162060991	SAMEA6958487	41315868	WEST OF SCOTLAND SPECIALIST VIROLOGY CENTRE, NHSGG	public	sra,bam	ERX4198667	Illumina MiSeq	SINGLE	PCR	VIRAL RNA	Severe acute respiratory syndrome coronavirus 2	ILLUMINA	2020-06-16 18:00:00	COG-UK/CVR753	ERP121228	PRJEB37886	United Kingdom	Scotland	10
ERR4239897	AMPLICON	498	134229806	SAMEA6958511	34631514	WEST OF SCOTLAND SPECIALIST VIROLOGY CENTRE, NHSGG	public	sra,bam	ERX4198691	Illumina MiSeq	SINGLE	PCR	VIRAL RNA	Severe acute respiratory syndrome coronavirus 2	ILLUMINA	2020-06-16 18:00:00	COG-UK/CVR1964	ERP121228	PRJEB37886	United Kingdom	Scotland	8
ERR4239912	AMPLICON	281	277614525	SAMEA6958527	63571715	QUADRAM INSTITUTE BIOSCIENCE	public	sra,bam	ERX4198707	NextSeq 500	SINGLE	PCR	VIRAL RNA	Severe acute respiratory syndrome coronavirus 2	ILLUMINA	2020-06-16 18:00:00	COG-UK/NORW-E86FD	ERP121228	PRJEB37886	United Kingdom	England	6
ERR4239919	AMPLICON	248	108259759	SAMEA6958533	27697470	REGIONAL VIRUS LABORATORY, BELFAST HEALTH AND SOCI	public	bam,sra	ERX4198713	Illumina MiSeq	SINGLE	PCR	VIRAL RNA	Severe acute respiratory syndrome coronavirus 2	ILLUMINA	2020-06-16 18:00:00	COG-UK/NIRE-FB4DF	ERP121228	PRJEB37886	United Kingdom	Northern_Ireland	6
ERR4239923	AMPLICON	497	179380534	SAMEA6958539	48751177	WEST OF SCOTLAND SPECIALIST VIROLOGY CENTRE, NHSGG	public	bam,sra	ERX4198719	Illumina MiSeq	SINGLE	PCR	VIRAL RNA	Severe acute respiratory syndrome coronavirus 2	ILLUMINA	2020-06-16 18:00:00	COG-UK/CVR762	ERP121228	PRJEB37886	United Kingdom	Scotland	5
ERR4239932	AMPLICON	283	288996061	SAMEA6958546	64733612	QUADRAM INSTITUTE BIOSCIENCE	public	sra,bam	ERX4198726	NextSeq 500	SINGLE	PCR	VIRAL RNA	Severe acute respiratory syndrome coronavirus 2	ILLUMINA	2020-06-16 18:00:00	COG-UK/NORW-E737F	ERP121228	PRJEB37886	United Kingdom	England	6
[truncated: 16,158 more rows]
