# Supplementary material for: A Novel SARS-CoV-2 Viral Sequence Bioinformatic Pipeline Has Found Genetic Evidence That the Viral 3′ Untranslated Region (UTR) Is Evolving and Generating Increased Viral Diversity
Source: Front Microbiol. 2021 Jun 21;12:665041. doi: 10.3389/fmicb.2021.665041 (PMC8256173; doi:10.3389/fmicb.2021.665041)
Supplement: Supplementary TABLE 2 — Sequencing metadata of 229,162 GISAID genomes downloaded until November 30, 2020. For every GISAID genome, we provided GISAID genome name, GISAID unique identifier (Accession ID), geographic location, host, sequencing technology, lineage, and clade fields, among other information. [file Table_2.XLSX]

## Sheet: 1_2020-04-15 tsv
Virus	name	Accession	ID	Collection	date	Location	Host	Passage	Specimen	Additional	host.1	information	Sequencing	technology	Assembly	method	Comment	Comment_1	type	Lineage	Clade
hCoV-19/Guangdong/20SF174/2020	EPI_ISL_406531	2020-01-22	Asia	/	China	/	Guangdong	/	Zhuhai	Human	Original	B	L
hCoV-19/Guangzhou/20SF206/2020	EPI_ISL_406533	2020-01-22	Asia	/	China	/	Guangdong	/	Guangzhou	Human	Original	B	L
hCoV-19/Foshan/20SF207/2020	EPI_ISL_406534	2020-01-22	Asia	/	China	/	Guangdong	/	Foshan	Human	Original	B	L
hCoV-19/Foshan/20SF210/2020	EPI_ISL_406535	2020-01-22	Asia	/	China	/	Guangdong	/	Foshan	Human	Original	B	L
hCoV-19/Foshan/20SF211/2020	EPI_ISL_406536	2020-01-22	Asia	/	China	/	Guangdong	/	Foshan	Human	Original	B	L
hCoV-19/Guangdong/20SF201/2020	EPI_ISL_406538	2020-01-23	Asia	/	China	/	Guangdong	Human	Original	B	L
hCoV-19/Shenzhen/SZTH-001/2020	EPI_ISL_406592	2020-01-13	Asia	/	China	/	Guangdong	/	Shenzhen	Human	Original	Alveolar	lavage	fluid	0.19%	Unique	Mutations	A	O
hCoV-19/Shenzhen/SZTH-002/2020	EPI_ISL_406593	2020-01-13	Asia	/	China	/	Guangdong	/	Shenzhen	Human	Original	Alveolar	lavage	fluid	Illumina	Miseq	A	S
hCoV-19/Shenzhen/SZTH-003/2020	EPI_ISL_406594	2020-01-16	Asia	/	China	/	Guangdong	/	Shenzhen	Human	Original	Alveolar	lavage	fluid	Insertion	of	7	nucleotide(s)	found	at	refpos
hCoV-19/Shenzhen/SZTH-004/2020	EPI_ISL_406595	2020-01-16	Asia	/	China	/	Guangdong	/	Shenzhen	Human	Original	Alveolar	lavage	fluid	Insertion	of	7	nucleotide(s)	found	at	refpos
hCoV-19/France/IDF-0372/2020	EPI_ISL_406596	2020-01-23	Europe	/	France	/	ÃŽle-de-France	/	Paris	Human	Original	Oropharyngeal	swab	Illumina	NextSeq	500	CLC	Genomics	Workbench	20	B.2.1
hCoV-19/France/IDF-0373/2020	EPI_ISL_406597	2020-01-23	Europe	/	France	/	ÃŽle-de-France	/	Paris	Human	Original	Oropharyngeal	swab	Illumina	NextSeq	500	CLC	Genomics	Workbench	20	B.2.1
hCoV-19/Australia/NSW01/2020	EPI_ISL_407893	2020-01-24	Oceania	/	Australia	/	New	South	Wales	/	Sydney	Human	Original	Nasopharyngeal	swab	Illumina	NextSeq	Geneious	Prime	2020.0.5	A
hCoV-19/Australia/QLD01/2020	EPI_ISL_407894	2020-01-28	Oceania	/	Australia	/	Queensland	/	Gold	Coast	Human	Original	Pharyngeal	swab	Illumina	NextSeq	Geneious	11.1.5	A	S
hCoV-19/Australia/QLD02/2020	EPI_ISL_407896	2020-01-30	Oceania	/	Australia	/	Queensland	/	Gold	Coast	Human	Original	Aspirate	Illumina	NextSeq	Geneious	11.1.5	A	S
hCoV-19/Fujian/8/2020	EPI_ISL_411060	2020-01-21	Asia	/	China	/	Fujian	Human	Original	Ion	Torrent	CLCGenomicsWorkbench	11_0_64	A	S
hCoV-19/Fujian/13/2020	EPI_ISL_411066	2020-01-22	Asia	/	China	/	Fujian	Human	Original	B	L
hCoV-19/Beijing/ICDC-DT005/2020	EPI_ISL_412386	2020-02-05	Asia	/	China	/	Beijing	Human	Original	cerebrospinal	fluid	MGI-2000RS	SPAdes	B.2.1	O
hCoV-19/Shandong/LY001/2020	EPI_ISL_412387	2020-01-21	Asia	/	China	/	Shandong	/	Linyi	county	Human	Original	orf1ab	gene,	partial	cds	None	O
hCoV-19/South	Korea/KUMC03/2020	EPI_ISL_413513	2020-02-27	Asia	/	South	Korea	Human	Original	Nasopharyngeal	swab	Illumina	Miseq	CLC	Genomics	workbench	10	A	S
hCoV-19/South	Korea/KUMC04/2020	EPI_ISL_413514	2020-02-27	Asia	/	South	Korea	Human	Vero	P1	Nasopharyngeal	swab	Illumina	Miseq	CLC	Genomics	workbench	10	A	S
hCoV-19/South	Korea/KUMC05/2020	EPI_ISL_413515	2020-02-27	Asia	/	South	Korea	Human	Original	Nasopharyngeal	swab	Illumina	Miseq	CLC	Genomics	workbench	10	A	S
hCoV-19/South	Korea/KUMC06/2020	EPI_ISL_413516	2020-02-27	Asia	/	South	Korea	Human	Vero	P1	Nasopharyngeal	swab	Illumina	Miseq	CLC	Genomics	workbench	10	A	S
hCoV-19/Iran/MHKN-1/2020	EPI_ISL_413517	2020-02-26	Asia	/	Iran	Human	Original	Sanger	dideoxy	sequencing	ORF1ab,	partial	cds	info	None	O
hCoV-19/Beijing/105/2020	EPI_ISL_413518	2020-01-26	Asia	/	China	/	Beijing	Human	unknown	MGISEQ2000	IDBA	v.	1.1.3	A	S
hCoV-19/Beijing/231/2020	EPI_ISL_413519	2020-01-28	Asia	/	China	/	Beijing	Human	unknown	MGISEQ2000	IDBA	v.	1.1.3	A	S
hCoV-19/Beijing/233/2020	EPI_ISL_413520	2020-01-28	Asia	/	China	/	Beijing	Human	unknown	MGISEQ2000	IDBA	v.	1.1.3	A	S
hCoV-19/Beijing/235/2020	EPI_ISL_413521	2020-01-28	Asia	/	China	/	Beijing	Human	unknown	MGISEQ2000	IDBA	v.	1.1.3	A	S
hCoV-19/India/MH-1-27/2020	EPI_ISL_413522	2020-01-27	Asia	/	India	/	Maharashtra	Human	Original	Throat	swab	Illumina	Miniseq	CLC	Genomics	Workbench	11	Gap	of	3	nucleotides
hCoV-19/India/MH-1-31/2020	EPI_ISL_413523	2020-01-31	Asia	/	India	/	Maharashtra	Human	Original	Throat	Swab	Illumina	Miniseq	CLC	Genomics	Workbench	11	A	S
hCoV-19/Nigeria/Lagos01/2020	EPI_ISL_413550	2020-02-27	Africa	/	Nigeria	/	Lagos	Human	Original	Sputum	Illumina	MiSeq	Viral-ngs	v1.25.0	Stretches	of	NNNs	(1.15%	of	overall	sequence).
hCoV-19/Iran/Tehran15AW/2020	EPI_ISL_413553	2020-02-28	Asia	/	Iran	/	Tehran	Human	Original	Throat	swab	Patient	with	chronic	respiratory	diseases	Sanger	nucleocapsid	phosphoprotein	(N)	gene,
hCoV-19/Iran/Tehran9BE/2020	EPI_ISL_413554	2020-02-23	Asia	/	Iran	/	Tehran	Human	Original	Throat	swab	Sanger	nucleocapsid	phosphoprotein	(N)	gene,	partial	cds	with	1	nucleotide
hCoV-19/Wales/PHW1/2020	EPI_ISL_413555	2020-02-27	Europe	/	United	Kingdom	/	Wales	Human	Original	B.1	G
hCoV-19/Wales/PHW2/2020	EPI_ISL_413556	2020-03-04	Europe	/	United	Kingdom	/	Wales	Human	Original	B.1.1.35	GR
hCoV-19/USA/CA-CDPH-UC1/2020	EPI_ISL_413557	2020-02-28	North	America	/	USA	/	California	/	Sonoma	County	Human	Original	Illumina	NextSeq	with	MSSPE	Geneious	11.1.3	A.1	S
hCoV-19/USA/CA-CDPH-UC2/2020	EPI_ISL_413558	2020-02-27	North	America	/	USA	/	California	/	Solano	County	Human	Original	Nasopharyngeal	swab,	oropharyngeal	swab	health	care	worker	taking
hCoV-19/USA/CA-CDPH-UC3/2020	EPI_ISL_413559	2020-02-27	North	America	/	USA	/	California	/	Solano	County	Human	Original	health	care	worker	taking	care	of	UC4	(EPI_ISL_413561)
hCoV-19/USA/WA-S3/2020	EPI_ISL_413560	2020-02-28	North	America	/	USA	/	Washington	Human	Original	Mid-Turbinate	nasal	swab	Illumina	Nextseq	Seattle	Flu	Assembly	Pipeline	A.1	S
hCoV-19/USA/CA-CDPH-UC4/2020	EPI_ISL_413561	2020-02-27	North	America	/	USA	/	California	/	Solano	County	Human	Original	Nasopharyngeal	swab	first	case	of	community transmission	in	the
hCoV-19/USA/WA11-UW7/2020	EPI_ISL_413562	2020-03-02	North	America	/	USA	/	Washington	Human	Original	Illumina	NextSeq	Geneious	Prime	2020.0.5	A.1	S
hCoV-19/USA/WA12-UW8/2020	EPI_ISL_413563	2020-03-03	North	America	/	USA	/	Washington	Human	Original	Illumina	NextSeq	Geneious	Prime	2020.0.5	A.1	S
hCoV-19/Netherlands/Andel_1365066/2020	EPI_ISL_413564	2020-03-01	Europe	/	Netherlands	/	Andel	Human	Original	Nanopore	Gap	of	3	nucleotides	when	compared	to	the	reference	sequence.	info
hCoV-19/Netherlands/Berlicum_1363564/2020	EPI_ISL_413565	2020-02-24	Europe	/	Netherlands	/	Berlicum	Human	Original	Nanopore	Stretches	of	NNNs	(1.69%	of	overall	sequence).	warn	B.1.1	GR
hCoV-19/Netherlands/Blaricum_1364780/2020	EPI_ISL_413566	2020-03-02	Europe	/	Netherlands	/	Blaricum	Human	Original	Nanopore	B.1	G
hCoV-19/Netherlands/Coevorden_1363618/2020	EPI_ISL_413567	2020	Europe	/	Netherlands	/	Coevorden	Human	Original	Nanopore	Stretches	of	NNNs	(1.51%	of	overall	sequence).	Gap	of	3	nucleotides
hCoV-19/Netherlands/Dalen_1363624/2020	EPI_ISL_413568	2020-03-01	Europe	/	Netherlands	/	Dalen	Human	Original	Nanopore	Gap	of	3	nucleotides	when	compared	to	reference	sequence.	info	B.11
hCoV-19/Netherlands/Delft_1363424/2020	EPI_ISL_413569	2020-02-28	Europe	/	Netherlands	/	Delft	Human	Original	Nanopore	Stretches	of	NNNs	(1.48%	of	overall	sequence).	warn	B.1.1	GR
hCoV-19/Netherlands/Diemen_1363454/2020	EPI_ISL_413570	2020-02-28	Europe	/	Netherlands	/	Noord	Holland	/	Diemen	Human	Original	Nanopore	Stretches	of	NNNs	(1.48%	of	overall	sequence).	warn
hCoV-19/Netherlands/Eindhoven_1363782/2020	EPI_ISL_413571	2020-03-02	Europe	/	Netherlands	/	Eindhoven	Human	Original	Nanopore	Single	stretch	of	NNNs	(0.67%)	B.1.1	GR
hCoV-19/Netherlands/Haarlem_1363688/2020	EPI_ISL_413572	2020-03-01	Europe	/	Netherlands	/	Haarlem	Human	Original	Nanopore	B.1	GH
hCoV-19/Netherlands/Hardinxveld_Giessendam_1364806/2020	EPI_ISL_413573	2020-03-02	Europe	/	Netherlands	/	Hardinxveld	Giessendam	Human	Original	Nanopore	Gap	of	3	nucleotides	when	compared	with	reference	sequence.	info
hCoV-19/Netherlands/Helmond_1363548/2020	EPI_ISL_413574	2020-02-29	Europe	/	Netherlands	/	Helmond	Human	Original	Nanopore	Single	stretch	of	NNNs	(0.67%)	B.1.1	GR
hCoV-19/Netherlands/Houten_1363498/2020	EPI_ISL_413575	2020-02-29	Europe	/	Netherlands	/	Houten	Human	Original	Nanopore	Stretches	of	NNNs	(1.48%	of	overall	sequence).	B.1	G
hCoV-19/Netherlands/Loon_op_zand_1363512/2020	EPI_ISL_413576	2020-02-29	Europe	/	Netherlands	/	Loon	op	zand	Human	Original	Nanopore	Stretches	of	NNNs	(1.51%	of	overall	sequence).	Gap	of
hCoV-19/Netherlands/Naarden_1364774/2020	EPI_ISL_413577	2020-03-02	Europe	/	Netherlands	/	Naarden	Human	Original	Nanopore	Gap	of	3	nucleotides	when	compared	to	reference	sequence.	info	B.11
hCoV-19/Netherlands/Nieuwendijk_1363582/2020	EPI_ISL_413578	2020-03-01	Europe	/	Netherlands	/	Nieuwendijk	Human	Original	Nanopore	Stretches	of	NNNs	(1.49%	of	overall	sequence).	Gap	of	3	nucleotides
hCoV-19/Netherlands/Nootdorp_1364222/2020	EPI_ISL_413579	2020-03-03	Europe	/	Netherlands	/	Nootdorp	Human	Original	Nanopore	B.1.1	GR
hCoV-19/Netherlands/Oisterwijk_1364072/2020	EPI_ISL_413580	2020-03-02	Europe	/	Netherlands	/	Oisterwijk	Human	Original	Nanopore	Gap	of	3	nucleotides	when	compared	to	the	reference	sequence.	info
hCoV-19/Netherlands/Oss_1363500/2020	EPI_ISL_413581	2020-02-29	Europe	/	Netherlands	/	Oss	Human	Original	Nanopore	Stretches	of	NNNs	(2.15%	of	overall	sequence).	Gap	of	3	nucleotides
hCoV-19/Netherlands/Rotterdam_1363790/2020	EPI_ISL_413582	2020-03-01	Europe	/	Netherlands	/	Rotterdam	Human	Original	Nanopore	Gap	of	3	nucleotides	when	compared	to	the	reference	sequence.	info
hCoV-19/Netherlands/Rotterdam_1364040/2020	EPI_ISL_413583	2020-03-02	Europe	/	Netherlands	/	Rotterdam	Human	Original	Nanopore	Gap	of	3	nucleotides	when	compared	to	the	reference	sequence.	info
hCoV-19/Netherlands/Rotterdam_1364740/2020	EPI_ISL_413584	2020-03-03	Europe	/	Netherlands	/	Rotterdam	Human	Original	Nanopore	B.1.1	GR
hCoV-19/Netherlands/Tilburg_/2020	EPI_ISL_413585	2020	Europe	/	Netherlands	/	Tilburg	Human	Original	Nanopore	Stretches	of	NNNs	(2.25%	of	overall	sequence).	Gap	of	3	nucleotides
hCoV-19/Netherlands/Tilburg_1363354/2020	EPI_ISL_413586	2020-02-27	Europe	/	Netherlands	/	Tilburg	Human	Original	Nanopore	Stretches	of	NNNs	(3.32%	of	overall	sequence).	Gap	of	3	nucleotides
hCoV-19/Netherlands/Tilburg_1364286/2020	EPI_ISL_413587	2020-03-03	Europe	/	Netherlands	/	Tilburg	Human	Original	Nanopore	B.1.1	GR
hCoV-19/Netherlands/Utrecht_1363564/2020	EPI_ISL_413588	2020-03-01	Europe	/	Netherlands	/	Utrecht	Human	Original	Nanopore	Single	stretch	of	NNNs	(0.67%	of	overall	sequence)	B.1	G
hCoV-19/Netherlands/Utrecht_1363628/2020	EPI_ISL_413589	2020-03-01	Europe	/	Netherlands	/	Utrecht	Human	Original	Nanopore	B.1	G
hCoV-19/Netherlands/Utrecht_1364066/2020	EPI_ISL_413590	2020-03-02	Europe	/	Netherlands	/	Utrecht	Human	Original	Nanopore	Gap	of	3	nucleotides	when	compared	to	the	reference	sequence.	info
hCoV-19/Netherlands/Zeewolde_1365080/2020	EPI_ISL_413591	2020-03-02	Europe	/	Netherlands	/	Zeewolde	Human	Original	Nanopore	B.1	G
hCoV-19/Taiwan/NTU03/2020	EPI_ISL_413592	2020-03-02	Asia	/	Taiwan	/	Taipei	Human	Vero	E6	Throat	swab	Sanger	B.1	GH
hCoV-19/Luxembourg/Lux1/2020	EPI_ISL_413593	2020-02-29	Europe	/	Luxembourg	Human	Original	Nanopore	B.1	G
hCoV-19/Australia/NSW08/2020	EPI_ISL_413594	2020-02-28	Oceania	/	Australia	/	New	South	Wales	/	Sydney	Human	Original	Oro-pharyngeal	swab	Illumina	Geneious	Prime	2020.0.5	B	O
hCoV-19/Australia/NSW09/2020	EPI_ISL_413595	2020-02-28	Oceania	/	Australia	/	New	South	Wales	/	Sydney	Human	Original	Nasopharyngeal	aspirate	Illumina	Geneious	Prime	B.4	O
hCoV-19/Australia/NSW10/2020	EPI_ISL_413596	2020-02-28	Oceania	/	Australia	/	New	South	Wales	/	Sydney	Human	Original	Nasopharyngeal	aspirate	Illumina	Geneious	prime	1	Y	in
hCoV-19/Australia/NSW11/2020	EPI_ISL_413597	2020-03-02	Oceania	/	Australia	/	New	South	Wales	/	Sydney	Human	Original	Oro-pharyngeal	swab	Illumina	Geneious	Prime	B.4	O
hCoV-19/Australia/NSW12/2020	EPI_ISL_413598	2020-03-04	Oceania	/	Australia	/	New	South	Wales	/	Sydney	Human	Original	Oro-pharyngeal	swab	Illumina	Geneious	Prime	B.4	O
hCoV-19/Australia/NSW13/2020	EPI_ISL_413599	2020-03-04	Oceania	/	Australia	/	New	South	Wales	/	Sydney	Human	Original	Oro-pharyngeal	swab	Illumina	Geneious	Prime	1	Y	in
hCoV-19/Australia/NSW14/2020	EPI_ISL_413600	2020-03-03	Oceania	/	Australia	/	New	South	Wales	/	Sydney	Human	Original	Sputum	Illumina	Geneious	Prime	B.4	O
hCoV-19/USA/WA13-UW9/2020	EPI_ISL_413601	2020-03-02	North	America	/	USA	/	Washington	Human	Original	Illumina	NextSeq	Geneious	Prime	2020.0.5	A.1	S
hCoV-19/Weifang/WF0001/2020	EPI_ISL_413691	2020-01	Asia	/	China	/	Weifang	Human	Original	MGI	A	S
hCoV-19/Weifang/WF0002/2020	EPI_ISL_413692	2020-01	Asia	/	China	/	Weifang	Human	Original	MGI	B	L
hCoV-19/Weifang/WF0003/2020	EPI_ISL_413693	2020-01	Asia	/	China	/	Weifang	Human	Original	MGI	B	L
hCoV-19/Weifang/WF0004/2020	EPI_ISL_413694	2020-01	Asia	/	China	/	Weifang	Human	Original	MGI	B	L
hCoV-19/China/WF0006/2020	EPI_ISL_413695	2020-01	Asia	/	China	Human	Original	MGI	Gap	of	1	nucleotide(s)	found	at	refpos	24228	(FRAMESHIFT).	Gap	of	10	nucleotide(s)
hCoV-19/China/WF0009/2020	EPI_ISL_413696	2020-01	Asia	/	China	Human	Original	MGI	Gap	of	4	nucleotide(s)	found	at	refpos	24517	(FRAMESHIFT).	Gap	of	11	nucleotide(s)
hCoV-19/Weifang/WF0012/2020	EPI_ISL_413697	2020-02	Asia	/	China	/	Weifang	Human	Original	MGI	A	S
hCoV-19/Weifang/WF0014/2020	EPI_ISL_413711	2020-02	Asia	/	China	/	Weifang	Human	Original	MGI	A	S
hCoV-19/USA/WA-S37/2020	EPI_ISL_417090	2020-03-04	North	America	/	USA	/	Washington	/	King	County	Human	Original	Illumina	Nextseq	Seattle	Flu	Assembly	Pipeline	A.1	S
hCoV-19/USA/WA-S38/2020	EPI_ISL_417091	2020-03-04	North	America	/	USA	/	Washington	/	Snohomish	County	Human	Original	Illumina	Nextseq	Seattle	Flu	Assembly	Pipeline	A.1	S
hCoV-19/USA/WA-S39/2020	EPI_ISL_417092	2020-03-04	North	America	/	USA	/	Washington	/	Snohomish	County	Human	Original	Illumina	Nextseq	Seattle	Flu	Assembly	Pipeline	A.1	S
hCoV-19/USA/WA-S40/2020	EPI_ISL_417093	2020-02-28	North	America	/	USA	/	Washington	/	Snohomish	County	Human	Original	Illumina	Nextseq	Seattle	Flu	Assembly	Pipeline	A.1	S
hCoV-19/USA/WA-S41/2020	EPI_ISL_417094	2020-02-28	North	America	/	USA	/	Washington	/	King	County	Human	Original	Illumina	Nextseq	Seattle	Flu	Assembly	Pipeline	Stretches	of
hCoV-19/USA/WA-S42/2020	EPI_ISL_417095	2020-02-28	North	America	/	USA	/	Washington	/	King	County	Human	Original	Illumina	Nextseq	Seattle	Flu	Assembly	Pipeline	A.1	S
hCoV-19/USA/WA-S43/2020	EPI_ISL_417096	2020-02-27	North	America	/	USA	/	Washington	Human	Original	Illumina	Nextseq	Seattle	Flu	Assembly	Pipeline	A.1	S
hCoV-19/USA/WA-S44/2020	EPI_ISL_417097	2020-02-28	North	America	/	USA	/	Washington	Human	Original	Illumina	Nextseq	Seattle	Flu	Assembly	Pipeline	A.1	S
hCoV-19/USA/WA-S45/2020	EPI_ISL_417098	2020-02-29	North	America	/	USA	/	Washington	Human	Original	Illumina	Nextseq	Seattle	Flu	Assembly	Pipeline	A.1	S
hCoV-19/USA/WA-S46/2020	EPI_ISL_417099	2020-02-29	North	America	/	USA	/	Washington	Human	Original	Illumina	Nextseq	Seattle	Flu	Assembly	Pipeline	A.1	S
hCoV-19/USA/WA-S47/2020	EPI_ISL_417100	2020-02-29	North	America	/	USA	/	Washington	/	Snohomish	County	Human	Original	Illumina	Nextseq	Seattle	Flu	Assembly	Pipeline	A.1	S
hCoV-19/USA/WA-S48/2020	EPI_ISL_417101	2020-02-29	North	America	/	USA	/	Washington	/	Snohomish	County	Human	Original	Illumina	Nextseq	Seattle	Flu	Assembly	Pipeline	A.1	S
hCoV-19/USA/WA-S49/2020	EPI_ISL_417102	2020-03-04	North	America	/	USA	/	Washington	/	King	County	Human	Original	Illumina	Nextseq	Seattle	Flu	Assembly	Pipeline	A.1	S
hCoV-19/USA/WA-S50/2020	EPI_ISL_417103	2020-03-05	North	America	/	USA	/	Washington	/	King	County	Human	Original	Illumina	Nextseq	Seattle	Flu	Assembly	Pipeline	A.1	S
hCoV-19/USA/WA-S51/2020	EPI_ISL_417104	2020-03-03	North	America	/	USA	/	Washington	Human	Original	Illumina	Nextseq	Seattle	Flu	Assembly	Pipeline	A.1	S
hCoV-19/USA/WA-S52/2020	EPI_ISL_417105	2020-03-03	North	America	/	USA	/	Washington	/	Snohomish	County	Human	Original	Illumina	Nextseq	Seattle	Flu	Assembly	Pipeline	A.1	S
hCoV-19/USA/WA-S53/2020	EPI_ISL_417106	2020-03-03	North	America	/	USA	/	Washington	/	Snohomish	County	Human	Original	Illumina	Nextseq	Seattle	Flu	Assembly	Pipeline	A.1	S
hCoV-19/USA/WA-S54/2020	EPI_ISL_417107	2020-03-05	North	America	/	USA	/	Washington	/	King	County	Human	Original	Illumina	Nextseq	Seattle	Flu	Assembly	Pipeline	A.1	S
hCoV-19/USA/WA-S55/2020	EPI_ISL_417108	2020-02-29	North	America	/	USA	/	Washington	/	King	County	Human	Original	Illumina	Nextseq	Seattle	Flu	Assembly	Pipeline	A.1	S
hCoV-19/USA/WA-S56/2020	EPI_ISL_417109	2020-03-05	North	America	/	USA	/	Washington	/	King	County	Human	Original	Illumina	Nextseq	Seattle	Flu	Assembly	Pipeline	NSP11	without
hCoV-19/USA/WA-S57/2020	EPI_ISL_417110	2020-03-03	North	America	/	USA	/	Washington	Human	Original	Illumina	Nextseq	Seattle	Flu	Assembly	Pipeline	A.1	S
hCoV-19/USA/WA-S58/2020	EPI_ISL_417111	2020-03-05	North	America	/	USA	/	Washington	/	Snohomish	County	Human	Original	Illumina	Nextseq	Seattle	Flu	Assembly	Pipeline	A.1	S
hCoV-19/USA/WA-S59/2020	EPI_ISL_417112	2020-03-02	North	America	/	USA	/	Washington	/	King	County	Human	Original	Illumina	Nextseq	Seattle	Flu	Assembly	Pipeline	A.1	S
hCoV-19/USA/WA-S60/2020	EPI_ISL_417113	2020-03-02	North	America	/	USA	/	Washington	/	King	County	Human	Original	Illumina	Nextseq	Seattle	Flu	Assembly	Pipeline	Long	stretches
hCoV-19/USA/WA-S61/2020	EPI_ISL_417114	2020-03-05	North	America	/	USA	/	Washington	/	King	County	Human	Original	Illumina	Nextseq	Seattle	Flu	Assembly	Pipeline	A.1	S
hCoV-19/USA/WA-S62/2020	EPI_ISL_417115	2020-03-03	North	America	/	USA	/	Washington	/	Snohomish	County	Human	Original	Illumina	Nextseq	Seattle	Flu	Assembly	Pipeline	A.1	S
hCoV-19/USA/WA-S63/2020	EPI_ISL_417116	2020-03-04	North	America	/	USA	/	Washington	/	King	County	Human	Original	Illumina	Nextseq	Seattle	Flu	Assembly	Pipeline	A.1	S
hCoV-19/USA/WA-S64/2020	EPI_ISL_417117	2020-03-03	North	America	/	USA	/	Washington	/	King	County	Human	Original	Illumina	Nextseq	Seattle	Flu	Assembly	Pipeline	A.1	S
hCoV-19/USA/WA-S65/2020	EPI_ISL_417118	2020-03-03	North	America	/	USA	/	Washington	/	King	County	Human	Original	Illumina	Nextseq	Seattle	Flu	Assembly	Pipeline	A.1	S
hCoV-19/USA/WA-S66/2020	EPI_ISL_417119	2020-03-06	North	America	/	USA	/	Washington	/	Snohomish	County	Human	Original	Illumina	Nextseq	Seattle	Flu	Assembly	Pipeline	A.1	S
hCoV-19/USA/WA-S67/2020	EPI_ISL_417120	2020-03-04	North	America	/	USA	/	Washington	/	King	County	Human	Original	Illumina	Nextseq	Seattle	Flu	Assembly	Pipeline	A.1	S
hCoV-19/USA/WA-S68/2020	EPI_ISL_417121	2020-03-04	North	America	/	USA	/	Washington	/	King	County	Human	Original	Illumina	Nextseq	Seattle	Flu	Assembly	Pipeline	A.1	S
hCoV-19/USA/WA-S69/2020	EPI_ISL_417122	2020-03-05	North	America	/	USA	/	Washington	/	King	County	Human	Original	Illumina	Nextseq	Seattle	Flu	Assembly	Pipeline	A.1	S
hCoV-19/USA/WA-S70/2020	EPI_ISL_417123	2020-03-05	North	America	/	USA	/	Washington	/	King	County	Human	Original	Illumina	Nextseq	Seattle	Flu	Assembly	Pipeline	A.1	S
hCoV-19/USA/WA-S71/2020	EPI_ISL_417124	2020-03-05	North	America	/	USA	/	Washington	/	King	County	Human	Original	Illumina	Nextseq	Seattle	Flu	Assembly	Pipeline	A.1	S
hCoV-19/USA/WA-S72/2020	EPI_ISL_417125	2020-03-06	North	America	/	USA	/	Washington	/	King	County	Human	Original	Illumina	Nextseq	Seattle	Flu	Assembly	Pipeline	A.1	S
hCoV-19/USA/WA-S73/2020	EPI_ISL_417126	2020-03-05	North	America	/	USA	/	Washington	Human	Original	Illumina	Nextseq	Seattle	Flu	Assembly	Pipeline	A.1	S
hCoV-19/USA/WA-S74/2020	EPI_ISL_417127	2020-03-05	North	America	/	USA	/	Washington	/	King	County	Human	Original	Illumina	Nextseq	Seattle	Flu	Assembly	Pipeline	A.1	S
hCoV-19/USA/WA-S75/2020	EPI_ISL_417128	2020-03-05	North	America	/	USA	/	Washington	/	King	County	Human	Original	Illumina	Nextseq	Seattle	Flu	Assembly	Pipeline	A.1	S
hCoV-19/USA/WA-S76/2020	EPI_ISL_417129	2020-03-05	North	America	/	USA	/	Washington	/	King	County	Human	Original	Illumina	Nextseq	Seattle	Flu	Assembly	Pipeline	A.1	S
hCoV-19/USA/WA-S77/2020	EPI_ISL_417130	2020-03-05	North	America	/	USA	/	Washington	/	King	County	Human	Original	Illumina	Nextseq	Seattle	Flu	Assembly	Pipeline	A.1	S
hCoV-19/USA/WA-S78/2020	EPI_ISL_417131	2020-03-05	North	America	/	USA	/	Washington	/	King	County	Human	Original	Illumina	Nextseq	Seattle	Flu	Assembly	Pipeline	Stretches	of
hCoV-19/USA/WA-S79/2020	EPI_ISL_417132	2020-03-05	North	America	/	USA	/	Washington	/	King	County	Human	Original	Illumina	Nextseq	Seattle	Flu	Assembly	Pipeline	A.1	S
hCoV-19/USA/WA-S80/2020	EPI_ISL_417133	2020-03-05	North	America	/	USA	/	Washington	/	King	County	Human	Original	Illumina	Nextseq	Seattle	Flu	Assembly	Pipeline	A.1	S
hCoV-19/USA/WA-S81/2020	EPI_ISL_417134	2020-02-26	North	America	/	USA	/	Washington	/	King	County	Human	Original	Illumina	Nextseq	Seattle	Flu	Assembly	Pipeline	A.1	S
hCoV-19/USA/WA-S82/2020	EPI_ISL_417135	2020-02-22	North	America	/	USA	/	Washington	/	King	County	Human	Original	Illumina	Nextseq	Seattle	Flu	Assembly	Pipeline	A.1	S
hCoV-19/USA/WA-S83/2020	EPI_ISL_417136	2020-03-05	North	America	/	USA	/	Washington	/	King	County	Human	Original	Illumina	Nextseq	Seattle	Flu	Assembly	Pipeline	A.1	S
hCoV-19/USA/WA-S84/2020	EPI_ISL_417137	2020-02-21	North	America	/	USA	/	Washington	/	King	County	Human	Original	Illumina	Nextseq	Seattle	Flu	Assembly	Pipeline	A.1	S
hCoV-19/USA/WA-S85/2020	EPI_ISL_417138	2020-03-05	North	America	/	USA	/	Washington	/	King	County	Human	Original	Illumina	Nextseq	Seattle	Flu	Assembly	Pipeline	Stretches	of
hCoV-19/USA/WA-S86/2020	EPI_ISL_417139	2020-03-01	North	America	/	USA	/	Washington	/	King	County	Human	Original	Illumina	Nextseq	Seattle	Flu	Assembly	Pipeline	A.1	S
hCoV-19/USA/WA-S87/2020	EPI_ISL_417140	2020-03-01	North	America	/	USA	/	Washington	/	King	County	Human	Original	Illumina	Nextseq	Seattle	Flu	Assembly	Pipeline	A.1	S
hCoV-19/USA/WA-S88/2020	EPI_ISL_417141	2020-03-01	North	America	/	USA	/	Washington	/	King	County	Human	Original	Illumina	Nextseq	Seattle	Flu	Assembly	Pipeline	A.1	S
hCoV-19/USA/WA-S89/2020	EPI_ISL_417142	2020-02-29	North	America	/	USA	/	Washington	/	Umatilla	County	Human	Original	Illumina	Nextseq	Seattle	Flu	Assembly	Pipeline	A.1	S
hCoV-19/USA/WA-S90/2020	EPI_ISL_417143	2020-02-29	North	America	/	USA	/	Washington	/	Umatilla	County	Human	Original	Illumina	Nextseq	Seattle	Flu	Assembly	Pipeline	A.1	S
hCoV-19/USA/WA-S91/2020	EPI_ISL_417144	2020-03-02	North	America	/	USA	/	Washington	/	Snohomish	County	Human	Original	Illumina	Nextseq	Seattle	Flu	Assembly	Pipeline	A.1	S
hCoV-19/USA/WA-S92/2020	EPI_ISL_417145	2020-02-29	North	America	/	USA	/	Washington	/	King	County	Human	Original	Illumina	Nextseq	Seattle	Flu	Assembly	Pipeline	A.1	S
hCoV-19/USA/WA-S93/2020	EPI_ISL_417146	2020-02-29	North	America	/	USA	/	Washington	/	King	County	Human	Original	Illumina	Nextseq	Seattle	Flu	Assembly	Pipeline	A.1	S
hCoV-19/USA/WA-S94/2020	EPI_ISL_417147	2020-02-28	North	America	/	USA	/	Washington	/	Snohomish	County	Human	Original	Illumina	Nextseq	Seattle	Flu	Assembly	Pipeline	A.1	S
hCoV-19/USA/WA-S95/2020	EPI_ISL_417148	2020-02-28	North	America	/	USA	/	Washington	/	King	County	Human	Original	Illumina	Nextseq	Seattle	Flu	Assembly	Pipeline	A.1	S
hCoV-19/USA/WA-S96/2020	EPI_ISL_417149	2020-02-28	North	America	/	USA	/	Washington	/	King	County	Human	Original	Illumina	Nextseq	Seattle	Flu	Assembly	Pipeline	A.1	S
hCoV-19/USA/WA-S97/2020	EPI_ISL_417150	2020-02-28	North	America	/	USA	/	Washington	/	King	County	Human	Original	Illumina	Nextseq	Seattle	Flu	Assembly	Pipeline	A.1	S
hCoV-19/USA/WA-S98/2020	EPI_ISL_417151	2020-02-29	North	America	/	USA	/	Washington	/	King	County	Human	Original	Illumina	Nextseq	Seattle	Flu	Assembly	Pipeline	A.1	S
hCoV-19/USA/WA-S99/2020	EPI_ISL_417152	2020-02-28	North	America	/	USA	/	Washington	/	King	County	Human	Original	Illumina	Nextseq	Seattle	Flu	Assembly	Pipeline	A.1	S
hCoV-19/USA/WA-S100/2020	EPI_ISL_417153	2020-02-29	North	America	/	USA	/	Washington	/	King	County	Human	Original	Illumina	Nextseq	Seattle	Flu	Assembly	Pipeline	A.1	S
hCoV-19/USA/WA-S101/2020	EPI_ISL_417154	2020-02-28	North	America	/	USA	/	Washington	/	King	County	Human	Original	Illumina	Nextseq	Seattle	Flu	Assembly	Pipeline	A.1	S
hCoV-19/USA/WA-S102/2020	EPI_ISL_417155	2020-02-28	North	America	/	USA	/	Washington	/	King	County	Human	Original	Illumina	Nextseq	Seattle	Flu	Assembly	Pipeline	A.1	S
hCoV-19/USA/WA-S103/2020	EPI_ISL_417156	2020-02-28	North	America	/	USA	/	Washington	/	King	County	Human	Original	Illumina	Nextseq	Seattle	Flu	Assembly	Pipeline	A.1	S
hCoV-19/USA/WA-S104/2020	EPI_ISL_417157	2020-03-05	North	America	/	USA	/	Washington	/	Snohomish	County	Human	Original	Illumina	Nextseq	Seattle	Flu	Assembly	Pipeline	A.1	S
hCoV-19/USA/WA-S105/2020	EPI_ISL_417158	2020-02-28	North	America	/	USA	/	Washington	/	King	County	Human	Original	Illumina	Nextseq	Seattle	Flu	Assembly	Pipeline	A.1	S
hCoV-19/USA/WA-S106/2020	EPI_ISL_417159	2020-02-29	North	America	/	USA	/	Washington	/	King	County	Human	Original	Illumina	Nextseq	Seattle	Flu	Assembly	Pipeline	A.1	S
hCoV-19/USA/WA-S107/2020	EPI_ISL_417160	2020-02-29	North	America	/	USA	/	Washington	/	King	County	Human	Original	Illumina	Nextseq	Seattle	Flu	Assembly	Pipeline	A.1	S
hCoV-19/USA/WA-S108/2020	EPI_ISL_417161	2020-02-29	North	America	/	USA	/	Washington	/	King	County	Human	Original	Illumina	Nextseq	Seattle	Flu	Assembly	Pipeline	A.1	S
hCoV-19/USA/WA-S109/2020	EPI_ISL_417162	2020-03-01	North	America	/	USA	/	Washington	/	Snohomish	County	Human	Original	Illumina	Nextseq	Seattle	Flu	Assembly	Pipeline	A.1	S
hCoV-19/USA/WA-S110/2020	EPI_ISL_417163	2020-03-05	North	America	/	USA	/	Washington	/	King	County	Human	Original	Illumina	Nextseq	Seattle	Flu	Assembly	Pipeline	A.1	S
hCoV-19/USA/WA-S111/2020	EPI_ISL_417164	2020-03-07	North	America	/	USA	/	Washington	/	King	County	Human	Original	Illumina	Nextseq	Seattle	Flu	Assembly	Pipeline	A.1	S
hCoV-19/USA/WA-S112/2020	EPI_ISL_417165	2020-03-08	North	America	/	USA	/	Washington	/	King	County	Human	Original	Illumina	Nextseq	Seattle	Flu	Assembly	Pipeline	A.1	S
hCoV-19/USA/WA-S113/2020	EPI_ISL_417166	2020-02-29	North	America	/	USA	/	Washington	/	King	County	Human	Original	Illumina	Nextseq	Seattle	Flu	Assembly	Pipeline	A	S
hCoV-19/USA/WA-S114/2020	EPI_ISL_417167	2020-03-05	North	America	/	USA	/	Washington	/	Snohomish	County	Human	Original	Illumina	Nextseq	Seattle	Flu	Assembly	Pipeline	A.1	S
hCoV-19/USA/WA-S115/2020	EPI_ISL_417168	2020-02-29	North	America	/	USA	/	Washington	/	King	County	Human	Original	Illumina	Nextseq	Seattle	Flu	Assembly	Pipeline	A.1	S
hCoV-19/USA/WA-S116/2020	EPI_ISL_417169	2020-03-02	North	America	/	USA	/	Washington	Human	Original	Illumina	Nextseq	Seattle	Flu	Assembly	Pipeline	A.1	S
hCoV-19/USA/WA-S117/2020	EPI_ISL_417170	2020-03-02	North	America	/	USA	/	Washington	Human	Original	Illumina	Nextseq	Seattle	Flu	Assembly	Pipeline	A.1	S
hCoV-19/USA/WA-S118/2020	EPI_ISL_417171	2020-03-01	North	America	/	USA	/	Washington	/	King	County	Human	Original	Illumina	Nextseq	Seattle	Flu	Assembly	Pipeline	A.1	S
hCoV-19/USA/WA-S119/2020	EPI_ISL_417172	2020-02-29	North	America	/	USA	/	Washington	/	King	County	Human	Original	Illumina	Nextseq	Seattle	Flu	Assembly	Pipeline	A.1	S
hCoV-19/USA/WA-S120/2020	EPI_ISL_417173	2020-03-01	North	America	/	USA	/	Washington	/	King	County	Human	Original	Illumina	Nextseq	Seattle	Flu	Assembly	Pipeline	Long	stretches
hCoV-19/USA/WA-S121/2020	EPI_ISL_417174	2020-03-01	North	America	/	USA	/	Washington	/	King	County	Human	Original	Illumina	Nextseq	Seattle	Flu	Assembly	Pipeline	Stretches	of
hCoV-19/USA/WA-S122/2020	EPI_ISL_417175	2020-03-02	North	America	/	USA	/	Washington	/	Grant	County	Human	Original	Illumina	Nextseq	Seattle	Flu	Assembly	Pipeline	A.1	S
hCoV-19/Hong	Kong/HKPU1_2101/2020	EPI_ISL_417176	2020-01-21	Asia	/	Hong	Kong	Human	Original	Nanopore	MinION	and	Illumina	MiSeq	A	S
hCoV-19/Hong	Kong/HKPU2_1801/2020	EPI_ISL_417177	2020-01-23	Asia	/	Hong	Kong	Human	Original	Nanopore	MinION	and	Illumina	MiSeq	Stretches	of	NNNs	(2.95%	of	overall	sequence).
hCoV-19/Hong	Kong/HKPU6_2101/2020	EPI_ISL_417178	2020-01-25	Asia	/	Hong	Kong	Human	Original	B	L
hCoV-19/Hong	Kong/HKPU12_2201/2020	EPI_ISL_417179	2020-01-30	Asia	/	Hong	Kong	Human	Original	Nanopore	MinION	and	Illumina	MiSeq	Stretches	of	NNNs	(4.76%	of	overall	sequence).
hCoV-19/Hong	Kong/HKPU17_2201/2020	EPI_ISL_417180	2020-02-03	Asia	/	Hong	Kong	Human	Original	Nanopore	MinION	and	Illumina	MiSeq	Stretches	of	NNNs	(1.42%	of	overall	sequence).
hCoV-19/Hong	Kong/HKPU19_0402/2020	EPI_ISL_417181	2020-02-05	Asia	/	Hong	Kong	Human	Original	Nanopore	MinION	and	Illumina	MiSeq	B.2.1	O
hCoV-19/Hong	Kong/HKPU20_3001/2020	EPI_ISL_417182	2020-02-05	Asia	/	Hong	Kong	Human	Original	Nanopore	MinION	and	Illumina	MiSeq	Stretches	of	NNNs	(1.87%	of	overall	sequence).
hCoV-19/Hong	Kong/HKPU23_2601/2020	EPI_ISL_417183	2020-01-30	Asia	/	Hong	Kong	Human	Original	Nanopore	MinION	and	Illumina	MiSeq	Stretches	of	NNNs	(2.70%	of	overall	sequence).
hCoV-19/Hong	Kong/HKPU27_3001/2020	EPI_ISL_417184	2020-02-08	Asia	/	Hong	Kong	Human	Original	Nanopore	MinION	and	Illumina	MiSeq	Stretches	of	NNNs	(3.42%	of	overall	sequence).
hCoV-19/Hong	Kong/HKPU28_3001/2020	EPI_ISL_417185	2020-02-09	Asia	/	Hong	Kong	Human	Original	Nanopore	MinION	and	Illumina	MiSeq	B.2.1	O
hCoV-19/South	Africa/R03006/2020	EPI_ISL_417186	2020-03-07	Africa	/	South	Africa	/	KZN	Human	Original	Combined	nasopharyngeal	and	oropharyngeal	swab	Illumina	Miseq	Mapping	to	reference
hCoV-19/Hong	Kong/HKPU29_0102/2020	EPI_ISL_417187	2020-02-08	Asia	/	Hong	Kong	Human	Original	Nanopore	MinION	and	Illumina	MiSeq	B.2.8	O
hCoV-19/Hong	Kong/HKPU30_2901/2020	EPI_ISL_417188	2020-02-08	Asia	/	Hong	Kong	Human	Original	Nanopore	MinION	and	Illumina	MiSeq	B.2.8	O
hCoV-19/USA/MN4-MDH4/2020	EPI_ISL_417189	2020-03-09	North	America	/	USA	/	Minnesota	Human	Original	Nanopore	MinION	ARTIC-nCoV-bioinformaticsSOP	v1.0.0	0.06%UniqueMutations	relative	to	reference	sequence.	warn	B.2
hCoV-19/Hong	Kong/HKPU_2801/2020	EPI_ISL_417190	2020-02-08	Asia	/	Hong	Kong	Human	Original	Nanopore	MinION	and	Illumina	MiSeq	Stretches	of	NNNs	(3.45%	of	overall	sequence).
hCoV-19/USA/MN5-MDH5/2020	EPI_ISL_417191	2020-03-10	North	America	/	USA	/	Minnesota	Human	Original	Nanopore	MinION	ARTIC-nCoV-bioinformaticsSOP	v1.0.0	Insertion	of	4	nucleotides	when	compared	to
hCoV-19/USA/MN25-MDH25/2020	EPI_ISL_417192	2020-03-12	North	America	/	USA	/	Minnesota	Human	Original	Nanopore	MinION	ARTIC-nCoV-bioinformaticsSOP	v1.0.0	B.1	GH
hCoV-19/Hong	Kong/HKPU32_0402/2020	EPI_ISL_417193	2020-02-09	Asia	/	Hong	Kong	Human	Original	Nanopore	MinION	and	Illumina	MiSeq	B.2.8	O
hCoV-19/USA/MN26-MDH26/2020	EPI_ISL_417194	2020-03-12	North	America	/	USA	/	Minnesota	Human	Original	Nanopore	MinION	ARTIC-nCoV-bioinformaticsSOP	v1.0.0	A.1	S
hCoV-19/Hong	Kong/HKPU33_0202/2020	EPI_ISL_417195	2020-02-09	Asia	/	Hong	Kong	Human	Original	Nanopore	MinION	and	Illumina	MiSeq	Stretches	of	NNNs	(2.77%	of	overall	sequence).
hCoV-19/USA/MN29-MDH29/2020	EPI_ISL_417196	2020-03-11	North	America	/	USA	/	Minnesota	Human	Original	Nanopore	MinION	ARTIC-nCoV-bioinformaticsSOP	v1.0.0	B.1.1	GR
hCoV-19/Hong	Kong/HKPU34_3001/2020	EPI_ISL_417197	2020-02-09	Asia	/	Hong	Kong	Human	Original	Nanopore	MinION	and	Illumina	MiSeq	B.2.8	O
hCoV-19/USA/MN30-MDH30/2020	EPI_ISL_417198	2020-03-12	North	America	/	USA	/	Minnesota	Human	Original	Nanopore	MinION	ARTIC-nCoV-bioinformaticsSOP	v1.0.0	Insertion	of	1	nucleotide(s)	found	at	refpos
hCoV-19/Hong	Kong/HKPU35_0402/2020	EPI_ISL_417199	2020-02-09	Asia	/	Hong	Kong	Human	Original	Nanopore	MinION	and	Illumina	MiSeq	Stretches	of	NNNs	(2.60%	of	overall	sequence).
hCoV-19/USA/WI-UW-06/2020	EPI_ISL_417200	2020-03-21	North	America	/	USA	/	Wisconsin	/	Dane	County	Human	Original	Nasal	swab	Nanopore	MinION	-	ARTIC	sequencing	protocol
hCoV-19/USA/WI-UW-07/2020	EPI_ISL_417201	2020-03-21	North	America	/	USA	/	Wisconsin	/	Dane	County	Human	Original	Nasal	swab	Nanopore	GridION	--	ARTIC	sequencing	protocol
hCoV-19/USA/WI-UW-08/2020	EPI_ISL_417202	2020-03-21	North	America	/	USA	/	Wisconsin	/	Dane	County	Human	Original	Nasal	swab	Nanopore	GridION	--	ARTIC	protocol	custom
hCoV-19/USA/WI-UW-09/2020	EPI_ISL_417203	2020-03-21	North	America	/	USA	/	Wisconsin	/	Dane	County	Human	Original	Nasal	swab	Nanpore	GridION	--	ARTIC	sequencing	protocol
hCoV-19/USA/WI-UW-10/2020	EPI_ISL_417204	2020-03-21	North	America	/	USA	/	Wisconsin	/	Dane	County	Human	Original	Nasal	swab	Nanopore	GridION	--	ARTIC	sequencing	protocol
hCoV-19/Spain/VC-FISABIO-9/2020	EPI_ISL_417205	2020-03-02	Europe	/	Spain	/	Comunitat	Valenciana	/	Valencia	Human	Original	Nasopharyngeal	swab	Nanopore	MinION	Artic	pipeline	Long	stretches	of
hCoV-19/Spain/VC-FISABIO-10/2020	EPI_ISL_417206	2020-03-06	Europe	/	Spain	/	Comunitat	Valenciana	/	Valencia	Human	Original	Nasopharyngeal	swab	Nanopore	MinION	Artic	pipeline	Long	stretches	of
hCoV-19/New	Zealand/CoV001/2020	EPI_ISL_417211	2020-03-11	Oceania	/	New	Zealand	/	Otago	Human	Original	Illumina	MiSeq	Department	of	Microbiology	and	Immunology,	PO	Box	56,
hCoV-19/New	Zealand/CoV002/2020	EPI_ISL_417212	2020-03-11	Oceania	/	New	Zealand	/	Otago	Human	Original	Illumina	MiSeq	0.09%UniqueMutations	relative	to	reference	sequence.	Gap	of	1
hCoV-19/England/20102068502/2020	EPI_ISL_417213	2020-03-01	Europe	/	United	Kingdom	/	England	Human	Original	Illumina	NextSeq	PHE	pipeline	(BWA-SAMtools-Quasibam)	B.2.1	V
hCoV-19/England/20102073303/2020	EPI_ISL_417214	2020-03-02	Europe	/	United	Kingdom	/	England	Human	Original	Illumina	NextSeq	PHE	pipeline	(BWA-SAMtools-Quasibam)	Stretches	of	NNNs	(1.41%	of	overall
hCoV-19/England/20102087902/2020	EPI_ISL_417215	2020-02-25	Europe	/	United	Kingdom	/	England	Human	Original	Illumina	NextSeq	PHE	pipeline	(BWA-SAMtools-Quasibam)	B.2	V
hCoV-19/England/20102088002/2020	EPI_ISL_417216	2020-02-25	Europe	/	United	Kingdom	/	England	Human	Original	Illumina	NextSeq	PHE	pipeline	(BWA-SAMtools-Quasibam)	Stretches	of	NNNs	(1.13%	of	overall
hCoV-19/England/20102098802/2020	EPI_ISL_417217	2020-03-01	Europe	/	United	Kingdom	/	England	Human	Original	Illumina	NextSeq	PHE	pipeline	(BWA-SAMtools-Quasibam)	B.1.98	G
hCoV-19/England/20102112102/2020	EPI_ISL_417218	2020-03-02	Europe	/	United	Kingdom	/	England	Human	Original	Illumina	NextSeq	PHE	pipeline	(BWA-SAMtools-Quasibam)	Stretches	of	NNNs	(1.21%	of	overall
hCoV-19/England/20102115303/2020	EPI_ISL_417219	2020-03-01	Europe	/	United	Kingdom	/	England	Human	Original	Illumina	NextSeq	PHE	pipeline	(BWA-SAMtools-Quasibam)	Stretches	of	NNNs	(2.26%	of	overall
hCoV-19/England/20104002606/2020	EPI_ISL_417220	2020-03-03	Europe	/	United	Kingdom	/	England	Human	Original	Illumina	NextSeq	PHE	pipeline	(BWA-SAMtools-Quasibam)	Gap	of	3	nucleotides	when	compared
hCoV-19/England/20104002902/2020	EPI_ISL_417221	2020-03-04	Europe	/	United	Kingdom	/	England	Human	Original	Illumina	NextSeq	PHE	pipeline	(BWA-SAMtools-Quasibam)	Stretches	of	NNNs	(1.04%	of	overall
hCoV-19/England/20104003002/2020	EPI_ISL_417222	2020-03-04	Europe	/	United	Kingdom	/	England	Human	Original	Illumina	NextSeq	PHE	pipeline	(BWA-SAMtools-Quasibam)	B.1	G
hCoV-19/England/20104004402/2020	EPI_ISL_417223	2020-03-02	Europe	/	United	Kingdom	/	England	Human	Original	Illumina	NextSeq	PHE	pipeline	(BWA-SAMtools-Quasibam)	Stretches	of	NNNs	(1.62%	of	overall
hCoV-19/England/20104004502/2020	EPI_ISL_417224	2020-03-01	Europe	/	United	Kingdom	/	England	Human	Original	Illumina	NextSeq	PHE	pipeline	(BWA-SAMtools-Quasibam)	Stretches	of	NNNs	(1.75%	of	overall
hCoV-19/England/20104004802/2020	EPI_ISL_417225	2020-03-02	Europe	/	United	Kingdom	/	England	Human	Original	Illumina	NextSeq	PHE	pipeline	(BWA-SAMtools-Quasibam)	Stretches	of	NNNs	(2.17%	of	overall
hCoV-19/England/20104004902/2020	EPI_ISL_417226	2020-03-02	Europe	/	United	Kingdom	/	England	Human	Original	Illumina	NextSeq	PHE	pipeline	(BWA-SAMtools-Quasibam)	B.1.98	G
hCoV-19/England/20104007503/2020	EPI_ISL_417227	2020-03-03	Europe	/	United	Kingdom	/	England	Human	Original	Illumina	NextSeq	PHE	pipeline	(BWA-SAMtools-Quasibam)	B.1	G
hCoV-19/England/20104008402/2020	EPI_ISL_417228	2020-03-03	Europe	/	United	Kingdom	/	England	Human	Original	Illumina	NextSeq	PHE	pipeline	(BWA-SAMtools-Quasibam)	B.1.98	G
hCoV-19/England/20104008502/2020	EPI_ISL_417229	2020-03-01	Europe	/	United	Kingdom	/	England	Human	Original	Illumina	NextSeq	PHE	pipeline	(BWA-SAMtools-Quasibam)	Stretches	of	NNNs	(1.74%	of	overall
hCoV-19/England/20104008702/2020	EPI_ISL_417230	2020-03-02	Europe	/	United	Kingdom	/	England	Human	Original	Illumina	NextSeq	PHE	pipeline	(BWA-SAMtools-Quasibam)	B.1.1	GR
hCoV-19/England/20104008802/2020	EPI_ISL_417231	2020-03-03	Europe	/	United	Kingdom	/	England	Human	Original	Illumina	NextSeq	PHE	pipeline	(BWA-SAMtools-Quasibam)	B.1.98	G
hCoV-19/England/20104008902/2020	EPI_ISL_417232	2020-03-04	Europe	/	United	Kingdom	/	England	Human	Original	Illumina	NextSeq	PHE	pipeline	(BWA-SAMtools-Quasibam)	B.1.1	GR
hCoV-19/England/20104009002/2020	EPI_ISL_417233	2020-03-02	Europe	/	United	Kingdom	/	England	Human	Original	Illumina	NextSeq	PHE	pipeline	(BWA-SAMtools-Quasibam)	B.1	G
hCoV-19/England/20104009102/2020	EPI_ISL_417234	2020-03-02	Europe	/	United	Kingdom	/	England	Human	Original	Illumina	NextSeq	PHE	pipeline	(BWA-SAMtools-Quasibam)	B.1.1	GR
hCoV-19/England/20104013703/2020	EPI_ISL_417235	2020-03-02	Europe	/	United	Kingdom	/	England	Human	Original	Illumina	NextSeq	PHE	pipeline	(BWA-SAMtools-Quasibam)	B.1.1	GR
hCoV-19/England/20104015302/2020	EPI_ISL_417236	2020-03-01	Europe	/	United	Kingdom	/	England	Human	Original	Illumina	NextSeq	PHE	pipeline	(BWA-SAMtools-Quasibam)	B.1	G
hCoV-19/England/20104023103/2020	EPI_ISL_417237	2020-03-03	Europe	/	United	Kingdom	/	England	Human	Original	Illumina	NextSeq	PHE	pipeline	(BWA-SAMtools-Quasibam)	Stretches	of	NNNs	(1.18%	of	overall
hCoV-19/England/20104035803/2020	EPI_ISL_417238	2020-03-03	Europe	/	United	Kingdom	/	England	Human	Original	Illumina	NextSeq	PHE	pipeline	(BWA-SAMtools-Quasibam)	B.4	O
hCoV-19/England/20106003303/2020	EPI_ISL_417239	2020-03-03	Europe	/	United	Kingdom	/	England	Human	Original	Illumina	NextSeq	PHE	pipeline	(BWA-SAMtools-Quasibam)	Gap	of	3	nucleotides	when	compared
hCoV-19/England/20106004803/2020	EPI_ISL_417240	2020-03-03	Europe	/	United	Kingdom	/	England	Human	Original	Illumina	NextSeq	PHE	pipeline	(BWA-SAMtools-Quasibam)	B.1.98	G
hCoV-19/England/20106004902/2020	EPI_ISL_417241	2020-03-05	Europe	/	United	Kingdom	/	England	Human	Original	Illumina	NextSeq	PHE	pipeline	(BWA-SAMtools-Quasibam)	Stretches	of	NNNs	(1.07%	of	overall
hCoV-19/England/20106005103/2020	EPI_ISL_417242	2020-03-03	Europe	/	United	Kingdom	/	England	Human	Original	Illumina	NextSeq	PHE	pipeline	(BWA-SAMtools-Quasibam)	Long	stretches	of	NNNs	(8.38%	of
hCoV-19/England/20106005303/2020	EPI_ISL_417243	2020-03-03	Europe	/	United	Kingdom	/	England	Human	Original	Illumina	NextSeq	PHE	pipeline	(BWA-SAMtools-Quasibam)	Stretches	of	NNNs	(1.43%	of	overall
hCoV-19/England/20106005403/2020	EPI_ISL_417244	2020-03-03	Europe	/	United	Kingdom	/	England	Human	Original	Illumina	NextSeq	PHE	pipeline	(BWA-SAMtools-Quasibam)	B.1.1	GR
hCoV-19/England/20106087206/2020	EPI_ISL_417245	2020-03-02	Europe	/	United	Kingdom	/	England	Human	Original	Illumina	NextSeq	PHE	pipeline	(BWA-SAMtools-Quasibam)	Stretches	of	NNNs	(1.89%	of	overall
hCoV-19/England/20106145903/2020	EPI_ISL_417246	2020-03-03	Europe	/	United	Kingdom	/	England	Human	Original	Illumina	NextSeq	PHE	pipeline	(BWA-SAMtools-Quasibam)	B.2	V
hCoV-19/England/20108003202/2020	EPI_ISL_417247	2020-03-02	Europe	/	United	Kingdom	/	England	Human	Original	Illumina	NextSeq	PHE	pipeline	(BWA-SAMtools-Quasibam)	Stretches	of	NNNs	(1.75%	of	overall
hCoV-19/England/20108003302/2020	EPI_ISL_417248	2020-03-03	Europe	/	United	Kingdom	/	England	Human	Original	Illumina	NextSeq	PHE	pipeline	(BWA-SAMtools-Quasibam)	B.1	G
hCoV-19/England/20108004602/2020	EPI_ISL_417249	2020-03-03	Europe	/	United	Kingdom	/	England	Human	Original	Illumina	NextSeq	PHE	pipeline	(BWA-SAMtools-Quasibam)	Stretches	of	NNNs	(1.54%	of	overall
hCoV-19/England/20108004702/2020	EPI_ISL_417250	2020-03-02	Europe	/	United	Kingdom	/	England	Human	Original	Illumina	NextSeq	PHE	pipeline	(BWA-SAMtools-Quasibam)	B.1.1	GR
hCoV-19/England/20108004803/2020	EPI_ISL_417251	2020-03-03	Europe	/	United	Kingdom	/	England	Human	Original	Illumina	NextSeq	PHE	pipeline	(BWA-SAMtools-Quasibam)	Stretches	of	NNNs	(1.33%	of	overall
hCoV-19/England/20108006003/2020	EPI_ISL_417252	2020-03-05	Europe	/	United	Kingdom	/	England	Human	Original	Illumina	NextSeq	PHE	pipeline	(BWA-SAMtools-Quasibam)	B.1.1	GR
hCoV-19/England/20108006603/2020	EPI_ISL_417253	2020-03-03	Europe	/	United	Kingdom	/	England	Human	Original	Illumina	NextSeq	PHE	pipeline	(BWA-SAMtools-Quasibam)	Insertion	of	1	nucleotide(s)	found	at
hCoV-19/England/20108006802/2020	EPI_ISL_417254	2020-03-04	Europe	/	United	Kingdom	/	England	Human	Original	Illumina	NextSeq	PHE	pipeline	(BWA-SAMtools-Quasibam)	B.2	V
hCoV-19/England/20108007002/2020	EPI_ISL_417255	2020-03-04	Europe	/	United	Kingdom	/	England	Human	Original	Illumina	NextSeq	PHE	pipeline	(BWA-SAMtools-Quasibam)	B.1.98	G
hCoV-19/England/20108007302/2020	EPI_ISL_417256	2020-03-03	Europe	/	United	Kingdom	/	England	Human	Original	Illumina	NextSeq	PHE	pipeline	(BWA-SAMtools-Quasibam)	B.1.1	GR
hCoV-19/England/20108007402/2020	EPI_ISL_417257	2020-03-03	Europe	/	United	Kingdom	/	England	Human	Original	Illumina	NextSeq	PHE	pipeline	(BWA-SAMtools-Quasibam)	B.1.98	G
hCoV-19/England/20108034006/2020	EPI_ISL_417258	2020-03-06	Europe	/	United	Kingdom	/	England	Human	Original	Illumina	NextSeq	PHE	pipeline	(BWA-SAMtools-Quasibam)	B.1.1.10	GR
hCoV-19/England/20108125106/2020	EPI_ISL_417259	2020-03-04	Europe	/	United	Kingdom	/	England	Human	Original	Illumina	NextSeq	PHE	pipeline	(BWA-SAMtools-Quasibam)	Stretches	of	NNNs	(2.36%	of	overall
hCoV-19/England/20109035906/2020	EPI_ISL_417260	2020-03-05	Europe	/	United	Kingdom	/	England	Human	Original	Illumina	NextSeq	PHE	pipeline	(BWA-SAMtools-Quasibam)	B.1.1	GR
hCoV-19/England/20109038906/2020	EPI_ISL_417261	2020-03-06	Europe	/	United	Kingdom	/	England	Human	Original	Illumina	NextSeq	PHE	pipeline	(BWA-SAMtools-Quasibam)	Long	stretches	of	NNNs	(15.59%	of
hCoV-19/England/20109039306/2020	EPI_ISL_417262	2020-03-06	Europe	/	United	Kingdom	/	England	Human	Original	Illumina	NextSeq	PHE	pipeline	(BWA-SAMtools-Quasibam)	B.2.1	V
hCoV-19/England/20109050106/2020	EPI_ISL_417263	2020-03-06	Europe	/	United	Kingdom	/	England	Human	Original	Illumina	NextSeq	PHE	pipeline	(BWA-SAMtools-Quasibam)	Gap	of	3	nucleotides	when	compared
hCoV-19/England/20109050306/2020	EPI_ISL_417264	2020-03-04	Europe	/	United	Kingdom	/	England	Human	Original	Illumina	NextSeq	PHE	pipeline	(BWA-SAMtools-Quasibam)	Gap	of	3	nucleotides	when	compared
hCoV-19/England/20109050406/2020	EPI_ISL_417265	2020-03-08	Europe	/	United	Kingdom	/	England	Human	Original	Illumina	NextSeq	PHE	pipeline	(BWA-SAMtools-Quasibam)	B.1.1.35	GR
hCoV-19/England/20109050506/2020	EPI_ISL_417266	2020-03-05	Europe	/	United	Kingdom	/	England	Human	Original	Illumina	NextSeq	PHE	pipeline	(BWA-SAMtools-Quasibam)	B.1	G
hCoV-19/England/20109050606/2020	EPI_ISL_417267	2020-03-05	Europe	/	United	Kingdom	/	England	Human	Original	Illumina	NextSeq	PHE	pipeline	(BWA-SAMtools-Quasibam)	B.2.1	V
hCoV-19/England/20109050706/2020	EPI_ISL_417268	2020-03-05	Europe	/	United	Kingdom	/	England	Human	Original	Illumina	NextSeq	PHE	pipeline	(BWA-SAMtools-Quasibam)	B.2.1	V
hCoV-19/England/20109050806/2020	EPI_ISL_417269	2020-03-05	Europe	/	United	Kingdom	/	England	Human	Original	Illumina	NextSeq	PHE	pipeline	(BWA-SAMtools-Quasibam)	B.2.1	V
hCoV-19/England/20109051806/2020	EPI_ISL_417270	2020-03-06	Europe	/	United	Kingdom	/	England	Human	Original	Illumina	NextSeq	PHE	pipeline	(BWA-SAMtools-Quasibam)	B.2.1	V
hCoV-19/England/20109051906/2020	EPI_ISL_417271	2020-03-06	Europe	/	United	Kingdom	/	England	Human	Original	Illumina	NextSeq	PHE	pipeline	(BWA-SAMtools-Quasibam)	Stretches	of	NNNs	(1.24%	of	overall
hCoV-19/England/20109052006/2020	EPI_ISL_417272	2020-03-06	Europe	/	United	Kingdom	/	England	Human	Original	Illumina	NextSeq	PHE	pipeline	(BWA-SAMtools-Quasibam)	B.1.1	GR
hCoV-19/England/20109052106/2020	EPI_ISL_417273	2020-03-06	Europe	/	United	Kingdom	/	England	Human	Original	Illumina	NextSeq	PHE	pipeline	(BWA-SAMtools-Quasibam)	B.1.1.35	GR
hCoV-19/England/20109052206/2020	EPI_ISL_417274	2020-03-06	Europe	/	United	Kingdom	/	England	Human	Original	Illumina	NextSeq	PHE	pipeline	(BWA-SAMtools-Quasibam)	Stretches	of	NNNs	(2.24%	of	overall
hCoV-19/England/20109052306/2020	EPI_ISL_417275	2020-03-06	Europe	/	United	Kingdom	/	England	Human	Original	Illumina	NextSeq	PHE	pipeline	(BWA-SAMtools-Quasibam)	Stretches	of	NNNs	(1.56%	of	overall
hCoV-19/England/20109052506/2020	EPI_ISL_417276	2020-03-07	Europe	/	United	Kingdom	/	England	Human	Original	Illumina	NextSeq	PHE	pipeline	(BWA-SAMtools-Quasibam)	Gap	of	3	nucleotides	when	compared
hCoV-19/England/20109053106/2020	EPI_ISL_417277	2020-03-07	Europe	/	United	Kingdom	/	England	Human	Original	Illumina	NextSeq	PHE	pipeline	(BWA-SAMtools-Quasibam)	Long	stretches	of	NNNs	(8.25%	of
hCoV-19/England/20109053406/2020	EPI_ISL_417278	2020-03-07	Europe	/	United	Kingdom	/	England	Human	Original	Illumina	NextSeq	PHE	pipeline	(BWA-SAMtools-Quasibam)	Insertion	of	3	nucleotides	when	compared
hCoV-19/England/20109053606/2020	EPI_ISL_417279	2020-03-07	Europe	/	United	Kingdom	/	England	Human	Original	Illumina	NextSeq	PHE	pipeline	(BWA-SAMtools-Quasibam)	B.1.1	GR
hCoV-19/England/20109054806/2020	EPI_ISL_417280	2020-03-07	Europe	/	United	Kingdom	/	England	Human	Original	Illumina	NextSeq	PHE	pipeline	(BWA-SAMtools-Quasibam)	B.2	V
hCoV-19/England/20109056406/2020	EPI_ISL_417281	2020-03-06	Europe	/	United	Kingdom	/	England	Human	Original	Illumina	NextSeq	PHE	pipeline	(BWA-SAMtools-Quasibam)	Stretches	of	NNNs	(1.12%	of	overall
hCoV-19/England/20109056906/2020	EPI_ISL_417282	2020-03-05	Europe	/	United	Kingdom	/	England	Human	Original	Illumina	NextSeq	PHE	pipeline	(BWA-SAMtools-Quasibam)	B.2.1	V
hCoV-19/England/20109058906/2020	EPI_ISL_417283	2020-03-06	Europe	/	United	Kingdom	/	England	Human	Original	Illumina	NextSeq	PHE	pipeline	(BWA-SAMtools-Quasibam)	Gap	of	3	nucleotides	when	compared
hCoV-19/England/20109060106/2020	EPI_ISL_417284	2020-03-07	Europe	/	United	Kingdom	/	England	Human	Original	Illumina	NextSeq	PHE	pipeline	(BWA-SAMtools-Quasibam)	Stretches	of	NNNs	(1.33%	of	overall
hCoV-19/England/20109093606/2020	EPI_ISL_417285	2020-03-06	Europe	/	United	Kingdom	/	England	Human	Original	Illumina	NextSeq	PHE	pipeline	(BWA-SAMtools-Quasibam)	Gap	of	3	nucleotides	when	compared
hCoV-19/England/20109093706/2020	EPI_ISL_417286	2020-03-05	Europe	/	United	Kingdom	/	England	Human	Original	Illumina	NextSeq	PHE	pipeline	(BWA-SAMtools-Quasibam)	Gap	of	3	nucleotides	when	compared
hCoV-19/England/20109093806/2020	EPI_ISL_417287	2020-03-06	Europe	/	United	Kingdom	/	England	Human	Original	Illumina	NextSeq	PHE	pipeline	(BWA-SAMtools-Quasibam)	B.1.1	GR
hCoV-19/England/20109093906/2020	EPI_ISL_417288	2020-03-05	Europe	/	United	Kingdom	/	England	Human	Original	Illumina	NextSeq	PHE	pipeline	(BWA-SAMtools-Quasibam)	Gap	of	3	nucleotides	when	compared
hCoV-19/England/20109094006/2020	EPI_ISL_417289	2020-03-06	Europe	/	United	Kingdom	/	England	Human	Original	Illumina	NextSeq	PHE	pipeline	(BWA-SAMtools-Quasibam)	B.2	V
hCoV-19/England/20109094106/2020	EPI_ISL_417290	2020-03-06	Europe	/	United	Kingdom	/	England	Human	Original	Illumina	NextSeq	PHE	pipeline	(BWA-SAMtools-Quasibam)	B.2	V
hCoV-19/England/20109094206/2020	EPI_ISL_417291	2020-03-08	Europe	/	United	Kingdom	/	England	Human	Original	Illumina	NextSeq	PHE	pipeline	(BWA-SAMtools-Quasibam)	B.2	V
hCoV-19/England/20109094506/2020	EPI_ISL_417292	2020-03-08	Europe	/	United	Kingdom	/	England	Human	Original	Illumina	NextSeq	PHE	pipeline	(BWA-SAMtools-Quasibam)	B.2.6	V
hCoV-19/England/20109097506/2020	EPI_ISL_417293	2020-03-08	Europe	/	United	Kingdom	/	England	Human	Original	Illumina	NextSeq	PHE	pipeline	(BWA-SAMtools-Quasibam)	B.1.1	GR
hCoV-19/England/20109097906/2020	EPI_ISL_417294	2020-03-08	Europe	/	United	Kingdom	/	England	Human	Original	Illumina	NextSeq	PHE	pipeline	(BWA-SAMtools-Quasibam)	Stretches	of	NNNs	(1.55%	of	overall
hCoV-19/England/20109098806/2020	EPI_ISL_417295	2020-03-08	Europe	/	United	Kingdom	/	England	Human	Original	Illumina	NextSeq	PHE	pipeline	(BWA-SAMtools-Quasibam)	B.1.1	GR
hCoV-19/England/20109098906/2020	EPI_ISL_417296	2020-03-06	Europe	/	United	Kingdom	/	England	Human	Original	Illumina	NextSeq	PHE	pipeline	(BWA-SAMtools-Quasibam)	Gap	of	3	nucleotides	when	compared
hCoV-19/England/20109099006/2020	EPI_ISL_417297	2020-03-06	Europe	/	United	Kingdom	/	England	Human	Original	Illumina	NextSeq	PHE	pipeline	(BWA-SAMtools-Quasibam)	B.1.1	GR
hCoV-19/England/20109099106/2020	EPI_ISL_417298	2020-03-08	Europe	/	United	Kingdom	/	England	Human	Original	Illumina	NextSeq	PHE	pipeline	(BWA-SAMtools-Quasibam)	B.1.1	GR
hCoV-19/England/20109099206/2020	EPI_ISL_417299	2020-03-08	Europe	/	United	Kingdom	/	England	Human	Original	Illumina	NextSeq	PHE	pipeline	(BWA-SAMtools-Quasibam)	B.1.1	GR
hCoV-19/Finland/13M83/2020	EPI_ISL_418400	2020-03-13	Europe	/	Finland	Human	Original	Nasopharyngeal	swap	Illumina	Miseq	BWA-MEM	B.1	GH
hCoV-19/Finland/14M12/2020	EPI_ISL_418401	2020-03-14	Europe	/	Finland	Human	Original	Nasopharyngeal	swap	Illumina	Miseq	BWA-MEM	B.1	GH
hCoV-19/Finland/14M13/2020	EPI_ISL_418402	2020-03-14	Europe	/	Finland	Human	Original	Nasopharyngeal	swap	Illumina	Miseq	BWA-MEM	B.1	G
hCoV-19/Finland/14M14/2020	EPI_ISL_418403	2020-03-14	Europe	/	Finland	Human	Original	Nasopharyngeal	swap	Illumina	Miseq	BWA-MEM	B.1	G
hCoV-19/Finland/14M16/2020	EPI_ISL_418404	2020-03-14	Europe	/	Finland	Human	Original	Nasopharyngeal	swap	Illumina	Miseq	BWA-MEM	B.1	GH
hCoV-19/Finland/14M20/2020	EPI_ISL_418405	2020-03-14	Europe	/	Finland	Human	Original	Nasopharyngeal	swap	Illumina	Miseq	BWA-MEM	B.2.1	V
hCoV-19/Finland/14M26/2020	EPI_ISL_418406	2020-03-14	Europe	/	Finland	Human	Original	Nasopharyngeal	swap	Illumina	Miseq	BWA-MEM	B.1	GH
hCoV-19/Finland/14M3/2020	EPI_ISL_418407	2020-03-14	Europe	/	Finland	/	Helsinki	Human	Original	Nasopharyngeal	swap	Illumina	Miseq	BWA-MEM	Stretches	of	NNNs	(3.29%	of	overall	sequence).
hCoV-19/Finland/14M32/2020	EPI_ISL_418408	2020-03-14	Europe	/	Finland	/	Helsinki	Human	Original	Nasopharyngeal	swap	Illumina	Miseq	BWA-MEM	B.1	GH
hCoV-19/Finland/14M74/2020	EPI_ISL_418409	2020-03-14	Europe	/	Finland	/	Helsinki	Human	Original	Nasopharyngeal	swap	Illumina	Miseq	BWA-MEM	B.3	L
hCoV-19/Finland/14M77/2020	EPI_ISL_418410	2020-03-14	Europe	/	Finland	/	Helsinki	Human	Original	Nasopharyngeal	swap	Illumina	Miseq	BWA-MEM	B.1	G
hCoV-19/Finland/14M82/2020	EPI_ISL_418411	2020-03-14	Europe	/	Finland	/	Helsinki	Human	Original	Nasopharyngeal	swap	Illumina	Miseq	BWA-MEM	Gap	of	3	nucleotides	when	compared	to
hCoV-19/France/ARA-094100/2020	EPI_ISL_418412	2020-03-15	Europe	/	France	/	Auvergne-RhÃ´ne-Alpes	/	Privas	Human	Original	Nasopharyngeal	swab	Illumina	NextSeq	bwa,	samtools,	custom	B.1	G
hCoV-19/France/ARA-09428/2020	EPI_ISL_418413	2020-03-15	Europe	/	France	/	Auvergne-RhÃ´ne-Alpes	/	Macon	Human	Original	Nasopharyngeal	swab	Illumina	NextSeq	bwa,	samtools,	custom	B.1	GH
hCoV-19/France/ARA-09434/2020	EPI_ISL_418414	2020-03-15	Europe	/	France	/	Auvergne-RhÃ´ne-Alpes	/	Valence	Human	Original	Nasopharyngeal	swab	Illumina	NextSeq	bwa,	samtools,	custom	B.1	G
hCoV-19/France/ARA-09451/2020	EPI_ISL_418415	2020-03-15	Europe	/	France	/	Auvergne-RhÃ´ne-Alpes	/	Valence	Human	Original	Nasopharyngeal	swab	Illumina	NextSeq	bwa,	samtools,	custom	Stretches	of	NNNs
hCoV-19/France/ARA-09588/2020	EPI_ISL_418416	2020-03-16	Europe	/	France	/	Auvergne-RhÃ´ne-Alpes	/	Venissieux	Human	Original	Nasopharyngeal	swab	Illumina	NextSeq	bwa,	samtools,	custom	B.1	GH
hCoV-19/France/ARA-09686/2020	EPI_ISL_418417	2020-03-16	Europe	/	France	/	Auvergne-RhÃ´ne-Alpes	/	Valence	Human	Original	Nasopharyngeal	swab	Illumina	NextSeq	bwa,	samtools,	custom	B.1	G
hCoV-19/France/ARA-10163/2020	EPI_ISL_418418	2020-03-16	Europe	/	France	/	Auvergne-RhÃ´ne-Alpes	/	Lyon	Human	Original	Nasopharyngeal	swab	Illumina	NextSeq	bwa,	samtools,	custom	B.1.147	G
hCoV-19/France/ARA-10165/2020	EPI_ISL_418419	2020-03-16	Europe	/	France	/	Auvergne-RhÃ´ne-Alpes	/	Lyon	Human	Original	Nasopharyngeal	swab	Illumina	NextSeq	bwa,	samtools,	custom	B.1.147	G
hCoV-19/France/ARA-10170/2020	EPI_ISL_418420	2020-03-17	Europe	/	France	/	Auvergne-RhÃ´ne-Alpes	/	Lyon	Human	Original	Nasopharyngeal	swab	Illumina	NextSeq	bwa,	samtools,	custom	B.1	GH
hCoV-19/France/ARA-10172/2020	EPI_ISL_418421	2020-03-17	Europe	/	France	/	Auvergne-RhÃ´ne-Alpes	/	Lyon	Human	Original	Nasopharyngeal	swab	Illumina	NextSeq	bwa,	samtools,	custom	B.1.147	G
hCoV-19/France/ARA-10184/2020	EPI_ISL_418422	2020-03-17	Europe	/	France	/	Auvergne-RhÃ´ne-Alpes	/	Lyon	Human	Original	Nasopharyngeal	swab	Illumina	NextSeq	bwa,	samtools,	custom	B.1	G
hCoV-19/France/ARA-10188/2020	EPI_ISL_418423	2020-03-17	Europe	/	France	/	Auvergne-RhÃ´ne-Alpes	/	Lyon	Human	Original	Nasopharyngeal	swab	Illumina	NextSeq	bwa,	samtools,	custom	B.1	G
hCoV-19/France/ARA-10189/2020	EPI_ISL_418424	2020-03-17	Europe	/	France	/	Auvergne-RhÃ´ne-Alpes	/	Lyon	Human	Original	Nasopharyngeal	swab	Illumina	NextSeq	bwa,	samtools,	custom	B.1	G
hCoV-19/France/ARA-10192/2020	EPI_ISL_418425	2020-03-17	Europe	/	France	/	Auvergne-RhÃ´ne-Alpes	/	Lyon	Human	Original	Nasopharyngeal	swab	Illumina	NextSeq	bwa,	samtools,	custom	B.1	GH
hCoV-19/France/ARA-10251/2020	EPI_ISL_418426	2020-03-17	Europe	/	France	/	Auvergne-RhÃ´ne-Alpes	/	Bourg-en-Bresse	Human	Original	Nasopharyngeal	swab	Illumina	NextSeq	bwa,	samtools,	custom	B.1.1	GR
hCoV-19/France/ARA-10257/2020	EPI_ISL_418427	2020-03-17	Europe	/	France	/	Auvergne-RhÃ´ne-Alpes	/	Saint-Priest	Human	Original	Nasopharyngeal	swab	Illumina	NextSeq	bwa,	samtools,	custom	B.1	G
hCoV-19/France/ARA-10282/2020	EPI_ISL_418428	2020-03-17	Europe	/	France	/	Auvergne-RhÃ´ne-Alpes	/	Vienne	Human	Original	Nasopharyngeal	swab	Illumina	NextSeq	bwa,	samtools,	custom	B.1.1	GR
hCoV-19/France/ARA-10876/2020	EPI_ISL_418429	2020-03-18	Europe	/	France	/	Auvergne-RhÃ´ne-Alpes	/	Lyon	Human	Original	Nasopharyngeal	swab	Illumina	NextSeq	bwa,	samtools,	custom	B.1	GH
hCoV-19/France/ARA-10910/2020	EPI_ISL_418430	2020-03-18	Europe	/	France	/	Auvergne-RhÃ´ne-Alpes	/	Lyon	Human	Original	Nasopharyngeal	swab	Illumina	NextSeq	bwa,	samtools,	custom	B.1	GH
hCoV-19/France/ARA-10968/2020	EPI_ISL_418431	2020-03-18	Europe	/	France	/	Auvergne-RhÃ´ne-Alpes	/	Lyon	Human	Original	Nasopharyngeal	swab	Illumina	NextSeq	bwa,	samtools,	custom	B.1	GH
hCoV-19/France/ARA-11036/2020	EPI_ISL_418432	2020-03-18	Europe	/	France	/	Auvergne-RhÃ´ne-Alpes	/	Lyon	Human	Original	Nasopharyngeal	swab	Illumina	NextSeq	bwa,	samtools,	custom	B.2	V
hCoV-19/Switzerland/BL-UHB-42177236/2020	EPI_ISL_418433	2020-03-05	Europe	/	Switzerland	/	Basel	Human	Original	Oropharyngeal	swab	Nanopore	GridION	ARTIC	nCoV-2019	novel	coronavirus	bioinformatics	protocol	B.1	G
hCoV-19/Switzerland/BL-UHB-42177430/2020	EPI_ISL_418434	2020-03-05	Europe	/	Switzerland	/	Basel	Human	Original	Oropharyngeal	swab	Nanopore	GridION	ARTIC	nCoV-2019	novel	coronavirus	bioinformatics	protocol	B.1	G
hCoV-19/Switzerland/BL-UHB-42177434/2020	EPI_ISL_418435	2020-03-05	Europe	/	Switzerland	/	Basel	Human	Original	Oropharyngeal	swab	Nanopore	GridION	ARTIC	nCoV-2019	novel	coronavirus	bioinformatics	protocol	Stretches	of
hCoV-19/Switzerland/BL-UHB-42177472/2020	EPI_ISL_418436	2020-03-05	Europe	/	Switzerland	/	Basel	Human	Original	Oropharyngeal	swab	Nanopore	GridION	ARTIC	nCoV-2019	novel	coronavirus	bioinformatics	protocol	Stretches	of
hCoV-19/Switzerland/BL-UHB-42178712/2020	EPI_ISL_418437	2020-03-06	Europe	/	Switzerland	/	Basel	Human	Original	Oropharyngeal	swab	Nanopore	GridION	ARTIC	nCoV-2019	novel	coronavirus	bioinformatics	protocol	Stretches	of
hCoV-19/Switzerland/BL-UHB-42202622/2020	EPI_ISL_418438	2020-03-22	Europe	/	Switzerland	/	Basel	Human	Original	Oropharyngeal	swab	Nanopore	GridION	ARTIC	nCoV-2019	novel	coronavirus	bioinformatics	protocol	B.1.1	GR
hCoV-19/Switzerland/BL-UHB-42202619/2020	EPI_ISL_418439	2020-03-22	Europe	/	Switzerland	/	Basel	Human	Original	Oropharyngeal	swab	Nanopore	GridION	ARTIC	nCoV-2019	novel	coronavirus	bioinformatics	protocol	Stretches	of
hCoV-19/Switzerland/LU-UHB-42202805/2020	EPI_ISL_418440	2020-03-20	Europe	/	Switzerland	/	Luzern	Human	Original	Oropharyngeal	swab	Nanopore	GridION	ARTIC	nCoV-2019	novel	coronavirus	bioinformatics	protocol	Stretches	of
hCoV-19/Hangzhou/HZ48/2020	EPI_ISL_418441	2020-01-21	Asia	/	China	/	Hangzhou	Human	Original	Nasopharyngeal	swab	illumina	Miseq	and	Nanopore	Minion	bwa,	samtools,	vcflib	B	L
hCoV-19/Hangzhou/HZ49/2020	EPI_ISL_418442	2020-01-21	Asia	/	China	/	Hangzhou	Human	Original	Nasopharyngeal	swab	illumina	Miseq	and	Nanopore	Minion	bwa,	samtools,	vcflib	B	L
hCoV-19/Hangzhou/HZ60/2020	EPI_ISL_418502	2020-01-22	Asia	/	China	/	Hangzhou	Human	Original	illumina	Miseq	and	Nanopore	minion	bwa,	samtools,	vcflib	B	L
hCoV-19/Hangzhou/HZ62/2020	EPI_ISL_418503	2020-01-22	Asia	/	China	/	Hangzhou	Human	Original	Nasopharyngeal	swab	illumina	Miseq	and	Nanopore	Minion	bwa,	samtools,	vcflib	B	L
hCoV-19/Hangzhou/HZ79/2020	EPI_ISL_418504	2020-01-21	Asia	/	China	/	Hangzhou	Human	Original	Nasopharyngeal	swab	illumina	Miseq	and	Nanopore	Minion	bwa,	samtools,	vcflib	B	L
hCoV-19/Hangzhou/HZ90/2020	EPI_ISL_418506	2020-01-21	Asia	/	China	/	Hangzhou	Human	Original	Nasopharyngeal	swab	illumina	Miseq	and	Nanopore	Minion	bwa,	samtools,	vcflib	B	L
hCoV-19/Hangzhou/HZ91/2020	EPI_ISL_418507	2020-01-21	Asia	/	China	/	Zhejiang	/	Hangzhou	Human	Original	Nasopharyngeal	swab	illumina	Miseq	and	Nanopore	Minion	bwa,	samtools,	vcflib
hCoV-19/Hangzhou/HZ162/2020	EPI_ISL_418508	2020-01-23	Asia	/	China	/	Zhejiang	/	Hangzhou	Human	Original	Nasopharyngeal	swab	illumina	Miseq	and	Nanopore	Minion	bwa,	samtools,	vcflib
hCoV-19/Hangzhou/HZ178/2020	EPI_ISL_418509	2020-01-23	Asia	/	China	/	Zhejiang	/	Hangzhou	Human	Original	Nasopharyngeal	swab	illumina	Miseq	and	Nanopore	Minion	bwa,	samtools,	vcflib
hCoV-19/Hangzhou/HZ185/2020	EPI_ISL_418510	2020-01-23	Asia	/	China	/	Hangzhou	Human	Original	Nasopharyngeal	swab	illumina	Miseq	and	Nanopore	Minion	bwa,	samtools,	vcflib	B	L
hCoV-19/Hangzhou/HZ477/2020	EPI_ISL_418511	2020-01-24	Asia	/	China	/	Zhejiang	/	Hangzhou	Human	Original	Nasopharyngeal	swab	illumina	Miseq	and	Nanopore	Minion	bwa,	samtools,	vcflib
hCoV-19/Hangzhou/HZ481/2020	EPI_ISL_418512	2020-01-25	Asia	/	China	/	Zhejiang	/	Hangzhou	Human	Original	Nasopharyngeal	swab	illumina	Miseq	and	Nanopore	Minion	bwa,	samtools,	vcflib
hCoV-19/Hangzhou/HZ551/2020	EPI_ISL_418513	2020-01-25	Asia	/	China	/	Hangzhou	Human	Original	Nasopharyngeal	swab	illumina	Miseq	and	Nanopore	Minion	bwa,	samtools,	vcflib	B	L
hCoV-19/Hangzhou/HZ576/2020	EPI_ISL_418514	2020-01-25	Asia	/	China	/	Zhejiang	/	Hangzhou	Human	Original	Nasopharyngeal	swab	illumina	Miseq	and	Nanopore	Minion	bwa,	samtools,	vcflib
hCoV-19/Hangzhou/HZ638/2020	EPI_ISL_418515	2020-01-25	Asia	/	China	/	Hangzhou	Human	Original	Nasopharyngeal	swab	illumina	Miseq	and	Nanopore	Minion	bwa,	samtools,	vcflib	B	L
hCoV-19/Ireland/TA-NVRL-21023/2020	EPI_ISL_418516	2020-03-06	Europe	/	Ireland	/	Tipperary	Human	Original	Nanopore	MinION	ArticNetwork	script	B.1.1	GR
hCoV-19/Ireland/D-NVRL-21145/2020	EPI_ISL_418548	2020-03-06	Europe	/	Ireland	/	Dublin	Human	Original	Swab	Nanopore	MinION	Artic	Network	protocol	B.1.1	GR
hCoV-19/Ireland/CO-NVRL-22361/2020	EPI_ISL_418580	2020-03-08	Europe	/	Ireland	/	Cork	Human	Original	Swab	Nanopore	MinION	Artic	Network	protocol	B.1.1	GR
hCoV-19/Ireland/D-NVRL-22428/2020	EPI_ISL_418581	2020-03-08	Europe	/	Ireland	/	Dublin	Human	Original	Swab	Nanopore	MinION	Artic	Network	protocol	B.1.1	GR
hCoV-19/Ireland/LH-NVRL-22901/2020	EPI_ISL_418582	2020-03-10	Europe	/	Ireland	/	Louth	Human	Original	Nanopore	MinION	Artic	Network	protocol	B.2.1	V
hCoV-19/Ireland/D-NVRL-24042/2020	EPI_ISL_418583	2020-03-10	Europe	/	Ireland	/	Dublin	Human	Original	swab	Nanopore	MinION	Artic	Network	protocol	B.2	V
hCoV-19/Ireland/WW-NVRL-24052/2020	EPI_ISL_418584	2020-03-10	Europe	/	Ireland	/	Wicklow	Human	Original	Nanopore	MinION	Artic	Network	protocol	B.1.1	GR
hCoV-19/USA/NY-NYUMC39/2020	EPI_ISL_419700	2020-03-18	North	America	/	USA	/	New	York	/	Manhattan	Human	Original	Targeted	capture,	Illumina	Novaseq	bwa/0.7.17,	mapped	to	NC_045512v2,
hCoV-19/USA/NY-NYUMC40/2020	EPI_ISL_419701	2020-03-18	North	America	/	USA	/	New	York	/	Manhattan	Human	Original	Targeted	capture,	Illumina	Novaseq	bwa/0.7.17,	mapped	to	NC_045512v2,
hCoV-19/USA/NY-NYUMC41/2020	EPI_ISL_419702	2020-03-18	North	America	/	USA	/	New	York	/	Brooklyn	Human	Original	Targeted	capture,	Illumina	Novaseq	bwa/0.7.17,	mapped	to	NC_045512v2,
hCoV-19/USA/NY-NYUMC42/2020	EPI_ISL_419703	2020-03-18	North	America	/	USA	/	New	York	/	Manhattan	Human	Original	Targeted	capture,	Illumina	Novaseq	bwa/0.7.17,	mapped	to	NC_045512v2,
hCoV-19/USA/NY-NYUMC43/2020	EPI_ISL_419704	2020-03-18	North	America	/	USA	/	New	York	/	Manhattan	Human	Original	Targeted	capture,	Illumina	Novaseq	bwa/0.7.17,	mapped	to	NC_045512v2,
hCoV-19/USA/NY-NYUMC44/2020	EPI_ISL_419705	2020-03-18	North	America	/	USA	/	New	York	/	Manhattan	Human	Original	Targeted	capture,	Illumina	Novaseq	bwa/0.7.17,	mapped	to	NC_045512v2,
hCoV-19/USA/VA-DCLS-0012/2020	EPI_ISL_419706	2020-03-10	North	America	/	USA	/	Virginia	Human	Original	Illumina	MiSeq	minimap2/ivar	B.1	GH
hCoV-19/Spain/CT-ISCIII-201397/2020	EPI_ISL_419707	2020	Europe	/	Spain	/	Catalunya	Human	Original	Oropharyngeal	swab	Illumina	Miseq	Mapping	consensus	B.1	G
hCoV-19/USA/VA-DCLS-0014/2020	EPI_ISL_419708	2020-03-12	North	America	/	USA	/	Virginia	Human	Original	Illumina	MiSeq	minimap2/ivar	Gap	of	40	nucleotide(s)	found	at	refpos	27702
hCoV-19/Spain/PV-ISCIII-201602/2020	EPI_ISL_419709	2020-03-04	Europe	/	Spain	/	Basque	Country	Human	Original	Oropharyngeal	swab	Illumina	Miseq	Mapping	consensus	A.2	S
hCoV-19/USA/VA-DCLS-0016/2020	EPI_ISL_419710	2020-03-12	North	America	/	USA	/	Virginia	Human	Original	Illumina	MiSeq	minimap2/ivar	B.1.37	GH
hCoV-19/USA/VA-DCLS-0017/2020	EPI_ISL_419711	2020-03-11	North	America	/	USA	/	Virginia	Human	Original	Illumina	MiSeq	minimap2/ivar	A.1	S
hCoV-19/USA/VA-DCLS-0020/2020	EPI_ISL_419712	2020-03-10	North	America	/	USA	/	Virginia	Human	Original	Illumina	MiSeq	minimap2/ivar	B.1	GH
hCoV-19/USA/VA-DCLS-0021/2020	EPI_ISL_419713	2020-03-11	North	America	/	USA	/	Virginia	Human	Original	Illumina	MiSeq	minimap2/ivar	A	S
hCoV-19/Australia/VIC108/2020	EPI_ISL_419714	2020-03-18	Oceania	/	Australia	/	Victoria	Human	Original	Illumina	NextSeq	550	ARTIC	V1	amplicons,	Nextera	XT	library,	minimap2	v2.17,	ivar
hCoV-19/Australia/VIC111/2020	EPI_ISL_419715	2020-03-18	Oceania	/	Australia	/	Victoria	Human	Original	Illumina	NextSeq	550	ARTIC	V1	amplicons,	Nextera	XT	library,	minimap2	v2.17,	ivar
hCoV-19/Australia/VIC110/2020	EPI_ISL_419716	2020-03-18	Oceania	/	Australia	/	Victoria	Human	Original	Illumina	NextSeq	550	ARTIC	V1	amplicons,	Nextera	XT	library,	minimap2	v2.17,	ivar
hCoV-19/Australia/VIC115/2020	EPI_ISL_419717	2020-03-18	Oceania	/	Australia	/	Victoria	Human	Original	Illumina	NextSeq	550	ARTIC	V1	amplicons,	Nextera	XT	library,	minimap2	v2.17,	ivar
hCoV-19/Australia/VIC109/2020	EPI_ISL_419718	2020-03-18	Oceania	/	Australia	/	Victoria	Human	Original	Illumina	NextSeq	550	ARTIC	V1	amplicons,	Nextera	XT	library,	minimap2	v2.17,	ivar
hCoV-19/Australia/VIC118/2020	EPI_ISL_419719	2020-03-17	Oceania	/	Australia	/	Victoria	Human	Original	Illumina	NextSeq	550	ARTIC	V1	amplicons,	Nextera	XT	library,	minimap2	v2.17,	ivar
hCoV-19/Australia/VIC107/2020	EPI_ISL_419720	2020-03-19	Oceania	/	Australia	/	Victoria	Human	Original	Illumina	NextSeq	550	ARTIC	V1	amplicons,	Nextera	XT	library,	minimap2	v2.17,	ivar
hCoV-19/Australia/VIC116/2020	EPI_ISL_419721	2020-03-19	Oceania	/	Australia	/	Victoria	Human	Original	Illumina	NextSeq	550	ARTIC	V1	amplicons,	Nextera	XT	library,	minimap2	v2.17,	ivar
hCoV-19/Australia/VIC120/2020	EPI_ISL_419722	2020-03-19	Oceania	/	Australia	/	Victoria	Human	Original	Illumina	NextSeq	550	ARTIC	V1	amplicons,	Nextera	XT	library,	minimap2	v2.17,	ivar
hCoV-19/Australia/VIC121/2020	EPI_ISL_419723	2020-03-19	Oceania	/	Australia	/	Victoria	Human	Original	Illumina	NextSeq	550	ARTIC	V1	amplicons,	Nextera	XT	library,	minimap2	v2.17,	ivar
hCoV-19/Australia/VIC122/2020	EPI_ISL_419724	2020-03-18	Oceania	/	Australia	/	Victoria	Human	Original	Illumina	NextSeq	550	ARTIC	V1	amplicons,	Nextera	XT	library,	minimap2	v2.17,	ivar
hCoV-19/Australia/VIC114/2020	EPI_ISL_419725	2020-03-20	Oceania	/	Australia	/	Victoria	Human	Original	Illumina	NextSeq	550	ARTIC	V1	amplicons,	Nextera	XT	library,	minimap2	v2.17,	ivar
hCoV-19/Australia/VIC119/2020	EPI_ISL_419726	2020-03-20	Oceania	/	Australia	/	Victoria	Human	Original	Illumina	NextSeq	550	ARTIC	V1	amplicons,	Nextera	XT	library,	minimap2	v2.17,	ivar
hCoV-19/Australia/VIC117/2020	EPI_ISL_419727	2020-03-19	Oceania	/	Australia	/	Victoria	Human	Original	Illumina	NextSeq	550	ARTIC	V1	amplicons,	Nextera	XT	library,	minimap2	v2.17,	ivar
hCoV-19/Australia/VIC126/2020	EPI_ISL_419728	2020-03-20	Oceania	/	Australia	/	Victoria	Human	Original	Illumina	NextSeq	550	ARTIC	V1	amplicons,	Nextera	XT	library,	minimap2	v2.17,	ivar
hCoV-19/Australia/VIC127/2020	EPI_ISL_419729	2020-03-20	Oceania	/	Australia	/	Victoria	Human	Original	Illumina	NextSeq	550	ARTIC	V1	amplicons,	Nextera	XT	library,	minimap2	v2.17,	ivar
hCoV-19/Australia/VIC128/2020	EPI_ISL_419730	2020-03-20	Oceania	/	Australia	/	Victoria	Human	Original	Illumina	NextSeq	550	ARTIC	V1	amplicons,	Nextera	XT	library,	minimap2	v2.17,	ivar
hCoV-19/Australia/VIC123/2020	EPI_ISL_419731	2020-03-20	Oceania	/	Australia	/	Victoria	Human	Original	Illumina	NextSeq	550	ARTIC	V1	amplicons,	Nextera	XT	library,	minimap2	v2.17,	ivar
hCoV-19/Australia/VIC129/2020	EPI_ISL_419732	2020-03-20	Oceania	/	Australia	/	Victoria	Human	Original	Illumina	NextSeq	550	ARTIC	V1	amplicons,	Nextera	XT	library,	minimap2	v2.17,	ivar
hCoV-19/Australia/VIC13/2020	EPI_ISL_419733	2020-01-31	Oceania	/	Australia	/	Victoria	Human	Original	Illumina	NextSeq	550	ARTIC	V1	amplicons,	Nextera	XT	library,	minimap2	v2.17,	ivar
hCoV-19/Australia/VIC14/2020	EPI_ISL_419734	2020-02-02	Oceania	/	Australia	/	Victoria	Human	Original	Illumina	NextSeq	550	ARTIC	V1	amplicons,	Nextera	XT	library,	minimap2	v2.17,	ivar
hCoV-19/Australia/VIC15/2020	EPI_ISL_419735	2020-02-24	Oceania	/	Australia	/	Victoria	Human	Original	Illumina	NextSeq	550	ARTIC	V1	amplicons,	Nextera	XT	library,	minimap2	v2.17,	ivar
hCoV-19/Australia/VIC17/2020	EPI_ISL_419736	2020-03-07	Oceania	/	Australia	/	Victoria	Human	Original	Illumina	NextSeq	550	ARTIC	V1	amplicons,	Nextera	XT	library,	minimap2	v2.17,	ivar
hCoV-19/Australia/VIC18/2020	EPI_ISL_419737	2020-03-07	Oceania	/	Australia	/	Victoria	Human	Original	Illumina	NextSeq	550	ARTIC	V1	amplicons,	Nextera	XT	library,	minimap2	v2.17,	ivar
hCoV-19/Australia/VIC19/2020	EPI_ISL_419738	2020-03-08	Oceania	/	Australia	/	Victoria	Human	Original	Illumina	NextSeq	550	ARTIC	V1	amplicons,	Nextera	XT	library,	minimap2	v2.17,	ivar
hCoV-19/Australia/VIC24/2020	EPI_ISL_419739	2020-03-09	Oceania	/	Australia	/	Victoria	Human	Original	Illumina	NextSeq	550	ARTIC	V1	amplicons,	Nextera	XT	library,	minimap2	v2.17,	ivar
hCoV-19/Australia/VIC21/2020	EPI_ISL_419740	2020-03-09	Oceania	/	Australia	/	Victoria	Human	Original	Illumina	NextSeq	550	ARTIC	V1	amplicons,	Nextera	XT	library,	minimap2	v2.17,	ivar
hCoV-19/Australia/VIC20/2020	EPI_ISL_419741	2020-03-08	Oceania	/	Australia	/	Victoria	Human	Original	Illumina	NextSeq	550	ARTIC	V1	amplicons,	Nextera	XT	library,	minimap2	v2.17,	ivar
hCoV-19/Australia/VIC22/2020	EPI_ISL_419742	2020-03-09	Oceania	/	Australia	/	Victoria	Human	Original	Illumina	NextSeq	550	ARTIC	V1	amplicons,	Nextera	XT	library,	minimap2	v2.17,	ivar
hCoV-19/Australia/VIC23/2020	EPI_ISL_419743	2020-03-09	Oceania	/	Australia	/	Victoria	Human	Original	Illumina	NextSeq	550	ARTIC	V1	amplicons,	Nextera	XT	library,	minimap2	v2.17,	ivar
hCoV-19/Australia/VIC25/2020	EPI_ISL_419744	2020-03-10	Oceania	/	Australia	/	Victoria	Human	Original	Illumina	NextSeq	550	ARTIC	V1	amplicons,	Nextera	XT	library,	minimap2	v2.17,	ivar
hCoV-19/Australia/VIC26/2020	EPI_ISL_419745	2020-03-10	Oceania	/	Australia	/	Victoria	Human	Original	Illumina	NextSeq	550	ARTIC	V1	amplicons,	Nextera	XT	library,	minimap2	v2.17,	ivar
hCoV-19/Australia/VIC27/2020	EPI_ISL_419746	2020-03-10	Oceania	/	Australia	/	Victoria	Human	Original	Illumina	NextSeq	550	ARTIC	V1	amplicons,	Nextera	XT	library,	minimap2	v2.17,	ivar
hCoV-19/Australia/VIC28/2020	EPI_ISL_419747	2020-03-10	Oceania	/	Australia	/	Victoria	Human	Original	Illumina	NextSeq	550	ARTIC	V1	amplicons,	Nextera	XT	library,	minimap2	v2.17,	ivar
hCoV-19/Australia/VIC29/2020	EPI_ISL_419748	2020-03-10	Oceania	/	Australia	/	Victoria	Human	Original	Illumina	NextSeq	550	ARTIC	V1	amplicons,	Nextera	XT	library,	minimap2	v2.17,	ivar
hCoV-19/Australia/VIC30/2020	EPI_ISL_419749	2020-03-10	Oceania	/	Australia	/	Victoria	Human	Original	Illumina	NextSeq	550	ARTIC	V1	amplicons,	Nextera	XT	library,	minimap2	v2.17,	ivar
hCoV-19/Australia/VIC31/2020	EPI_ISL_419750	2020-03-10	Oceania	/	Australia	/	Victoria	Human	Original	Illumina	NextSeq	550	ARTIC	V1	amplicons,	Nextera	XT	library,	minimap2	v2.17,	ivar
hCoV-19/Australia/VIC32/2020	EPI_ISL_419751	2020-03-10	Oceania	/	Australia	/	Victoria	Human	Original	Illumina	NextSeq	550	ARTIC	V1	amplicons,	Nextera	XT	library,	minimap2	v2.17,	ivar
hCoV-19/Australia/VIC33/2020	EPI_ISL_419752	2020-03-10	Oceania	/	Australia	/	Victoria	Human	Original	Illumina	NextSeq	550	ARTIC	V1	amplicons,	Nextera	XT	library,	minimap2	v2.17,	ivar
hCoV-19/Australia/VIC34/2020	EPI_ISL_419753	2020-03-10	Oceania	/	Australia	/	Victoria	Human	Original	Illumina	NextSeq	550	ARTIC	V1	amplicons,	Nextera	XT	library,	minimap2	v2.17,	ivar
hCoV-19/Australia/VIC37/2020	EPI_ISL_419754	2020-03-11	Oceania	/	Australia	/	Victoria	Human	Original	Illumina	NextSeq	550	ARTIC	V1	amplicons,	Nextera	XT	library,	minimap2	v2.17,	ivar
hCoV-19/Australia/VIC35/2020	EPI_ISL_419755	2020-03-10	Oceania	/	Australia	/	Victoria	Human	Original	Illumina	NextSeq	550	ARTIC	V1	amplicons,	Nextera	XT	library,	minimap2	v2.17,	ivar
hCoV-19/Australia/VIC38/2020	EPI_ISL_419756	2020-03-11	Oceania	/	Australia	/	Victoria	Human	Original	Illumina	NextSeq	550	ARTIC	V1	amplicons,	Nextera	XT	library,	minimap2	v2.17,	ivar
hCoV-19/Australia/VIC39/2020	EPI_ISL_419757	2020-03-11	Oceania	/	Australia	/	Victoria	Human	Original	Illumina	NextSeq	550	ARTIC	V1	amplicons,	Nextera	XT	library,	minimap2	v2.17,	ivar
hCoV-19/Australia/VIC40/2020	EPI_ISL_419758	2020-03-11	Oceania	/	Australia	/	Victoria	Human	Original	Illumina	NextSeq	550	ARTIC	V1	amplicons,	Nextera	XT	library,	minimap2	v2.17,	ivar
hCoV-19/Australia/VIC47/2020	EPI_ISL_419759	2020-03-12	Oceania	/	Australia	/	Victoria	Human	Original	Illumina	NextSeq	550	ARTIC	V1	amplicons,	Nextera	XT	library,	minimap2	v2.17,	ivar
hCoV-19/Australia/VIC41/2020	EPI_ISL_419760	2020-03-11	Oceania	/	Australia	/	Victoria	Human	Original	Illumina	NextSeq	550	ARTIC	V1	amplicons,	Nextera	XT	library,	minimap2	v2.17,	ivar
hCoV-19/Australia/VIC42/2020	EPI_ISL_419761	2020-03-11	Oceania	/	Australia	/	Victoria	Human	Original	Illumina	NextSeq	550	ARTIC	V1	amplicons,	Nextera	XT	library,	minimap2	v2.17,	ivar
hCoV-19/Australia/VIC48/2020	EPI_ISL_419762	2020-03-12	Oceania	/	Australia	/	Victoria	Human	Original	Illumina	NextSeq	550	ARTIC	V1	amplicons,	Nextera	XT	library,	minimap2	v2.17,	ivar
hCoV-19/Australia/VIC43/2020	EPI_ISL_419763	2020-03-11	Oceania	/	Australia	/	Victoria	Human	Original	Illumina	NextSeq	550	ARTIC	V1	amplicons,	Nextera	XT	library,	minimap2	v2.17,	ivar
hCoV-19/Australia/VIC49/2020	EPI_ISL_419764	2020-03-12	Oceania	/	Australia	/	Victoria	Human	Original	Illumina	NextSeq	550	ARTIC	V1	amplicons,	Nextera	XT	library,	minimap2	v2.17,	ivar
hCoV-19/Australia/VIC36/2020	EPI_ISL_419765	2020-03-10	Oceania	/	Australia	/	Victoria	Human	Original	Illumina	NextSeq	550	ARTIC	V1	amplicons,	Nextera	XT	library,	minimap2	v2.17,	ivar
hCoV-19/Australia/VIC50/2020	EPI_ISL_419766	2020-03-12	Oceania	/	Australia	/	Victoria	Human	Original	Illumina	NextSeq	550	ARTIC	V1	amplicons,	Nextera	XT	library,	minimap2	v2.17,	ivar
hCoV-19/Australia/VIC44/2020	EPI_ISL_419767	2020-03-11	Oceania	/	Australia	/	Victoria	Human	Original	Illumina	NextSeq	550	ARTIC	V1	amplicons,	Nextera	XT	library,	minimap2	v2.17,	ivar
hCoV-19/Australia/VIC52/2020	EPI_ISL_419768	2020-03-12	Oceania	/	Australia	/	Victoria	Human	Original	Illumina	NextSeq	550	ARTIC	V1	amplicons,	Nextera	XT	library,	minimap2	v2.17,	ivar
hCoV-19/Australia/VIC53/2020	EPI_ISL_419769	2020-03-12	Oceania	/	Australia	/	Victoria	Human	Original	Illumina	NextSeq	550	ARTIC	V1	amplicons,	Nextera	XT	library,	minimap2	v2.17,	ivar
hCoV-19/Australia/VIC54/2020	EPI_ISL_419770	2020-03-12	Oceania	/	Australia	/	Victoria	Human	Original	Illumina	NextSeq	550	ARTIC	V1	amplicons,	Nextera	XT	library,	minimap2	v2.17,	ivar
hCoV-19/Australia/VIC59/2020	EPI_ISL_419771	2020-03-13	Oceania	/	Australia	/	Victoria	Human	Original	Illumina	NextSeq	550	ARTIC	V1	amplicons,	Nextera	XT	library,	minimap2	v2.17,	ivar
hCoV-19/Australia/VIC60/2020	EPI_ISL_419772	2020-03-13	Oceania	/	Australia	/	Victoria	Human	Original	Illumina	NextSeq	550	ARTIC	V1	amplicons,	Nextera	XT	library,	minimap2	v2.17,	ivar
hCoV-19/Australia/VIC61/2020	EPI_ISL_419773	2020-03-13	Oceania	/	Australia	/	Victoria	Human	Original	Illumina	NextSeq	550	ARTIC	V1	amplicons,	Nextera	XT	library,	minimap2	v2.17,	ivar
hCoV-19/Australia/VIC62/2020	EPI_ISL_419774	2020-03-13	Oceania	/	Australia	/	Victoria	Human	Original	Illumina	NextSeq	550	ARTIC	V1	amplicons,	Nextera	XT	library,	minimap2	v2.17,	ivar
hCoV-19/Australia/VIC63/2020	EPI_ISL_419775	2020-03-13	Oceania	/	Australia	/	Victoria	Human	Original	Illumina	NextSeq	550	ARTIC	V1	amplicons,	Nextera	XT	library,	minimap2	v2.17,	ivar
hCoV-19/Australia/VIC55/2020	EPI_ISL_419776	2020-03-12	Oceania	/	Australia	/	Victoria	Human	Original	Illumina	NextSeq	550	ARTIC	V1	amplicons,	Nextera	XT	library,	minimap2	v2.17,	ivar
hCoV-19/Australia/VIC56/2020	EPI_ISL_419777	2020-03-12	Oceania	/	Australia	/	Victoria	Human	Original	Illumina	NextSeq	550	ARTIC	V1	amplicons,	Nextera	XT	library,	minimap2	v2.17,	ivar
hCoV-19/Australia/VIC64/2020	EPI_ISL_419778	2020-03-13	Oceania	/	Australia	/	Victoria	Human	Original	Illumina	NextSeq	550	ARTIC	V1	amplicons,	Nextera	XT	library,	minimap2	v2.17,	ivar
hCoV-19/Australia/VIC57/2020	EPI_ISL_419779	2020-03-12	Oceania	/	Australia	/	Victoria	Human	Original	Illumina	NextSeq	550	ARTIC	V1	amplicons,	Nextera	XT	library,	minimap2	v2.17,	ivar
hCoV-19/Australia/VIC66/2020	EPI_ISL_419780	2020-03-13	Oceania	/	Australia	/	Victoria	Human	Original	Illumina	NextSeq	550	ARTIC	V1	amplicons,	Nextera	XT	library,	minimap2	v2.17,	ivar
hCoV-19/Australia/VIC67/2020	EPI_ISL_419781	2020-03-13	Oceania	/	Australia	/	Victoria	Human	Original	Illumina	NextSeq	550	ARTIC	V1	amplicons,	Nextera	XT	library,	minimap2	v2.17,	ivar
hCoV-19/Australia/VIC68/2020	EPI_ISL_419782	2020-03-13	Oceania	/	Australia	/	Victoria	Human	Original	Illumina	NextSeq	550	ARTIC	V1	amplicons,	Nextera	XT	library,	minimap2	v2.17,	ivar
hCoV-19/Australia/VIC69/2020	EPI_ISL_419783	2020-03-13	Oceania	/	Australia	/	Victoria	Human	Original	Illumina	NextSeq	550	ARTIC	V1	amplicons,	Nextera	XT	library,	minimap2	v2.17,	ivar
hCoV-19/Australia/VIC58/2020	EPI_ISL_419784	2020-03-12	Oceania	/	Australia	/	Victoria	Human	Original	Illumina	NextSeq	550	ARTIC	V1	amplicons,	Nextera	XT	library,	minimap2	v2.17,	ivar
hCoV-19/Australia/VIC73/2020	EPI_ISL_419785	2020-03-14	Oceania	/	Australia	/	Victoria	Human	Original	Illumina	NextSeq	550	ARTIC	V1	amplicons,	Nextera	XT	library,	minimap2	v2.17,	ivar
hCoV-19/Australia/VIC70/2020	EPI_ISL_419786	2020-03-13	Oceania	/	Australia	/	Victoria	Human	Original	Illumina	NextSeq	550	ARTIC	V1	amplicons,	Nextera	XT	library,	minimap2	v2.17,	ivar
hCoV-19/Australia/VIC75/2020	EPI_ISL_419787	2020-03-14	Oceania	/	Australia	/	Victoria	Human	Original	Illumina	NextSeq	550	ARTIC	V1	amplicons,	Nextera	XT	library,	minimap2	v2.17,	ivar
hCoV-19/Australia/VIC76/2020	EPI_ISL_419788	2020-03-14	Oceania	/	Australia	/	Victoria	Human	Original	Illumina	NextSeq	550	ARTIC	V1	amplicons,	Nextera	XT	library,	minimap2	v2.17,	ivar
hCoV-19/Australia/VIC77/2020	EPI_ISL_419789	2020-03-14	Oceania	/	Australia	/	Victoria	Human	Original	Illumina	NextSeq	550	ARTIC	V1	amplicons,	Nextera	XT	library,	minimap2	v2.17,	ivar
hCoV-19/Australia/VIC78/2020	EPI_ISL_419790	2020-03-14	Oceania	/	Australia	/	Victoria	Human	Original	Illumina	NextSeq	550	ARTIC	V1	amplicons,	Nextera	XT	library,	minimap2	v2.17,	ivar
hCoV-19/Australia/VIC79/2020	EPI_ISL_419791	2020-03-14	Oceania	/	Australia	/	Victoria	Human	Original	Illumina	NextSeq	550	ARTIC	V1	amplicons,	Nextera	XT	library,	minimap2	v2.17,	ivar
hCoV-19/Australia/VIC80/2020	EPI_ISL_419792	2020-03-14	Oceania	/	Australia	/	Victoria	Human	Original	Illumina	NextSeq	550	ARTIC	V1	amplicons,	Nextera	XT	library,	minimap2	v2.17,	ivar
hCoV-19/Australia/VIC81/2020	EPI_ISL_419793	2020-03-14	Oceania	/	Australia	/	Victoria	Human	Original	Illumina	NextSeq	550	ARTIC	V1	amplicons,	Nextera	XT	library,	minimap2	v2.17,	ivar
hCoV-19/Australia/VIC82/2020	EPI_ISL_419794	2020-03-14	Oceania	/	Australia	/	Victoria	Human	Original	Illumina	NextSeq	550	ARTIC	V1	amplicons,	Nextera	XT	library,	minimap2	v2.17,	ivar
hCoV-19/Australia/VIC85/2020	EPI_ISL_419795	2020-03-15	Oceania	/	Australia	/	Victoria	Human	Original	Illumina	NextSeq	550	ARTIC	V1	amplicons,	Nextera	XT	library,	minimap2	v2.17,	ivar
hCoV-19/Australia/VIC86/2020	EPI_ISL_419796	2020-03-15	Oceania	/	Australia	/	Victoria	Human	Original	Illumina	NextSeq	550	ARTIC	V1	amplicons,	Nextera	XT	library,	minimap2	v2.17,	ivar
hCoV-19/Australia/VIC87/2020	EPI_ISL_419797	2020-03-15	Oceania	/	Australia	/	Victoria	Human	Original	Illumina	NextSeq	550	ARTIC	V1	amplicons,	Nextera	XT	library,	minimap2	v2.17,	ivar
hCoV-19/Australia/VIC88/2020	EPI_ISL_419798	2020-03-15	Oceania	/	Australia	/	Victoria	Human	Original	Illumina	NextSeq	550	ARTIC	V1	amplicons,	Nextera	XT	library,	minimap2	v2.17,	ivar
hCoV-19/Australia/VIC83/2020	EPI_ISL_419799	2020-03-14	Oceania	/	Australia	/	Victoria	Human	Original	Illumina	NextSeq	550	ARTIC	V1	amplicons,	Nextera	XT	library,	minimap2	v2.17,	ivar
hCoV-19/Australia/VIC135/2020	EPI_ISL_419828	2020-03-22	Oceania	/	Australia	/	Victoria	Human	Original	Illumina	iSeq	ARTIC	V1	amplicons,	Nextera	XT	library,	minimap2	v2.17,	ivar	v1.1,
hCoV-19/Australia/VIC136/2020	EPI_ISL_419829	2020-03-22	Oceania	/	Australia	/	Victoria	Human	Original	Illumina	iSeq	ARTIC	V1	amplicons,	Nextera	XT	library,	minimap2	v2.17,	ivar	v1.1,
hCoV-19/Australia/VIC137/2020	EPI_ISL_419830	2020-03-22	Oceania	/	Australia	/	Victoria	Human	Original	Illumina	iSeq	ARTIC	V1	amplicons,	Nextera	XT	library,	minimap2	v2.17,	ivar	v1.1,
hCoV-19/Australia/NT01/2020	EPI_ISL_419831	2020	Oceania	/	Australia	/	Northern	Territory	Human	Original	Illumina	NextSeq	550	ARTIC	V1	amplicons,	Nextera	XT	library,	minimap2	v2.17,
hCoV-19/Australia/NT02/2020	EPI_ISL_419832	2020	Oceania	/	Australia	/	Northern	Territory	Human	Original	Illumina	NextSeq	550	ARTIC	V1	amplicons,	Nextera	XT	library,	minimap2	v2.17,
hCoV-19/Australia/NT04/2020	EPI_ISL_419833	2020	Oceania	/	Australia	/	Northern	Territory	Human	Original	Illumina	NextSeq	550	ARTIC	V1	amplicons,	Nextera	XT	library,	minimap2	v2.17,
hCoV-19/Australia/VIC138/2020	EPI_ISL_419834	2020-03-23	Oceania	/	Australia	/	Victoria	Human	Original	Illumina	NextSeq	550	ARTIC	V1	amplicons,	Nextera	XT	library,	minimap2	v2.17,	ivar
hCoV-19/Australia/NT05/2020	EPI_ISL_419835	2020	Oceania	/	Australia	/	Northern	Territory	Human	Original	Illumina	NextSeq	550	ARTIC	V1	amplicons,	Nextera	XT	library,	minimap2	v2.17,
hCoV-19/Australia/VIC139/2020	EPI_ISL_419836	2020-03-15	Oceania	/	Australia	/	Victoria	Human	Original	Illumina	NextSeq	550	ARTIC	V1	amplicons,	Nextera	XT	library,	minimap2	v2.17,	ivar
hCoV-19/Australia/VIC140/2020	EPI_ISL_419837	2020-03-16	Oceania	/	Australia	/	Victoria	Human	Original	Illumina	NextSeq	550	ARTIC	V1	amplicons,	Nextera	XT	library,	minimap2	v2.17,	ivar
hCoV-19/Australia/VIC141/2020	EPI_ISL_419838	2020-03-16	Oceania	/	Australia	/	Victoria	Human	Original	Illumina	NextSeq	550	ARTIC	V1	amplicons,	Nextera	XT	library,	minimap2	v2.17,	ivar
hCoV-19/Australia/VIC142/2020	EPI_ISL_419839	2020-03-16	Oceania	/	Australia	/	Victoria	Human	Original	Illumina	NextSeq	550	ARTIC	V1	amplicons,	Nextera	XT	library,	minimap2	v2.17,	ivar
hCoV-19/Australia/VIC143/2020	EPI_ISL_419840	2020-03-16	Oceania	/	Australia	/	Victoria	Human	Original	Illumina	NextSeq	550	ARTIC	V1	amplicons,	Nextera	XT	library,	minimap2	v2.17,	ivar
hCoV-19/Australia/VIC144/2020	EPI_ISL_419841	2020-03-17	Oceania	/	Australia	/	Victoria	Human	Original	Illumina	NextSeq	550	ARTIC	V1	amplicons,	Nextera	XT	library,	minimap2	v2.17,	ivar
hCoV-19/Australia/VIC145/2020	EPI_ISL_419842	2020-03-17	Oceania	/	Australia	/	Victoria	Human	Original	Illumina	NextSeq	550	ARTIC	V1	amplicons,	Nextera	XT	library,	minimap2	v2.17,	ivar
hCoV-19/Australia/VIC146/2020	EPI_ISL_419843	2020-03-17	Oceania	/	Australia	/	Victoria	Human	Original	Illumina	NextSeq	550	ARTIC	V1	amplicons,	Nextera	XT	library,	minimap2	v2.17,	ivar
hCoV-19/Australia/VIC147/2020	EPI_ISL_419844	2020-03-17	Oceania	/	Australia	/	Victoria	Human	Original	Illumina	NextSeq	550	ARTIC	V1	amplicons,	Nextera	XT	library,	minimap2	v2.17,	ivar
hCoV-19/Australia/VIC148/2020	EPI_ISL_419845	2020-03-17	Oceania	/	Australia	/	Victoria	Human	Original	Illumina	NextSeq	550	ARTIC	V1	amplicons,	Nextera	XT	library,	minimap2	v2.17,	ivar
hCoV-19/Australia/VIC149/2020	EPI_ISL_419846	2020-03-17	Oceania	/	Australia	/	Victoria	Human	Original	Illumina	NextSeq	550	ARTIC	V1	amplicons,	Nextera	XT	library,	minimap2	v2.17,	ivar
hCoV-19/Australia/VIC150/2020	EPI_ISL_419847	2020-03-17	Oceania	/	Australia	/	Victoria	Human	Original	Illumina	NextSeq	550	ARTIC	V1	amplicons,	Nextera	XT	library,	minimap2	v2.17,	ivar
hCoV-19/Australia/VIC151/2020	EPI_ISL_419848	2020-03-17	Oceania	/	Australia	/	Victoria	Human	Original	Illumina	NextSeq	550	ARTIC	V1	amplicons,	Nextera	XT	library,	minimap2	v2.17,	ivar
hCoV-19/Australia/VIC152/2020	EPI_ISL_419849	2020-03-17	Oceania	/	Australia	/	Victoria	Human	Original	Illumina	NextSeq	550	ARTIC	V1	amplicons,	Nextera	XT	library,	minimap2	v2.17,	ivar
hCoV-19/Australia/VIC153/2020	EPI_ISL_419850	2020-03-17	Oceania	/	Australia	/	Victoria	Human	Original	Illumina	NextSeq	550	ARTIC	V1	amplicons,	Nextera	XT	library,	minimap2	v2.17,	ivar
hCoV-19/Australia/VIC154/2020	EPI_ISL_419851	2020-03-17	Oceania	/	Australia	/	Victoria	Human	Original	Illumina	NextSeq	550	ARTIC	V1	amplicons,	Nextera	XT	library,	minimap2	v2.17,	ivar
hCoV-19/Australia/VIC155/2020	EPI_ISL_419852	2020-03-17	Oceania	/	Australia	/	Victoria	Human	Original	Illumina	NextSeq	550	ARTIC	V1	amplicons,	Nextera	XT	library,	minimap2	v2.17,	ivar
hCoV-19/Australia/VIC156/2020	EPI_ISL_419853	2020-03-17	Oceania	/	Australia	/	Victoria	Human	Original	Illumina	NextSeq	550	ARTIC	V1	amplicons,	Nextera	XT	library,	minimap2	v2.17,	ivar
hCoV-19/Australia/VIC157/2020	EPI_ISL_419854	2020-03-17	Oceania	/	Australia	/	Victoria	Human	Original	Illumina	NextSeq	550	ARTIC	V1	amplicons,	Nextera	XT	library,	minimap2	v2.17,	ivar
hCoV-19/Australia/VIC158/2020	EPI_ISL_419855	2020-03-18	Oceania	/	Australia	/	Victoria	Human	Original	Illumina	NextSeq	550	ARTIC	V1	amplicons,	Nextera	XT	library,	minimap2	v2.17,	ivar
hCoV-19/Australia/VIC159/2020	EPI_ISL_419856	2020-03-18	Oceania	/	Australia	/	Victoria	Human	Original	Illumina	NextSeq	550	ARTIC	V1	amplicons,	Nextera	XT	library,	minimap2	v2.17,	ivar
hCoV-19/Australia/VIC160/2020	EPI_ISL_419857	2020-03-18	Oceania	/	Australia	/	Victoria	Human	Original	Illumina	NextSeq	550	ARTIC	V1	amplicons,	Nextera	XT	library,	minimap2	v2.17,	ivar
hCoV-19/Australia/VIC161/2020	EPI_ISL_419858	2020-03-18	Oceania	/	Australia	/	Victoria	Human	Original	Illumina	NextSeq	550	ARTIC	V1	amplicons,	Nextera	XT	library,	minimap2	v2.17,	ivar
hCoV-19/Australia/VIC162/2020	EPI_ISL_419859	2020-03-18	Oceania	/	Australia	/	Victoria	Human	Original	Illumina	NextSeq	550	ARTIC	V1	amplicons,	Nextera	XT	library,	minimap2	v2.17,	ivar
hCoV-19/Australia/VIC163/2020	EPI_ISL_419860	2020-03-18	Oceania	/	Australia	/	Victoria	Human	Original	Illumina	NextSeq	550	ARTIC	V1	amplicons,	Nextera	XT	library,	minimap2	v2.17,	ivar
hCoV-19/Australia/VIC164/2020	EPI_ISL_419861	2020-03-18	Oceania	/	Australia	/	Victoria	Human	Original	Illumina	NextSeq	550	ARTIC	V1	amplicons,	Nextera	XT	library,	minimap2	v2.17,	ivar
hCoV-19/Australia/VIC165/2020	EPI_ISL_419862	2020-03-18	Oceania	/	Australia	/	Victoria	Human	Original	Illumina	NextSeq	550	ARTIC	V1	amplicons,	Nextera	XT	library,	minimap2	v2.17,	ivar
hCoV-19/Australia/VIC166/2020	EPI_ISL_419863	2020-03-18	Oceania	/	Australia	/	Victoria	Human	Original	Illumina	NextSeq	550	ARTIC	V1	amplicons,	Nextera	XT	library,	minimap2	v2.17,	ivar
hCoV-19/Australia/VIC167/2020	EPI_ISL_419864	2020-03-18	Oceania	/	Australia	/	Victoria	Human	Original	Illumina	NextSeq	550	ARTIC	V1	amplicons,	Nextera	XT	library,	minimap2	v2.17,	ivar
hCoV-19/Australia/VIC168/2020	EPI_ISL_419865	2020-03-18	Oceania	/	Australia	/	Victoria	Human	Original	Illumina	NextSeq	550	ARTIC	V1	amplicons,	Nextera	XT	library,	minimap2	v2.17,	ivar
hCoV-19/Australia/VIC169/2020	EPI_ISL_419866	2020-03-18	Oceania	/	Australia	/	Victoria	Human	Original	Illumina	NextSeq	550	ARTIC	V1	amplicons,	Nextera	XT	library,	minimap2	v2.17,	ivar
hCoV-19/Australia/VIC170/2020	EPI_ISL_419867	2020-03-18	Oceania	/	Australia	/	Victoria	Human	Original	Illumina	NextSeq	550	ARTIC	V1	amplicons,	Nextera	XT	library,	minimap2	v2.17,	ivar
hCoV-19/Australia/VIC171/2020	EPI_ISL_419868	2020-03-18	Oceania	/	Australia	/	Victoria	Human	Original	Illumina	NextSeq	550	ARTIC	V1	amplicons,	Nextera	XT	library,	minimap2	v2.17,	ivar
hCoV-19/Australia/VIC172/2020	EPI_ISL_419869	2020-03-18	Oceania	/	Australia	/	Victoria	Human	Original	Illumina	NextSeq	550	ARTIC	V1	amplicons,	Nextera	XT	library,	minimap2	v2.17,	ivar
hCoV-19/Australia/VIC173/2020	EPI_ISL_419870	2020-03-18	Oceania	/	Australia	/	Victoria	Human	Original	Illumina	NextSeq	550	ARTIC	V1	amplicons,	Nextera	XT	library,	minimap2	v2.17,	ivar
hCoV-19/Australia/VIC174/2020	EPI_ISL_419871	2020-03-18	Oceania	/	Australia	/	Victoria	Human	Original	Illumina	NextSeq	550	ARTIC	V1	amplicons,	Nextera	XT	library,	minimap2	v2.17,	ivar
hCoV-19/Australia/VIC175/2020	EPI_ISL_419872	2020-03-18	Oceania	/	Australia	/	Victoria	Human	Original	Illumina	NextSeq	550	ARTIC	V1	amplicons,	Nextera	XT	library,	minimap2	v2.17,	ivar
hCoV-19/Australia/VIC176/2020	EPI_ISL_419873	2020-03-18	Oceania	/	Australia	/	Victoria	Human	Original	Illumina	NextSeq	550	ARTIC	V1	amplicons,	Nextera	XT	library,	minimap2	v2.17,	ivar
hCoV-19/Australia/VIC177/2020	EPI_ISL_419874	2020-03-18	Oceania	/	Australia	/	Victoria	Human	Original	Illumina	NextSeq	550	ARTIC	V1	amplicons,	Nextera	XT	library,	minimap2	v2.17,	ivar
hCoV-19/Australia/VIC178/2020	EPI_ISL_419875	2020-03-18	Oceania	/	Australia	/	Victoria	Human	Original	Illumina	NextSeq	550	ARTIC	V1	amplicons,	Nextera	XT	library,	minimap2	v2.17,	ivar
hCoV-19/Australia/VIC179/2020	EPI_ISL_419876	2020-03-19	Oceania	/	Australia	/	Victoria	Human	Original	Illumina	NextSeq	550	ARTIC	V1	amplicons,	Nextera	XT	library,	minimap2	v2.17,	ivar
hCoV-19/Australia/VIC180/2020	EPI_ISL_419877	2020-03-19	Oceania	/	Australia	/	Victoria	Human	Original	Illumina	NextSeq	550	ARTIC	V1	amplicons,	Nextera	XT	library,	minimap2	v2.17,	ivar
hCoV-19/Australia/VIC181/2020	EPI_ISL_419878	2020-03-19	Oceania	/	Australia	/	Victoria	Human	Original	Illumina	NextSeq	550	ARTIC	V1	amplicons,	Nextera	XT	library,	minimap2	v2.17,	ivar
hCoV-19/Australia/VIC183/2020	EPI_ISL_419879	2020-03-19	Oceania	/	Australia	/	Victoria	Human	Original	Illumina	NextSeq	550	ARTIC	V1	amplicons,	Nextera	XT	library,	minimap2	v2.17,	ivar
hCoV-19/Australia/VIC184/2020	EPI_ISL_419880	2020-03-19	Oceania	/	Australia	/	Victoria	Human	Original	Illumina	NextSeq	550	ARTIC	V1	amplicons,	Nextera	XT	library,	minimap2	v2.17,	ivar
hCoV-19/Australia/VIC185/2020	EPI_ISL_419881	2020-03-19	Oceania	/	Australia	/	Victoria	Human	Original	Illumina	NextSeq	550	ARTIC	V1	amplicons,	Nextera	XT	library,	minimap2	v2.17,	ivar
hCoV-19/Australia/VIC186/2020	EPI_ISL_419882	2020-03-19	Oceania	/	Australia	/	Victoria	Human	Original	Illumina	NextSeq	550	ARTIC	V1	amplicons,	Nextera	XT	library,	minimap2	v2.17,	ivar
hCoV-19/Australia/VIC187/2020	EPI_ISL_419883	2020-03-19	Oceania	/	Australia	/	Victoria	Human	Original	Illumina	NextSeq	550	ARTIC	V1	amplicons,	Nextera	XT	library,	minimap2	v2.17,	ivar
hCoV-19/Australia/VIC188/2020	EPI_ISL_419884	2020-03-19	Oceania	/	Australia	/	Victoria	Human	Original	Illumina	NextSeq	550	ARTIC	V1	amplicons,	Nextera	XT	library,	minimap2	v2.17,	ivar
hCoV-19/Australia/VIC189/2020	EPI_ISL_419885	2020-03-19	Oceania	/	Australia	/	Victoria	Human	Original	Illumina	NextSeq	550	ARTIC	V1	amplicons,	Nextera	XT	library,	minimap2	v2.17,	ivar
hCoV-19/Australia/VIC190/2020	EPI_ISL_419886	2020-03-19	Oceania	/	Australia	/	Victoria	Human	Original	Illumina	NextSeq	550	ARTIC	V1	amplicons,	Nextera	XT	library,	minimap2	v2.17,	ivar
hCoV-19/Australia/VIC191/2020	EPI_ISL_419887	2020-03-19	Oceania	/	Australia	/	Victoria	Human	Original	Illumina	NextSeq	550	ARTIC	V1	amplicons,	Nextera	XT	library,	minimap2	v2.17,	ivar
hCoV-19/Australia/VIC192/2020	EPI_ISL_419888	2020-03-19	Oceania	/	Australia	/	Victoria	Human	Original	Illumina	NextSeq	550	ARTIC	V1	amplicons,	Nextera	XT	library,	minimap2	v2.17,	ivar
hCoV-19/Australia/VIC193/2020	EPI_ISL_419889	2020-03-19	Oceania	/	Australia	/	Victoria	Human	Original	Illumina	NextSeq	550	ARTIC	V1	amplicons,	Nextera	XT	library,	minimap2	v2.17,	ivar
hCoV-19/Australia/VIC194/2020	EPI_ISL_419890	2020-03-19	Oceania	/	Australia	/	Victoria	Human	Original	Illumina	NextSeq	550	ARTIC	V1	amplicons,	Nextera	XT	library,	minimap2	v2.17,	ivar
hCoV-19/Australia/VIC195/2020	EPI_ISL_419891	2020-03-19	Oceania	/	Australia	/	Victoria	Human	Original	Illumina	NextSeq	550	ARTIC	V1	amplicons,	Nextera	XT	library,	minimap2	v2.17,	ivar
hCoV-19/Australia/VIC196/2020	EPI_ISL_419892	2020-03-19	Oceania	/	Australia	/	Victoria	Human	Original	Illumina	NextSeq	550	ARTIC	V1	amplicons,	Nextera	XT	library,	minimap2	v2.17,	ivar
hCoV-19/Australia/VIC197/2020	EPI_ISL_419893	2020-03-19	Oceania	/	Australia	/	Victoria	Human	Original	Illumina	NextSeq	550	ARTIC	V1	amplicons,	Nextera	XT	library,	minimap2	v2.17,	ivar
hCoV-19/Australia/VIC198/2020	EPI_ISL_419894	2020-03-19	Oceania	/	Australia	/	Victoria	Human	Original	Illumina	NextSeq	550	ARTIC	V1	amplicons,	Nextera	XT	library,	minimap2	v2.17,	ivar
hCoV-19/Australia/VIC199/2020	EPI_ISL_419895	2020-03-19	Oceania	/	Australia	/	Victoria	Human	Original	Illumina	NextSeq	550	ARTIC	V1	amplicons,	Nextera	XT	library,	minimap2	v2.17,	ivar
hCoV-19/Australia/VIC201/2020	EPI_ISL_419896	2020-03-19	Oceania	/	Australia	/	Victoria	Human	Original	Illumina	NextSeq	550	ARTIC	V1	amplicons,	Nextera	XT	library,	minimap2	v2.17,	ivar
hCoV-19/Australia/VIC202/2020	EPI_ISL_419897	2020-03-19	Oceania	/	Australia	/	Victoria	Human	Original	Illumina	NextSeq	550	ARTIC	V1	amplicons,	Nextera	XT	library,	minimap2	v2.17,	ivar
hCoV-19/Australia/VIC203/2020	EPI_ISL_419898	2020-03-19	Oceania	/	Australia	/	Victoria	Human	Original	Illumina	NextSeq	550	ARTIC	V1	amplicons,	Nextera	XT	library,	minimap2	v2.17,	ivar
hCoV-19/Australia/VIC204/2020	EPI_ISL_419899	2020-03-19	Oceania	/	Australia	/	Victoria	Human	Original	Illumina	NextSeq	550	ARTIC	V1	amplicons,	Nextera	XT	library,	minimap2	v2.17,	ivar
hCoV-19/England/20139051004/2020	EPI_ISL_420700	2020-03-27	Europe	/	United	Kingdom	/	England	Human	Original	Illumina	NextSeq	PHE	pipeline	(BWA-SAMtools-Quasibam)	Stretches	of	NNNs	(2.69%	of	overall
hCoV-19/England/20139051304/2020	EPI_ISL_420701	2020-03-27	Europe	/	United	Kingdom	/	England	Human	Original	Illumina	NextSeq	PHE	pipeline	(BWA-SAMtools-Quasibam)	Stretches	of	NNNs	(2.98%	of	overall
hCoV-19/England/20139051704/2020	EPI_ISL_420702	2020-03-27	Europe	/	United	Kingdom	/	England	Human	Original	Illumina	NextSeq	PHE	pipeline	(BWA-SAMtools-Quasibam)	B.1	GH
hCoV-19/England/20139052004/2020	EPI_ISL_420703	2020-03-27	Europe	/	United	Kingdom	/	England	Human	Original	Illumina	NextSeq	PHE	pipeline	(BWA-SAMtools-Quasibam)	Long	stretches	of	NNNs	(5.03%	of
hCoV-19/England/20139052704/2020	EPI_ISL_420704	2020-03-28	Europe	/	United	Kingdom	/	England	Human	Original	Illumina	NextSeq	PHE	pipeline	(BWA-SAMtools-Quasibam)	Stretches	of	NNNs	(4.42%	of	overall
hCoV-19/England/20139052904/2020	EPI_ISL_420705	2020-03-28	Europe	/	United	Kingdom	/	England	Human	Original	Illumina	NextSeq	PHE	pipeline	(BWA-SAMtools-Quasibam)	Stretches	of	NNNs	(3.97%	of	overall
hCoV-19/England/20139053004/2020	EPI_ISL_420706	2020-03-28	Europe	/	United	Kingdom	/	England	Human	Original	Illumina	NextSeq	PHE	pipeline	(BWA-SAMtools-Quasibam)	Long	stretches	of	NNNs	(5.06%	of
hCoV-19/England/20139053304/2020	EPI_ISL_420707	2020-03-28	Europe	/	United	Kingdom	/	England	Human	Original	Illumina	NextSeq	PHE	pipeline	(BWA-SAMtools-Quasibam)	B.1.1	GR
hCoV-19/England/20139053504/2020	EPI_ISL_420708	2020-03-28	Europe	/	United	Kingdom	/	England	Human	Original	Illumina	NextSeq	PHE	pipeline	(BWA-SAMtools-Quasibam)	B.2.1	V
hCoV-19/England/20139053804/2020	EPI_ISL_420709	2020-03-28	Europe	/	United	Kingdom	/	England	Human	Original	Illumina	NextSeq	PHE	pipeline	(BWA-SAMtools-Quasibam)	Stretches	of	NNNs	(1.06%	of	overall
hCoV-19/England/20139054004/2020	EPI_ISL_420710	2020-03-27	Europe	/	United	Kingdom	/	England	Human	Original	Illumina	NextSeq	PHE	pipeline	(BWA-SAMtools-Quasibam)	Stretches	of	NNNs	(1.03%	of	overall
hCoV-19/England/20139054504/2020	EPI_ISL_420711	2020-03-28	Europe	/	United	Kingdom	/	England	Human	Original	Illumina	NextSeq	PHE	pipeline	(BWA-SAMtools-Quasibam)	Stretches	of	NNNs	(2.85%	of	overall
hCoV-19/England/20139054704/2020	EPI_ISL_420712	2020-03-27	Europe	/	United	Kingdom	/	England	Human	Original	Illumina	NextSeq	PHE	pipeline	(BWA-SAMtools-Quasibam)	Stretches	of	NNNs	(2.13%	of	overall
hCoV-19/England/20139054904/2020	EPI_ISL_420713	2020-03-27	Europe	/	United	Kingdom	/	England	Human	Original	Illumina	NextSeq	PHE	pipeline	(BWA-SAMtools-Quasibam)	Stretches	of	NNNs	(3.76%	of	overall
hCoV-19/England/20139055204/2020	EPI_ISL_420714	2020-03-28	Europe	/	United	Kingdom	/	England	Human	Original	Illumina	NextSeq	PHE	pipeline	(BWA-SAMtools-Quasibam)	B.1.1	GR
hCoV-19/England/20139055304/2020	EPI_ISL_420715	2020-03-29	Europe	/	United	Kingdom	/	England	Human	Original	Illumina	NextSeq	PHE	pipeline	(BWA-SAMtools-Quasibam)	B.1.1	GR
hCoV-19/England/20139056904/2020	EPI_ISL_420716	2020-03-26	Europe	/	United	Kingdom	/	England	Human	Original	Illumina	NextSeq	PHE	pipeline	(BWA-SAMtools-Quasibam)	B.1.1	GR
hCoV-19/England/20139057004/2020	EPI_ISL_420717	2020-03-26	Europe	/	United	Kingdom	/	England	Human	Original	Illumina	NextSeq	PHE	pipeline	(BWA-SAMtools-Quasibam)	B.1.1	GR
hCoV-19/England/20139057204/2020	EPI_ISL_420718	2020-03-27	Europe	/	United	Kingdom	/	England	Human	Original	Illumina	NextSeq	PHE	pipeline	(BWA-SAMtools-Quasibam)	B.2.1	V
hCoV-19/England/20139057404/2020	EPI_ISL_420719	2020-03-27	Europe	/	United	Kingdom	/	England	Human	Original	Illumina	NextSeq	PHE	pipeline	(BWA-SAMtools-Quasibam)	B.1.1	GR
hCoV-19/England/20139057504/2020	EPI_ISL_420720	2020-03-28	Europe	/	United	Kingdom	/	England	Human	Original	Illumina	NextSeq	PHE	pipeline	(BWA-SAMtools-Quasibam)	B.2.1	V
hCoV-19/England/20139057604/2020	EPI_ISL_420721	2020-03-28	Europe	/	United	Kingdom	/	England	Human	Original	Illumina	NextSeq	PHE	pipeline	(BWA-SAMtools-Quasibam)	B.1.1	GR
hCoV-19/England/20139057704/2020	EPI_ISL_420722	2020-03-28	Europe	/	United	Kingdom	/	England	Human	Original	Illumina	NextSeq	PHE	pipeline	(BWA-SAMtools-Quasibam)	B.1.1	GR
hCoV-19/England/20139058104/2020	EPI_ISL_420723	2020-03-28	Europe	/	United	Kingdom	/	England	Human	Original	Illumina	NextSeq	PHE	pipeline	(BWA-SAMtools-Quasibam)	B.1.1.1	GR
hCoV-19/England/20139058304/2020	EPI_ISL_420724	2020-03-27	Europe	/	United	Kingdom	/	England	Human	Original	Illumina	NextSeq	PHE	pipeline	(BWA-SAMtools-Quasibam)	B.1.13	GH
hCoV-19/England/20139058404/2020	EPI_ISL_420725	2020-03-28	Europe	/	United	Kingdom	/	England	Human	Original	Illumina	NextSeq	PHE	pipeline	(BWA-SAMtools-Quasibam)	Stretches	of	NNNs	(1.64%	of	overall
hCoV-19/England/20139058604/2020	EPI_ISL_420726	2020-03-27	Europe	/	United	Kingdom	/	England	Human	Original	Illumina	NextSeq	PHE	pipeline	(BWA-SAMtools-Quasibam)	Stretches	of	NNNs	(1.69%	of	overall
hCoV-19/England/20139059004/2020	EPI_ISL_420727	2020-03-28	Europe	/	United	Kingdom	/	England	Human	Original	Illumina	NextSeq	PHE	pipeline	(BWA-SAMtools-Quasibam)	B.1.13	GH
hCoV-19/England/20139059504/2020	EPI_ISL_420728	2020-03-28	Europe	/	United	Kingdom	/	England	Human	Original	Illumina	NextSeq	PHE	pipeline	(BWA-SAMtools-Quasibam)	B.2.1	V
hCoV-19/England/20139059804/2020	EPI_ISL_420729	2020-03-28	Europe	/	United	Kingdom	/	England	Human	Original	Illumina	NextSeq	PHE	pipeline	(BWA-SAMtools-Quasibam)	B.2	V
hCoV-19/England/20139059904/2020	EPI_ISL_420730	2020-03-27	Europe	/	United	Kingdom	/	England	Human	Original	Illumina	NextSeq	PHE	pipeline	(BWA-SAMtools-Quasibam)	B.1.1	GR
hCoV-19/England/20139060004/2020	EPI_ISL_420731	2020-03-28	Europe	/	United	Kingdom	/	England	Human	Original	Illumina	NextSeq	PHE	pipeline	(BWA-SAMtools-Quasibam)	B.2.1	V
hCoV-19/England/20139060404/2020	EPI_ISL_420732	2020-03-28	Europe	/	United	Kingdom	/	England	Human	Original	Illumina	NextSeq	PHE	pipeline	(BWA-SAMtools-Quasibam)	B.1.1	GR
hCoV-19/England/20139060504/2020	EPI_ISL_420733	2020-03-28	Europe	/	United	Kingdom	/	England	Human	Original	Illumina	NextSeq	PHE	pipeline	(BWA-SAMtools-Quasibam)	B.1.1	GR
hCoV-19/England/20139060804/2020	EPI_ISL_420734	2020-03-27	Europe	/	United	Kingdom	/	England	Human	Original	Illumina	NextSeq	PHE	pipeline	(BWA-SAMtools-Quasibam)	B.1.1	GR
hCoV-19/England/20139061104/2020	EPI_ISL_420735	2020-03-27	Europe	/	United	Kingdom	/	England	Human	Original	Illumina	NextSeq	PHE	pipeline	(BWA-SAMtools-Quasibam)	Insertion	of	3	nucleotides	when	compared
hCoV-19/England/20139061704/2020	EPI_ISL_420736	2020-03-29	Europe	/	United	Kingdom	/	England	Human	Original	Illumina	NextSeq	PHE	pipeline	(BWA-SAMtools-Quasibam)	B.1.1	GR
hCoV-19/England/20139061804/2020	EPI_ISL_420737	2020-03-27	Europe	/	United	Kingdom	/	England	Human	Original	Illumina	NextSeq	PHE	pipeline	(BWA-SAMtools-Quasibam)	Long	stretches	of	NNNs	(5.57%	of
hCoV-19/England/20139062104/2020	EPI_ISL_420738	2020-03-27	Europe	/	United	Kingdom	/	England	Human	Original	Illumina	NextSeq	PHE	pipeline	(BWA-SAMtools-Quasibam)	Stretches	of	NNNs	(2.63%	of	overall
hCoV-19/England/20139062204/2020	EPI_ISL_420739	2020-03-27	Europe	/	United	Kingdom	/	England	Human	Original	Illumina	NextSeq	PHE	pipeline	(BWA-SAMtools-Quasibam)	Stretches	of	NNNs	(2.60%	of	overall
hCoV-19/England/20139062304/2020	EPI_ISL_420740	2020-03-27	Europe	/	United	Kingdom	/	England	Human	Original	Illumina	NextSeq	PHE	pipeline	(BWA-SAMtools-Quasibam)	Stretches	of	NNNs	(1.20%	of	overall
hCoV-19/England/20139062504/2020	EPI_ISL_420741	2020-03-27	Europe	/	United	Kingdom	/	England	Human	Original	Illumina	NextSeq	PHE	pipeline	(BWA-SAMtools-Quasibam)	B.1.1	GR
hCoV-19/England/20139062704/2020	EPI_ISL_420742	2020-03-28	Europe	/	United	Kingdom	/	England	Human	Original	Illumina	NextSeq	PHE	pipeline	(BWA-SAMtools-Quasibam)	B.1.1	GR
hCoV-19/England/20139062804/2020	EPI_ISL_420743	2020-03-27	Europe	/	United	Kingdom	/	England	Human	Original	Illumina	NextSeq	PHE	pipeline	(BWA-SAMtools-Quasibam)	B.2	V
hCoV-19/England/20139063204/2020	EPI_ISL_420744	2020-03-28	Europe	/	United	Kingdom	/	England	Human	Original	Illumina	NextSeq	PHE	pipeline	(BWA-SAMtools-Quasibam)	B.1.1	GR
hCoV-19/England/20139063504/2020	EPI_ISL_420745	2020-03-28	Europe	/	United	Kingdom	/	England	Human	Original	Illumina	NextSeq	PHE	pipeline	(BWA-SAMtools-Quasibam)	B.1	GH
hCoV-19/England/20139063604/2020	EPI_ISL_420746	2020-03-25	Europe	/	United	Kingdom	/	England	Human	Original	Illumina	NextSeq	PHE	pipeline	(BWA-SAMtools-Quasibam)	B.2.1	V
hCoV-19/England/20139063704/2020	EPI_ISL_420747	2020-03-28	Europe	/	United	Kingdom	/	England	Human	Original	Illumina	NextSeq	PHE	pipeline	(BWA-SAMtools-Quasibam)	B.2.1	V
hCoV-19/England/20139063804/2020	EPI_ISL_420748	2020-03-28	Europe	/	United	Kingdom	/	England	Human	Original	Illumina	NextSeq	PHE	pipeline	(BWA-SAMtools-Quasibam)	B.2.1	V
hCoV-19/England/20140037504/2020	EPI_ISL_420749	2020-03-25	Europe	/	United	Kingdom	/	England	Human	Original	Illumina	NextSeq	PHE	pipeline	(BWA-SAMtools-Quasibam)	B.1	G
hCoV-19/England/20140038604/2020	EPI_ISL_420750	2020-03-23	Europe	/	United	Kingdom	/	England	Human	Original	Illumina	NextSeq	PHE	pipeline	(BWA-SAMtools-Quasibam)	B.1.1	GR
hCoV-19/England/20140038704/2020	EPI_ISL_420751	2020-03-30	Europe	/	United	Kingdom	/	England	Human	Original	Illumina	NextSeq	PHE	pipeline	(BWA-SAMtools-Quasibam)	B.1.1	GR
hCoV-19/England/20140039004/2020	EPI_ISL_420752	2020-03-26	Europe	/	United	Kingdom	/	England	Human	Original	Illumina	NextSeq	PHE	pipeline	(BWA-SAMtools-Quasibam)	B.1	GH
hCoV-19/England/20140039104/2020	EPI_ISL_420753	2020-03-25	Europe	/	United	Kingdom	/	England	Human	Original	Illumina	NextSeq	PHE	pipeline	(BWA-SAMtools-Quasibam)	B.1	G
hCoV-19/England/20140039204/2020	EPI_ISL_420754	2020-03-27	Europe	/	United	Kingdom	/	England	Human	Original	Illumina	NextSeq	PHE	pipeline	(BWA-SAMtools-Quasibam)	Stretches	of	NNNs	(1.64%	of	overall
hCoV-19/England/20140039304/2020	EPI_ISL_420755	2020-03-27	Europe	/	United	Kingdom	/	England	Human	Original	Illumina	NextSeq	PHE	pipeline	(BWA-SAMtools-Quasibam)	B.1.5	G
hCoV-19/England/20140039404/2020	EPI_ISL_420756	2020-03-27	Europe	/	United	Kingdom	/	England	Human	Original	Illumina	NextSeq	PHE	pipeline	(BWA-SAMtools-Quasibam)	B.1.5	G
hCoV-19/England/20140039504/2020	EPI_ISL_420757	2020-03-27	Europe	/	United	Kingdom	/	England	Human	Original	Illumina	NextSeq	PHE	pipeline	(BWA-SAMtools-Quasibam)	Stretches	of	NNNs	(1.49%	of	overall
hCoV-19/England/20140039604/2020	EPI_ISL_420758	2020-03-27	Europe	/	United	Kingdom	/	England	Human	Original	Illumina	NextSeq	PHE	pipeline	(BWA-SAMtools-Quasibam)	B.1	G
hCoV-19/England/20140042004/2020	EPI_ISL_420759	2020-03-26	Europe	/	United	Kingdom	/	England	Human	Original	Illumina	NextSeq	PHE	pipeline	(BWA-SAMtools-Quasibam)	Stretches	of	NNNs	(1.05%	of	overall
hCoV-19/England/20140048104/2020	EPI_ISL_420760	2020-03-27	Europe	/	United	Kingdom	/	England	Human	Original	Illumina	NextSeq	PHE	pipeline	(BWA-SAMtools-Quasibam)	Stretches	of	NNNs	(4.18%	of	overall
hCoV-19/England/20140048704/2020	EPI_ISL_420761	2020-03-25	Europe	/	United	Kingdom	/	England	Human	Original	Illumina	NextSeq	PHE	pipeline	(BWA-SAMtools-Quasibam)	B.1	GH
hCoV-19/England/20140048804/2020	EPI_ISL_420762	2020-03-25	Europe	/	United	Kingdom	/	England	Human	Original	Illumina	NextSeq	PHE	pipeline	(BWA-SAMtools-Quasibam)	Stretches	of	NNNs	(2.43%	of	overall
hCoV-19/England/20140048904/2020	EPI_ISL_420763	2020-03-25	Europe	/	United	Kingdom	/	England	Human	Original	Illumina	NextSeq	PHE	pipeline	(BWA-SAMtools-Quasibam)	Stretches	of	NNNs	(2.69%	of	overall
hCoV-19/England/20140050604/2020	EPI_ISL_420764	2020-03-26	Europe	/	United	Kingdom	/	England	Human	Original	Illumina	NextSeq	PHE	pipeline	(BWA-SAMtools-Quasibam)	Stretches	of	NNNs	(1.09%	of	overall
hCoV-19/England/20142022504/2020	EPI_ISL_420765	2020-03-27	Europe	/	United	Kingdom	/	England	Human	Original	Illumina	NextSeq	PHE	pipeline	(BWA-SAMtools-Quasibam)	B.3	L
hCoV-19/England/20142060404/2020	EPI_ISL_420766	2020-03-27	Europe	/	United	Kingdom	/	England	Human	Original	Illumina	NextSeq	PHE	pipeline	(BWA-SAMtools-Quasibam)	B.2	V
hCoV-19/England/20142060804/2020	EPI_ISL_420767	2020-03-30	Europe	/	United	Kingdom	/	England	Human	Original	Illumina	NextSeq	PHE	pipeline	(BWA-SAMtools-Quasibam)	B.1.1	GR
hCoV-19/England/20142060904/2020	EPI_ISL_420768	2020-03-27	Europe	/	United	Kingdom	/	England	Human	Original	Illumina	NextSeq	PHE	pipeline	(BWA-SAMtools-Quasibam)	Stretches	of	NNNs	(1.27%	of	overall
hCoV-19/England/20142061004/2020	EPI_ISL_420769	2020-03-31	Europe	/	United	Kingdom	/	England	Human	Original	Illumina	NextSeq	PHE	pipeline	(BWA-SAMtools-Quasibam)	B.1.1	GR
hCoV-19/England/20142061304/2020	EPI_ISL_420770	2020-03-27	Europe	/	United	Kingdom	/	England	Human	Original	Illumina	NextSeq	PHE	pipeline	(BWA-SAMtools-Quasibam)	Stretches	of	NNNs	(1.43%	of	overall
hCoV-19/England/20142061404/2020	EPI_ISL_420771	2020-03-27	Europe	/	United	Kingdom	/	England	Human	Original	Illumina	NextSeq	PHE	pipeline	(BWA-SAMtools-Quasibam)	Stretches	of	NNNs	(1.26%	of	overall
hCoV-19/England/20142061804/2020	EPI_ISL_420772	2020-03-30	Europe	/	United	Kingdom	/	England	Human	Original	Illumina	NextSeq	PHE	pipeline	(BWA-SAMtools-Quasibam)	B.1	G
hCoV-19/England/20142062204/2020	EPI_ISL_420773	2020-03-30	Europe	/	United	Kingdom	/	England	Human	Original	Illumina	NextSeq	PHE	pipeline	(BWA-SAMtools-Quasibam)	B.1.1	GR
hCoV-19/England/20142062604/2020	EPI_ISL_420774	2020-03-28	Europe	/	United	Kingdom	/	England	Human	Original	Illumina	NextSeq	PHE	pipeline	(BWA-SAMtools-Quasibam)	B.1.1	GR
hCoV-19/England/20142062904/2020	EPI_ISL_420775	2020-03-30	Europe	/	United	Kingdom	/	England	Human	Original	Illumina	NextSeq	PHE	pipeline	(BWA-SAMtools-Quasibam)	Gap	of	9	nucleotides	when	compared
hCoV-19/England/20142063004/2020	EPI_ISL_420776	2020-03-27	Europe	/	United	Kingdom	/	England	Human	Original	Illumina	NextSeq	PHE	pipeline	(BWA-SAMtools-Quasibam)	Stretches	of	NNNs	(1.16%	of	overall
hCoV-19/England/20142063404/2020	EPI_ISL_420777	2020-03-27	Europe	/	United	Kingdom	/	England	Human	Original	Illumina	NextSeq	PHE	pipeline	(BWA-SAMtools-Quasibam)	Stretches	of	NNNs	(4.32%	of	overall
hCoV-19/USA/AZ_4811/2020	EPI_ISL_420784	2020-03-02	North	America	/	USA	/	Arizona	Human	Original	Sputum	Illumina	Miseq,	Sanger	bowtie2	2.3.3.1,	bcftools	1.9,	Sequencher	5.4.6	B.1.1
hCoV-19/USA/FL_6318/2020	EPI_ISL_420785	2020-03-02	North	America	/	USA	/	Florida	Human	Original	Nasopharyngeal	swab	Illumina	Miseq,	Sanger	bowtie2	2.3.3.1,	bcftools	1.9,	Sequencher	5.4.6
hCoV-19/USA/GA_1320/2020	EPI_ISL_420786	2020-03-03	North	America	/	USA	/	Georgia	Human	Original	Nasopharyngeal	swab	Illumina	Miseq,	Sanger	bowtie2	2.3.3.1,	bcftools	1.9,	Sequencher	5.4.6
hCoV-19/USA/GA_1299/2020	EPI_ISL_420787	2020-03-03	North	America	/	USA	/	Georgia	Human	Original	Throat	(Oropharyngeal)	swab	Illumina	Miseq,	Sanger	bowtie2	2.3.3.1,	bcftools	1.9,	Sequencher
hCoV-19/USA/GA_1445/2020	EPI_ISL_420788	2020-03-04	North	America	/	USA	/	Georgia	Human	Original	Throat	(Oropharyngeal)	swab	Illumina	Miseq,	Sanger	bowtie2	2.3.3.1,	bcftools	1.9,	Sequencher
hCoV-19/USA/IL_1375/2020	EPI_ISL_420789	2020-03-01	North	America	/	USA	/	Illinois	Human	Original	Nasopharyngeal	swab	Illumina	Miseq,	Sanger	bowtie2	2.3.3.1,	bcftools	1.9,	Sequencher	5.4.6
hCoV-19/USA/IL_1293/2020	EPI_ISL_420790	2020-03-01	North	America	/	USA	/	Illinois	Human	Original	Nasopharyngeal	swab	Illumina	Miseq,	Sanger	bowtie2	2.3.3.1,	bcftools	1.9,	Sequencher	5.4.6
hCoV-19/USA/NH_0004/2020	EPI_ISL_420791	2020-02-29	North	America	/	USA	/	New	Hampshire	Human	Original	Nasopharyngeal	swab	Illumina	Miseq,	Sanger	bowtie2	2.3.3.1,	bcftools	1.9,	Sequencher
hCoV-19/USA/NH_0008/2020	EPI_ISL_420792	2020-03-02	North	America	/	USA	/	New	Hampshire	Human	Original	Oral	swab	Illumina	Miseq,	Sanger	bowtie2	2.3.3.1,	bcftools	1.9,	Sequencher
hCoV-19/USA/NY_2929/2020	EPI_ISL_420793	2020-03-02	North	America	/	USA	/	New	York	Human	Original	Nasopharyngeal	swab	Illumina	Miseq,	Sanger	bowtie2	2.3.3.1,	bcftools	1.9,	Sequencher
hCoV-19/USA/OR_5430/2020	EPI_ISL_420794	2020-03-01	North	America	/	USA	/	Oregon	Human	Original	Nasopharyngeal	swab	Illumina	Miseq,	Sanger	bowtie2	2.3.3.1,	bcftools	1.9,	Sequencher	5.4.6
hCoV-19/USA/RI_0556/2020	EPI_ISL_420795	2020-03-01	North	America	/	USA	/	Rhode	Island	Human	Original	Nasopharyngeal	swab	Illumina	Miseq,	Sanger	bowtie2	2.3.3.1,	bcftools	1.9,	Sequencher
hCoV-19/USA/TX_2039/2020	EPI_ISL_420796	2020-02-29	North	America	/	USA	/	Texas	Human	Original	Nasopharyngeal	swab	Illumina	Miseq,	Sanger	bowtie2	2.3.3.1,	bcftools	1.9,	Sequencher	5.4.6
hCoV-19/USA/TX_2817/2020	EPI_ISL_420797	2020-03-01	North	America	/	USA	/	Texas	Human	Original	Nasopharyngeal	swab	Illumina	Miseq,	Sanger	bowtie2	2.3.3.1,	bcftools	1.9,	Sequencher	5.4.6
hCoV-19/USA/TX_2967/2020	EPI_ISL_420798	2020-03-01	North	America	/	USA	/	Texas	Human	Original	Nasopharyngeal	(Throat)	washings	Illumina	Miseq,	Sanger	bowtie2	2.3.3.1,	bcftools	1.9,	Sequencher
hCoV-19/South	Korea/BA-ACH_2604/2020	EPI_ISL_420799	2020-02-27	Asia	/	South	Korea	Human	Original	Nasopharyngeal	swab	Illumina	MiSeq,	Sanger	bowtie2	2.3.3.1,	bcftools	1.9,	Sequencher	5.4.6	B.2.10
hCoV-19/USA/UT-0290/2020	EPI_ISL_420810	2020-03-27	North	America	/	USA	/	Utah	Human	Original	Illumina	Miseq	BWA	+	Ivar	1.2	B.1.2	GH
hCoV-19/USA/UT-0291/2020	EPI_ISL_420811	2020-03-27	North	America	/	USA	/	Utah	Human	Original	Illumina	Miseq	BWA	+	Ivar	1.2	Stretches	of	NNNs	(1.80%	of
hCoV-19/USA/UT-0297/2020	EPI_ISL_420812	2020-03-27	North	America	/	USA	/	Utah	Human	Original	Illumina	Miseq	BWA	+	Ivar	1.2	B.1	GH
hCoV-19/USA/UT-0300/2020	EPI_ISL_420813	2020-03-27	North	America	/	USA	/	Utah	Human	Original	Illumina	Miseq	BWA	+	Ivar	1.2	Stretches	of	NNNs	(2.02%	of
hCoV-19/USA/UT-0301/2020	EPI_ISL_420814	2020-03-27	North	America	/	USA	/	Utah	Human	Original	Illumina	Miseq	BWA	+	Ivar	1.2	B.1.2	GH
hCoV-19/USA/UT-0303/2020	EPI_ISL_420815	2020-03-24	North	America	/	USA	/	Utah	Human	Original	Illumina	Miseq	BWA	+	Ivar	1.2	Stretches	of	NNNs	(1.13%	of
hCoV-19/USA/UT-0342/2020	EPI_ISL_420816	2020-03-24	North	America	/	USA	/	Utah	Human	Original	Illumina	Miseq	BWA	+	Ivar	1.2	Stretches	of	NNNs	(4.48%	of
hCoV-19/USA/UT-0344/2020	EPI_ISL_420817	2020-03-24	North	America	/	USA	/	Utah	Human	Original	Illumina	Miseq	BWA	+	Ivar	1.2	Stretches	of	NNNs	(2.77%	of
hCoV-19/USA/UT-0345/2020	EPI_ISL_420818	2020-03-25	North	America	/	USA	/	Utah	Human	Original	Illumina	Miseq	BWA	+	Ivar	1.2	Stretches	of	NNNs	(3.10%	of
hCoV-19/USA/UT-0346/2020	EPI_ISL_420819	2020-03-26	North	America	/	USA	/	Utah	Human	Original	Illumina	Miseq	BWA	+	Ivar	1.2	Stretches	of	NNNs	(2.59%	of
hCoV-19/USA/UT-0347/2020	EPI_ISL_420820	2020-03-25	North	America	/	USA	/	Utah	Human	Original	Illumina	Miseq	BWA	+	Ivar	1.2	Stretches	of	NNNs	(1.64%	of
hCoV-19/USA/UT-0348/2020	EPI_ISL_420821	2020-03-26	North	America	/	USA	/	Utah	Human	Original	Illumina	Miseq	BWA	+	Ivar	1.2	B.1	GH
hCoV-19/USA/UT-0349/2020	EPI_ISL_420822	2020-03-25	North	America	/	USA	/	Utah	Human	Original	Illumina	Miseq	BWA	+	Ivar	1.2	B.1.2	GH
hCoV-19/USA/UT-0350/2020	EPI_ISL_420823	2020-03-27	North	America	/	USA	/	Utah	Human	Original	Illumina	Miseq	BWA	+	Ivar	1.2	Stretches	of	NNNs	(2.22%	of
hCoV-19/USA/UT-0352/2020	EPI_ISL_420824	2020-03-26	North	America	/	USA	/	Utah	Human	Original	Illumina	Miseq	BWA	+	Ivar	1.2	B.1.2	GH
hCoV-19/USA/UT-0361/2020	EPI_ISL_420825	2020-03-25	North	America	/	USA	/	Utah	Human	Original	Illumina	Miseq	BWA	+	Ivar	1.2	B.1.2	GH
hCoV-19/DRC/253/2020	EPI_ISL_420838	2020-03-22	Africa	/	Democratic	Republic	of	the	Congo	/	Kinshasa	Human	Original	Illumina	Miseq	iVar	B.1	G
hCoV-19/DRC/254/2020	EPI_ISL_420839	2020-03-22	Africa	/	Democratic	Republic	of	the	Congo	/	Kinshasa	Human	Original	Illumina	Miseq	iVar	Stretches	of	NNNs	(1.34%	of
hCoV-19/DRC/299/2020	EPI_ISL_420840	2020-03-20	Africa	/	Democratic	Republic	of	the	Congo	/	Sud	Kivu	Human	Original	Illumina	Miseq	iVar	Stretches	of	NNNs	(1.34%
hCoV-19/DRC/300/2020	EPI_ISL_420841	2020-03-22	Africa	/	Democratic	Republic	of	the	Congo	/	Sud	Kivu	Human	Original	Illumina	Miseq	iVar	A	S
hCoV-19/DRC/307/2020	EPI_ISL_420842	2020-03	Africa	/	Democratic	Republic	of	the	Congo	/	Kinshasa	Human	Original	Illumina	Miseq	iVar	Stretches	of	NNNs	(2.75%	of
hCoV-19/DRC/353/2020	EPI_ISL_420843	2020-03	Africa	/	Democratic	Republic	of	the	Congo	/	Kinshasa	Human	Original	Illumina	Miseq	iVar	Stretches	of	NNNs	(1.38%	of
hCoV-19/DRC/355/2020	EPI_ISL_420844	2020-03	Africa	/	Democratic	Republic	of	the	Congo	/	Kinshasa	Human	Original	Illumina	Miseq	iVar	B.1	G
hCoV-19/DRC/397/2020	EPI_ISL_420845	2020-03-26	Africa	/	Democratic	Republic	of	the	Congo	/	Kinshasa	Human	Original	Illumina	Miseq	iVar	B.1.6	G
hCoV-19/DRC/400/2020	EPI_ISL_420846	2020-03	Africa	/	Democratic	Republic	of	the	Congo	/	Kinshasa	Human	Original	Illumina	Miseq	iVar	B.1	G
hCoV-19/DRC/431/2020	EPI_ISL_420847	2020-03-26	Africa	/	Democratic	Republic	of	the	Congo	Human	Original	Illumina	Miseq	iVar	B.1.147	G
hCoV-19/DRC/445/2020	EPI_ISL_420848	2020-03	Africa	/	Democratic	Republic	of	the	Congo	/	Kinshasa	Human	Original	Illumina	Miseq	iVar	Stretches	of	NNNs	(3.81%	of
hCoV-19/DRC/523/2020	EPI_ISL_420849	2020-03-28	Africa	/	Democratic	Republic	of	the	Congo	/	Kinshasa	Human	Original	Illumina	Miseq	iVar	B.1.1.35	GR
hCoV-19/DRC/352/2020	EPI_ISL_420850	2020-03	Africa	/	Democratic	Republic	of	the	Congo	/	Kinshasa	Human	Original	Illumina	Miseq	iVar	Stretches	of	NNNs	(1.01%	of
hCoV-19/DRC/376/2020	EPI_ISL_420851	2020-03-25	Africa	/	Democratic	Republic	of	the	Congo	/	Kinshasa	Human	Original	Illumina	Miseq	iVar	B.1.6	G
hCoV-19/DRC/396/2020	EPI_ISL_420852	2020-03-26	Africa	/	Democratic	Republic	of	the	Congo	/	Kinshasa	Human	Original	Illumina	Miseq	iVar	B.1.6	G
hCoV-19/DRC/402/2020	EPI_ISL_420853	2020-03-26	Africa	/	Democratic	Republic	of	the	Congo	/	Kinshasa	Human	Original	Illumina	Miseq	iVar	Stretches	of	NNNs	(3.19%	of
hCoV-19/DRC/521/2020	EPI_ISL_420854	2020-03-25	Africa	/	Democratic	Republic	of	the	Congo	/	Kinshasa	Human	Original	Illumina	Miseq	iVar	B.1	G
hCoV-19/Australia/VIC-CBA1/2020	EPI_ISL_420855	2020-03-23	Oceania	/	Australia	/	Victoria	Human	Original	Oro-pharyngeal	swab	Ion	Torrent,	AmpliSeq	panel	Torrent	Suite	5.10.1,	IGV	2.6.3,	MEGA
hCoV-19/Australia/VIC-CBA2/2020	EPI_ISL_420876	2020-03-24	Oceania	/	Australia	/	Victoria	Human	Original	Oro-pharyngeal	swab	Ion	Torrent,	AmpliSeq	panel	Torrent	Suite	5.10.1,	IGV	2.6.3,	MEGA
hCoV-19/Australia/VIC-CBA3/2020	EPI_ISL_420877	2020-03-28	Oceania	/	Australia	/	Victoria	Human	Original	Oro-pharyngeal	swab	Ion	Torrent,	AmpliSeq	panel	Torrent	Suite	5.10.1,	IGV	2.6.3,	MEGA
hCoV-19/Australia/QLDID929/2020	EPI_ISL_420878	2020-03-24	Oceania	/	Australia	/	Queensland	/	Brisbane	Human	Original	Swab	Illumina	NextSeq	Geneious	11.1.5	B.2.1	V
hCoV-19/Australia/QLDID931/2020	EPI_ISL_420879	2020-03-25	Oceania	/	Australia	/	Queensland	/	Brisbane	Human	Original	Swab	Illumina	NextSeq	Geneious	11.1.5	A.1	S
hCoV-19/Japan/Hu_DP_Kng_19-031/2020	EPI_ISL_420889	2020-02-14	Asia	/	Japan	Human	unknown	Sputum	unknown	B	O
hCoV-19/Japan/Hu_Kng_19-437/2020	EPI_ISL_420890	2020-03-09	Asia	/	Japan	Human	unknown	Throat	swab	unknown	B.12	L
hCoV-19/Germany/BY-V2010486/2020	EPI_ISL_420898	2020-03-11	Europe	/	Germany	/	Bavaria	/	Munich	Human	Original	Nasopharyngeal	swab	Nanopore	MinION/Flongle	ARTIC:	Primerset	2	&	bioinformatics	protocol
hCoV-19/Germany/BY-MVP-V2010492/2020	EPI_ISL_420899	2020-03-11	Europe	/	Germany	/	Bavaria	/	Munich	Human	Original	Endotracheal	aspirate	(ETA)	Nanopore	MinION/Flongle	ARTIC:	Primerset	2	&	bioinformatics
hCoV-19/USA/WA-UW-1448/2020	EPI_ISL_423007	2020-03-19	North	America	/	USA	/	Washington	Human	Original	A.1	S
hCoV-19/USA/WA-UW-1426/2020	EPI_ISL_423008	2020-03-18	North	America	/	USA	/	Washington	Human	Original	A.1	S
hCoV-19/USA/WA-UW-1427/2020	EPI_ISL_423009	2020-03-18	North	America	/	USA	/	Washington	Human	Original	Stretches	of	NNNs	(3.69%	of	overall	sequence).	warn	A.1	S
hCoV-19/USA/WA-UW-1446/2020	EPI_ISL_423010	2020-03-18	North	America	/	USA	/	Washington	Human	Original	B.1.21	GH
hCoV-19/USA/WA-UW-1561/2020	EPI_ISL_423011	2020-03-19	North	America	/	USA	/	Washington	Human	Original	B.1	GH
hCoV-19/USA/WA-UW-1588/2020	EPI_ISL_423012	2020-03-19	North	America	/	USA	/	Washington	Human	Original	A.1	S
hCoV-19/USA/WA-UW-1586/2020	EPI_ISL_423013	2020-03-19	North	America	/	USA	/	Washington	Human	Original	B.1.1	GR
hCoV-19/USA/WA-UW-1587/2020	EPI_ISL_423014	2020-03-19	North	America	/	USA	/	Washington	Human	Original	A.1	S
hCoV-19/USA/WA-UW-1552/2020	EPI_ISL_423015	2020-03-19	North	America	/	USA	/	Washington	Human	Original	B.1.1	GR
hCoV-19/USA/WA-UW-1578/2020	EPI_ISL_423016	2020-03-19	North	America	/	USA	/	Washington	Human	Original	A.1	S
hCoV-19/USA/WA-UW-1591/2020	EPI_ISL_423017	2020-03-19	North	America	/	USA	/	Washington	Human	Original	A.1	S
hCoV-19/USA/WA-UW-1576/2020	EPI_ISL_423018	2020-03-19	North	America	/	USA	/	Washington	Human	Original	B.1.21	GH
hCoV-19/USA/WA-UW-1574/2020	EPI_ISL_423019	2020-03-19	North	America	/	USA	/	Washington	Human	Original	B.1	GH
hCoV-19/USA/WA-UW-1570/2020	EPI_ISL_423020	2020-03-19	North	America	/	USA	/	Washington	Human	Original	B.1	GH
hCoV-19/USA/WA-UW-1569/2020	EPI_ISL_423021	2020-03-19	North	America	/	USA	/	Washington	Human	Original	B.1	GH
hCoV-19/USA/WA-UW-1562/2020	EPI_ISL_423022	2020-03-19	North	America	/	USA	/	Washington	Human	Original	A.1	S
hCoV-19/USA/UN-UW-1449/2020	EPI_ISL_423023	2020-03	North	America	/	USA	Human	Original	NSP12_E83stop	results	in	91.2%	truncation	of	the	protein	sequence.	info	B.1	GH
hCoV-19/USA/WA-UW-1435/2020	EPI_ISL_423024	2020-03-17	North	America	/	USA	/	Washington	Human	Original	B.1.21	GH
hCoV-19/USA/WA-UW-1441/2020	EPI_ISL_423025	2020-03-18	North	America	/	USA	/	Washington	Human	Original	A.1	S
hCoV-19/USA/WA-UW-1440/2020	EPI_ISL_423026	2020-03-18	North	America	/	USA	/	Washington	Human	Original	B.1	G
hCoV-19/USA/WA-UW-1473/2020	EPI_ISL_423027	2020-03-18	North	America	/	USA	/	Washington	Human	Original	Insertion	of	155	nucleotide(s)	found	at	refpos	11313	(FRAMESHIFT).	Insertion	of
hCoV-19/USA/WA-UW-1470/2020	EPI_ISL_423028	2020-03-18	North	America	/	USA	/	Washington	Human	Original	B.1.2	GH
hCoV-19/USA/WA-UW-1471/2020	EPI_ISL_423029	2020-03-18	North	America	/	USA	/	Washington	Human	Original	B.1	GH
hCoV-19/USA/WA-UW-1433/2020	EPI_ISL_423030	2020-03-18	North	America	/	USA	/	Washington	Human	Original	B.1	GH
hCoV-19/USA/WA-UW-1425/2020	EPI_ISL_423031	2020-03-18	North	America	/	USA	/	Washington	Human	Original	B.1.21	GH
hCoV-19/USA/WA-UW-1608/2020	EPI_ISL_423032	2020-03-18	North	America	/	USA	/	Washington	Human	Original	B.1.21	GH
hCoV-19/USA/WA-UW-1599/2020	EPI_ISL_423033	2020-03-18	North	America	/	USA	/	Washington	Human	Original	A.1	S
hCoV-19/Netherlands/Drente_1/2020	EPI_ISL_423034	2020-03-25	Europe	/	Netherlands	/	Drente	Human	Original	Nanopore	unknown	Stretches	of	NNNs	(1.45%	of	overall	sequence).	warn	B.1	GH
hCoV-19/Thailand/Bangkok-0017/2020	EPI_ISL_423039	2020-03-21	Asia	/	Thailand	/	Bangkok	Human	Original	Illumina	Miseq,	2	x	250bp	paired	end	reads,	ARTIC	v2,	Kapa	ligation
hCoV-19/Thailand/Bangkok-0019/2020	EPI_ISL_423040	2020-03-20	Asia	/	Thailand	/	Bangkok	Human	Original	Illumina	Miseq,	2	x	250bp	paired	end	reads,	ARTIC	v2,	Kapa	ligation
hCoV-19/Thailand/Bangkok-0020/2020	EPI_ISL_423041	2020-03-21	Asia	/	Thailand	/	Bangkok	Human	Original	Illumina	Miseq,	2	x	250bp	paired	end	reads,	ARTIC	v2,	Kapa	ligation
hCoV-19/Thailand/Bangkok-0021/2020	EPI_ISL_423042	2020-03-24	Asia	/	Thailand	/	Bangkok	Human	Original	Illumina	Miseq,	2	x	250bp	paired	end	reads,	ARTIC	v2,	Kapa	ligation
hCoV-19/Thailand/Bangkok-0022/2020	EPI_ISL_423043	2020-03-18	Asia	/	Thailand	/	Bangkok	Human	Original	Illumina	Miseq,	2	x	250bp	paired	end	reads,	ARTIC	v2,	Kapa	ligation
hCoV-19/England/20134000704/2020	EPI_ISL_423044	2020-03-25	Europe	/	United	Kingdom	/	England	Human	Original	Illumina	NextSeq	PHE	pipeline	(BWA-SAMtools-Quasibam)	B.1	G
hCoV-19/England/20134000804/2020	EPI_ISL_423045	2020-03-24	Europe	/	United	Kingdom	/	England	Human	Original	Illumina	NextSeq	PHE	pipeline	(BWA-SAMtools-Quasibam)	B.2.1	V
hCoV-19/England/20134000904/2020	EPI_ISL_423046	2020-03-24	Europe	/	United	Kingdom	/	England	Human	Original	Illumina	NextSeq	PHE	pipeline	(BWA-SAMtools-Quasibam)	Stretches	of	NNNs	(2.14%	of	overall
hCoV-19/England/20134001104/2020	EPI_ISL_423047	2020-03-24	Europe	/	United	Kingdom	/	England	Human	Original	Illumina	NextSeq	PHE	pipeline	(BWA-SAMtools-Quasibam)	B.2	V
hCoV-19/England/20134001304/2020	EPI_ISL_423048	2020-03-19	Europe	/	United	Kingdom	/	England	Human	Original	Illumina	NextSeq	PHE	pipeline	(BWA-SAMtools-Quasibam)	Stretches	of	NNNs	(1.04%	of	overall
hCoV-19/England/20134001504/2020	EPI_ISL_423049	2020-03-19	Europe	/	United	Kingdom	/	England	Human	Original	Illumina	NextSeq	PHE	pipeline	(BWA-SAMtools-Quasibam)	Stretches	of	NNNs	(4.43%	of	overall
hCoV-19/England/20134004904/2020	EPI_ISL_423065	2020-03-24	Europe	/	United	Kingdom	/	England	Human	Original	Illumina	NextSeq	PHE	pipeline	(BWA-SAMtools-Quasibam)	B.1.1	GR
hCoV-19/England/20134005004/2020	EPI_ISL_423066	2020-03-24	Europe	/	United	Kingdom	/	England	Human	Original	Illumina	NextSeq	PHE	pipeline	(BWA-SAMtools-Quasibam)	B.2.1	V
hCoV-19/England/20134005104/2020	EPI_ISL_423067	2020-03-24	Europe	/	United	Kingdom	/	England	Human	Original	Illumina	NextSeq	PHE	pipeline	(BWA-SAMtools-Quasibam)	B.4	O
hCoV-19/England/20134005304/2020	EPI_ISL_423068	2020-03-23	Europe	/	United	Kingdom	/	England	Human	Original	Illumina	NextSeq	PHE	pipeline	(BWA-SAMtools-Quasibam)	B.2	V
hCoV-19/England/20134006404/2020	EPI_ISL_423069	2020-03-24	Europe	/	United	Kingdom	/	England	Human	Original	Illumina	NextSeq	PHE	pipeline	(BWA-SAMtools-Quasibam)	Gap	of	3	nucleotides	when	compared
hCoV-19/England/20134016604/2020	EPI_ISL_423090	2020-03-24	Europe	/	United	Kingdom	/	England	Human	Original	Illumina	NextSeq	PHE	pipeline	(BWA-SAMtools-Quasibam)	Stretches	of	NNNs	(1.84%	of	overall
hCoV-19/England/20134016802/2020	EPI_ISL_423091	2020-03-24	Europe	/	United	Kingdom	/	England	Human	Original	Illumina	NextSeq	PHE	pipeline	(BWA-SAMtools-Quasibam)	B.2	V
hCoV-19/England/20134016902/2020	EPI_ISL_423092	2020-03-24	Europe	/	United	Kingdom	/	England	Human	Original	Illumina	NextSeq	PHE	pipeline	(BWA-SAMtools-Quasibam)	B.1.1	GR
hCoV-19/England/20134017104/2020	EPI_ISL_423093	2020-03-23	Europe	/	United	Kingdom	/	England	Human	Original	Illumina	NextSeq	PHE	pipeline	(BWA-SAMtools-Quasibam)	Stretches	of	NNNs	(2.15%	of	overall
hCoV-19/England/20134017404/2020	EPI_ISL_423094	2020-03-24	Europe	/	United	Kingdom	/	England	Human	Original	Illumina	NextSeq	PHE	pipeline	(BWA-SAMtools-Quasibam)	B.1.1	GR
hCoV-19/England/20134017504/2020	EPI_ISL_423095	2020-03-24	Europe	/	United	Kingdom	/	England	Human	Original	Illumina	NextSeq	PHE	pipeline	(BWA-SAMtools-Quasibam)	B.1	G
hCoV-19/England/20134017904/2020	EPI_ISL_423096	2020-03-23	Europe	/	United	Kingdom	/	England	Human	Original	Illumina	NextSeq	PHE	pipeline	(BWA-SAMtools-Quasibam)	B.1.1	GR
hCoV-19/England/20134018004/2020	EPI_ISL_423097	2020-03-23	Europe	/	United	Kingdom	/	England	Human	Original	Illumina	NextSeq	PHE	pipeline	(BWA-SAMtools-Quasibam)	B.1.1	GR
hCoV-19/England/20134018402/2020	EPI_ISL_423098	2020-03-23	Europe	/	United	Kingdom	/	England	Human	Original	Illumina	NextSeq	PHE	pipeline	(BWA-SAMtools-Quasibam)	B.2.1	V
hCoV-19/England/20134018602/2020	EPI_ISL_423099	2020-03-23	Europe	/	United	Kingdom	/	England	Human	Original	Illumina	NextSeq	PHE	pipeline	(BWA-SAMtools-Quasibam)	B.1	G
hCoV-19/USA/WA-UW-1723/2020	EPI_ISL_424200	2020-03-20	North	America	/	USA	/	Washington	Human	Original	unknown	unknown	B.1.21	GH
hCoV-19/USA/WA-UW-1659/2020	EPI_ISL_424201	2020-03-20	North	America	/	USA	/	Washington	Human	Original	unknown	unknown	Stretches	of	NNNs	(2.12%	of	overall	sequence).	warn	B.1
hCoV-19/USA/WA-UW-1651/2020	EPI_ISL_424202	2020-03-20	North	America	/	USA	/	Washington	Human	Original	unknown	unknown	B.1.21	GH
hCoV-19/USA/WA-UW-1652/2020	EPI_ISL_424203	2020-03-20	North	America	/	USA	/	Washington	Human	Original	unknown	unknown	B.1.21	GH
hCoV-19/USA/WA-UW-1698/2020	EPI_ISL_424204	2020-03-20	North	America	/	USA	/	Washington	Human	Original	unknown	unknown	B.1.21	GH
hCoV-19/USA/WA-UW-1697/2020	EPI_ISL_424205	2020-03-20	North	America	/	USA	/	Washington	Human	Original	unknown	unknown	B.1.21	GH
hCoV-19/USA/WA-UW-1673/2020	EPI_ISL_424206	2020-03-20	North	America	/	USA	/	Washington	Human	Original	unknown	unknown	Stretches	of	NNNs	(3.63%	of	overall	sequence).	warn	A.1
hCoV-19/USA/WA-UW-1716/2020	EPI_ISL_424207	2020-03-20	North	America	/	USA	/	Washington	Human	Original	unknown	unknown	B.1	GH
hCoV-19/USA/WA-UW-1712/2020	EPI_ISL_424208	2020-03-20	North	America	/	USA	/	Washington	Human	Original	unknown	unknown	B.1.21	GH
hCoV-19/USA/WA-UW-1765/2020	EPI_ISL_424209	2020-03-20	North	America	/	USA	/	Washington	Human	Original	unknown	unknown	A.1	S
hCoV-19/USA/WA-UW-1718/2020	EPI_ISL_424210	2020-03-20	North	America	/	USA	/	Washington	Human	Original	unknown	unknown	A.1	S
hCoV-19/USA/WA-UW-1689/2020	EPI_ISL_424211	2020-03-19	North	America	/	USA	/	Washington	Human	Original	unknown	unknown	B.1.21	GH
hCoV-19/USA/WA-UW-1715/2020	EPI_ISL_424212	2020-03-19	North	America	/	USA	/	Washington	Human	Original	unknown	unknown	B.1	GH
hCoV-19/USA/WA-UW-1670/2020	EPI_ISL_424213	2020-03-20	North	America	/	USA	/	Washington	Human	Original	unknown	unknown	A.1	S
hCoV-19/USA/WA-UW-1677/2020	EPI_ISL_424214	2020-03-20	North	America	/	USA	/	Washington	Human	Original	unknown	unknown	B.1.21	GH
hCoV-19/USA/WA-UW-1680/2020	EPI_ISL_424215	2020-03-20	North	America	/	USA	/	Washington	Human	Original	unknown	unknown	B.1	GH
hCoV-19/USA/WA-UW-1690/2020	EPI_ISL_424216	2020-03-19	North	America	/	USA	/	Washington	Human	Original	unknown	unknown	B.1	GH
hCoV-19/USA/WA-UW-1684/2020	EPI_ISL_424217	2020-03-19	North	America	/	USA	/	Washington	Human	Original	unknown	unknown	Stretches	of	NNNs	(4.04%	of	overall	sequence).	warn	A.1
hCoV-19/USA/WA-UW-1682/2020	EPI_ISL_424218	2020-03-20	North	America	/	USA	/	Washington	Human	Original	unknown	unknown	A.1	S
hCoV-19/USA/WA-UW-1695/2020	EPI_ISL_424219	2020-03-20	North	America	/	USA	/	Washington	Human	Original	unknown	unknown	A.1	S
hCoV-19/USA/WA-UW-1729/2020	EPI_ISL_424220	2020-03-21	North	America	/	USA	/	Washington	Human	Original	unknown	unknown	A.1	S
hCoV-19/USA/WA-UW-1748/2020	EPI_ISL_424221	2020-03-21	North	America	/	USA	/	Washington	Human	Original	unknown	unknown	B.1.21	GH
hCoV-19/USA/WA-UW-1700/2020	EPI_ISL_424222	2020-03-20	North	America	/	USA	/	Washington	Human	Original	unknown	unknown	A.1	S
hCoV-19/USA/WA-UW-1744/2020	EPI_ISL_424223	2020-03-21	North	America	/	USA	/	Washington	Human	Original	unknown	unknown	A.1	S
hCoV-19/USA/WA-UW-1745/2020	EPI_ISL_424224	2020-03-21	North	America	/	USA	/	Washington	Human	Original	unknown	unknown	B.2.12	V
hCoV-19/USA/WA-UW-1707/2020	EPI_ISL_424225	2020-03-21	North	America	/	USA	/	Washington	Human	Original	unknown	unknown	B.1.2	GH
hCoV-19/USA/WA-UW-1705/2020	EPI_ISL_424226	2020-03-21	North	America	/	USA	/	Washington	Human	Original	unknown	unknown	A.1	S
hCoV-19/USA/WA-UW-1706/2020	EPI_ISL_424227	2020-03-21	North	America	/	USA	/	Washington	Human	Original	unknown	unknown	B.1.21	GH
hCoV-19/USA/WA-UW-1702/2020	EPI_ISL_424228	2020-03-21	North	America	/	USA	/	Washington	Human	Original	unknown	unknown	A.1	S
hCoV-19/USA/WA-UW-1724/2020	EPI_ISL_424229	2020-03-21	North	America	/	USA	/	Washington	Human	Original	unknown	unknown	B.1.21	GH
hCoV-19/USA/WA-UW-1709/2020	EPI_ISL_424230	2020-03-21	North	America	/	USA	/	Washington	Human	Original	unknown	unknown	A.1	S
hCoV-19/USA/WA-UW-1731/2020	EPI_ISL_424231	2020-03-21	North	America	/	USA	/	Washington	Human	Original	unknown	unknown	A.1	S
hCoV-19/USA/WA-UW-1708/2020	EPI_ISL_424232	2020-03-21	North	America	/	USA	/	Washington	Human	Original	unknown	unknown	A.1	S
hCoV-19/USA/WA-UW-1772/2020	EPI_ISL_424233	2020-03-21	North	America	/	USA	/	Washington	Human	Original	unknown	unknown	B.1.5	G
hCoV-19/USA/WA-UW-1722/2020	EPI_ISL_424234	2020-03-21	North	America	/	USA	/	Washington	Human	Original	unknown	unknown	B.1	GH
hCoV-19/USA/WA-UW-1733/2020	EPI_ISL_424235	2020-03-21	North	America	/	USA	/	Washington	Human	Original	unknown	unknown	B.1.21	GH
hCoV-19/USA/WA-UW-1732/2020	EPI_ISL_424236	2020-03-21	North	America	/	USA	/	Washington	Human	Original	unknown	unknown	B.1	GH
hCoV-19/USA/WA-UW-1739/2020	EPI_ISL_424237	2020-03-21	North	America	/	USA	/	Washington	Human	Original	unknown	unknown	B.1	GH
hCoV-19/USA/WA-UW-1741/2020	EPI_ISL_424238	2020-03-21	North	America	/	USA	/	Washington	Human	Original	unknown	unknown	B.1.21	GH
hCoV-19/USA/WA-UW-1750/2020	EPI_ISL_424239	2020-03-21	North	America	/	USA	/	Washington	Human	Original	unknown	unknown	B.1	GH
hCoV-19/USA/WA-UW-1730/2020	EPI_ISL_424240	2020-03-21	North	America	/	USA	/	Washington	Human	Original	unknown	unknown	A.1	S
hCoV-19/USA/WA-UW-1735/2020	EPI_ISL_424241	2020-03-21	North	America	/	USA	/	Washington	Human	Original	unknown	unknown	A.1	S
hCoV-19/USA/WA-UW-1753/2020	EPI_ISL_424242	2020-03-21	North	America	/	USA	/	Washington	Human	Original	unknown	unknown	B.1.21	GH
hCoV-19/USA/WA-UW-1756/2020	EPI_ISL_424243	2020-03-21	North	America	/	USA	/	Washington	Human	Original	unknown	unknown	A.1	S
hCoV-19/USA/WA-UW-1770/2020	EPI_ISL_424244	2020-03-22	North	America	/	USA	/	Washington	Human	Original	unknown	unknown	B.1	GH
hCoV-19/USA/WA-UW-1762/2020	EPI_ISL_424245	2020-03-21	North	America	/	USA	/	Washington	Human	Original	unknown	unknown	B.1.21	GH
hCoV-19/USA/WA-UW-1758/2020	EPI_ISL_424246	2020-03-21	North	America	/	USA	/	Washington	Human	Original	unknown	unknown	B.1.21	GH
hCoV-19/USA/WA-UW-1760/2020	EPI_ISL_424247	2020-03-21	North	America	/	USA	/	Washington	Human	Original	unknown	unknown	A.1	S
hCoV-19/USA/UN-UW-1773/2020	EPI_ISL_424248	2020-03	North	America	/	USA	Human	Original	unknown	unknown	B.1	G
hCoV-19/USA/UN-UW-1791/2020	EPI_ISL_424249	2020-03-20	North	America	/	USA	Human	Original	unknown	unknown	A.1	S
hCoV-19/USA/WA-UW-1785/2020	EPI_ISL_424250	2020-03-19	North	America	/	USA	/	Washington	Human	Original	unknown	unknown	A.1	S
hCoV-19/USA/WA-UW-1801/2020	EPI_ISL_424251	2020-03-23	North	America	/	USA	/	Washington	Human	Original	unknown	unknown	B.1.21	GH
hCoV-19/USA/WA-UW-1840/2020	EPI_ISL_424252	2020-03-23	North	America	/	USA	/	Washington	Human	Original	unknown	unknown	A.1	S
hCoV-19/USA/WA-UW-1792/2020	EPI_ISL_424253	2020-03-21	North	America	/	USA	/	Washington	Human	Original	unknown	unknown	B.1	GH
hCoV-19/USA/WA-UW-1796/2020	EPI_ISL_424254	2020-03-21	North	America	/	USA	/	Washington	Human	Original	unknown	unknown	B.1	G
hCoV-19/USA/UN-UW-1832/2020	EPI_ISL_424255	2020-03-16	North	America	/	USA	Human	Original	unknown	unknown	B.2.12	V
hCoV-19/USA/WA-UW-1774/2020	EPI_ISL_424256	2020-03-22	North	America	/	USA	/	Washington	Human	Original	unknown	unknown	B.1	GH
hCoV-19/USA/WA-UW-1775/2020	EPI_ISL_424257	2020-03-22	North	America	/	USA	/	Washington	Human	Original	unknown	unknown	B.1.1	GR
hCoV-19/USA/WA-UW-1778/2020	EPI_ISL_424258	2020-03-22	North	America	/	USA	/	Washington	Human	Original	unknown	unknown	A.1	S
hCoV-19/USA/WA-UW-1797/2020	EPI_ISL_424259	2020-03-22	North	America	/	USA	/	Washington	Human	Original	unknown	unknown	B.1.21	GH
hCoV-19/USA/WA-UW-1779/2020	EPI_ISL_424260	2020-03-22	North	America	/	USA	/	Washington	Human	Original	unknown	unknown	Insertion	of	4	nucleotides	when	compared	to	the	reference
hCoV-19/USA/WA-UW-1784/2020	EPI_ISL_424261	2020-03-21	North	America	/	USA	/	Washington	Human	Original	unknown	unknown	A.1	S
hCoV-19/USA/WA-UW-1782/2020	EPI_ISL_424262	2020-03-22	North	America	/	USA	/	Washington	Human	Original	unknown	unknown	A.1	S
hCoV-19/USA/WA-UW-1799/2020	EPI_ISL_424263	2020-03-22	North	America	/	USA	/	Washington	Human	Original	unknown	unknown	B.1	GH
hCoV-19/USA/WA-UW-1805/2020	EPI_ISL_424264	2020-03-22	North	America	/	USA	/	Washington	Human	Original	unknown	unknown	A.1	S
hCoV-19/USA/UN-UW-1834/2020	EPI_ISL_424265	2020-03-22	North	America	/	USA	Human	Original	unknown	unknown	Stretches	of	NNNs	(3.88%	of	overall	sequence).	warn	A.1	S
hCoV-19/USA/UN-UW-1818/2020	EPI_ISL_424266	2020-03-22	North	America	/	USA	Human	Original	unknown	unknown	A.1	S
hCoV-19/USA/UN-UW-1817/2020	EPI_ISL_424267	2020-03-22	North	America	/	USA	Human	Original	unknown	unknown	A.1	S
hCoV-19/USA/UN-UW-1816/2020	EPI_ISL_424268	2020-03-22	North	America	/	USA	Human	Original	unknown	unknown	A.1	S
hCoV-19/USA/WA-UW-1828/2020	EPI_ISL_424269	2020-03-22	North	America	/	USA	/	Washington	Human	Original	unknown	unknown	A.1	S
hCoV-19/USA/WA-UW-1831/2020	EPI_ISL_424270	2020-03-22	North	America	/	USA	/	Washington	Human	Original	unknown	unknown	B.1.21	GH
hCoV-19/USA/WA-UW-1827/2020	EPI_ISL_424271	2020-03-22	North	America	/	USA	/	Washington	Human	Original	unknown	unknown	B.1	GH
hCoV-19/USA/WA-UW-1825/2020	EPI_ISL_424272	2020-03-22	North	America	/	USA	/	Washington	Human	Original	unknown	unknown	Stretches	of	NNNs	(1.20%	of	overall	sequence).	warn	A.1
hCoV-19/USA/WA-UW-1826/2020	EPI_ISL_424273	2020-03-22	North	America	/	USA	/	Washington	Human	Original	unknown	unknown	B.1	GH
hCoV-19/USA/WA-UW-1824/2020	EPI_ISL_424274	2020-03-22	North	America	/	USA	/	Washington	Human	Original	unknown	unknown	Insertion	of	155	nucleotide(s)	found	at	refpos	28678	(FRAMESHIFT).
hCoV-19/USA/WA-UW-1821/2020	EPI_ISL_424275	2020-03-22	North	America	/	USA	/	Washington	Human	Original	unknown	unknown	A.1	S
hCoV-19/USA/WA-UW-1822/2020	EPI_ISL_424276	2020-03-22	North	America	/	USA	/	Washington	Human	Original	unknown	unknown	A.1	S
hCoV-19/USA/WA-UW-1858/2020	EPI_ISL_424277	2020-03-23	North	America	/	USA	/	Washington	Human	Original	unknown	unknown	Stretches	of	NNNs	(2.73%	of	overall	sequence).	warn	B.1
hCoV-19/USA/WA-UW-1866/2020	EPI_ISL_424278	2020-03-23	North	America	/	USA	/	Washington	Human	Original	unknown	unknown	B.1.2	GH
hCoV-19/USA/WA-UW-1850/2020	EPI_ISL_424279	2020-03-23	North	America	/	USA	/	Washington	Human	Original	unknown	unknown	A.1	S
hCoV-19/USA/WA-UW-1868/2020	EPI_ISL_424280	2020-03-23	North	America	/	USA	/	Washington	Human	Original	unknown	unknown	B.4	O
hCoV-19/USA/WA-UW-1864/2020	EPI_ISL_424281	2020-03-23	North	America	/	USA	/	Washington	Human	Original	unknown	unknown	B.1	GH
hCoV-19/USA/WA-UW-1835/2020	EPI_ISL_424282	2020-03-23	North	America	/	USA	/	Washington	Human	Original	unknown	unknown	A.1	S
hCoV-19/USA/WA-UW-1946/2020	EPI_ISL_424283	2020-03-24	North	America	/	USA	/	Washington	Human	Original	unknown	unknown	Stretches	of	NNNs	(1.08%	of	overall	sequence).	warn	A.1
hCoV-19/USA/WA-UW-1863/2020	EPI_ISL_424284	2020-03-23	North	America	/	USA	/	Washington	Human	Original	unknown	unknown	A.1	S
hCoV-19/USA/OR-UW-1851/2020	EPI_ISL_424285	2020-03-21	North	America	/	USA	/	Oregon	Human	Original	unknown	unknown	A.1	S
hCoV-19/USA/OR-UW-1849/2020	EPI_ISL_424286	2020-03-20	North	America	/	USA	/	Oregon	Human	Original	unknown	unknown	A.1	S
hCoV-19/USA/WA-UW-1843/2020	EPI_ISL_424287	2020-03-23	North	America	/	USA	/	Washington	Human	Original	unknown	unknown	A.1	S
hCoV-19/USA/WA-UW-1846/2020	EPI_ISL_424288	2020-03-22	North	America	/	USA	/	Washington	Human	Original	unknown	unknown	A.1	S
hCoV-19/USA/WA-UW-1860/2020	EPI_ISL_424289	2020-03-23	North	America	/	USA	/	Washington	Human	Original	unknown	unknown	A.1	S
hCoV-19/USA/WA-UW-1853/2020	EPI_ISL_424290	2020-03-23	North	America	/	USA	/	Washington	Human	Original	unknown	unknown	B.1	GH
hCoV-19/USA/WA-UW-1854/2020	EPI_ISL_424291	2020-03-23	North	America	/	USA	/	Washington	Human	Original	unknown	unknown	B.1	GH
hCoV-19/USA/WA-UW-1855/2020	EPI_ISL_424292	2020-03-23	North	America	/	USA	/	Washington	Human	Original	unknown	unknown	A.1	S
hCoV-19/USA/WA-UW-1870/2020	EPI_ISL_424293	2020-03-23	North	America	/	USA	/	Washington	Human	Original	unknown	unknown	B.1	GH
hCoV-19/USA/WA-UW-1872/2020	EPI_ISL_424294	2020-03-23	North	America	/	USA	/	Washington	Human	Original	unknown	unknown	B.1	GH
hCoV-19/USA/WA-UW-1905/2020	EPI_ISL_424295	2020-03-23	North	America	/	USA	/	Washington	Human	Original	unknown	unknown	A.1	S
hCoV-19/USA/WA-UW-1919/2020	EPI_ISL_424296	2020-03-23	North	America	/	USA	/	Washington	Human	Original	unknown	unknown	A.1	S
hCoV-19/USA/WA-UW-1913/2020	EPI_ISL_424297	2020-03-23	North	America	/	USA	/	Washington	Human	Original	unknown	unknown	A.1	S
hCoV-19/USA/WA-UW-1920/2020	EPI_ISL_424298	2020-03-23	North	America	/	USA	/	Washington	Human	Original	unknown	unknown	A.1	S
hCoV-19/USA/WA-UW-1904/2020	EPI_ISL_424299	2020-03-23	North	America	/	USA	/	Washington	Human	Original	unknown	unknown	B.1	GH
hCoV-19/USA/WA-UW-1986/2020	EPI_ISL_424338	2020-03-24	North	America	/	USA	/	Washington	Human	Original	unknown	unknown	A.1	S
hCoV-19/USA/WA-UW-2016/2020	EPI_ISL_424339	2020-03-24	North	America	/	USA	/	Washington	Human	Original	unknown	unknown	B.1	GH
hCoV-19/USA/WA-UW-2009/2020	EPI_ISL_424340	2020-03-24	North	America	/	USA	/	Washington	Human	Original	unknown	unknown	B.1.21	GH
hCoV-19/USA/WA-UW-2008/2020	EPI_ISL_424341	2020-03-24	North	America	/	USA	/	Washington	Human	Original	unknown	unknown	B.1.38	GH
hCoV-19/Italy/LAZ-INMI-8/2020	EPI_ISL_424342	2020-03-07	Europe	/	Italy	/	Lazio	/	Rome	Human	Original	Nasopharyngeal	swab	Ion	Torrent	SPAdes	v3.11.1	+	Trinity	v2.8.4	B.1
hCoV-19/Italy/LAZ-INMI-9/2020	EPI_ISL_424343	2020-03-23	Europe	/	Italy	/	Lazio	/	Rome	Human	Original	Broncho-alveolar	lavage	Ion	Torrent	SPAdes	v3.11.1	+	Trinity	v2.8.4	B.1
hCoV-19/Italy/LAZ-INMI10/2020	EPI_ISL_424344	2020-03-04	Europe	/	Italy	/	Lazio	/	Rome	Human	Original	Broncho-alveolar	lavage	Ion	Torrent	SPAdes	v3.11.1	+	Trinity	v2.8.4	B.1
hCoV-19/Mexico/CMX-INER-01/2020	EPI_ISL_424345	2020-03-12	North	America	/	Mexico	/	Mexico	City	Human	Original	Nasopharyngeal	swab	Illumina	NextSeq	B.1	G
hCoV-19/USA/AK-PHL037/2020	EPI_ISL_424346	2020-03-21	North	America	/	USA	/	Alaska	/	Southeast	Human	Original	Nasopharyngeal	swab	Illumina	Miseq	B.2	V
hCoV-19/USA/AK-PHL077/2020	EPI_ISL_424347	2020-03-29	North	America	/	USA	/	Alaska	/	Interior	Human	Original	Nasopharyngeal	swab	Illumina	Miseq.	B.1	G
hCoV-19/Mexico/CMX-INER-02/2020	EPI_ISL_424348	2020-03-13	North	America	/	Mexico	/	Mexico	City	Human	Original	Nasopharyngeal	swab	Illumina	NextSeq	Stretches	of	NNNs	(1.32%	of	overall
hCoV-19/Iran/HGRC-01-IPI-8206/2020	EPI_ISL_424349	2020-03-09	Asia	/	Iran	Human	unknown	Oxford	Nanopore	technology;	Sanger	dideoxy	sequencing	UGENE	v.	33	Stretches	of	NNNs	(4.43%	of
hCoV-19/Fuyang/FY002/2020	EPI_ISL_424352	2020-03-10	Asia	/	China	/	Anhui	/	Fuyang	Human	unknown	Rectal	swab	Nanopore	ARTIC	pipeline	v.	v1.1.0	(Assembly	name	-
hCoV-19/USA/NC_200173/2020	EPI_ISL_424353	2020-03	North	America	/	USA	/	North	Carolina	Human	Original	Nasal	Swab	Illumina	Geneious	v.	9.1.8	B.1	GH
hCoV-19/USA/NC_200189/2020	EPI_ISL_424354	2020-03	North	America	/	USA	/	North	Carolina	Human	Original	Nasal	Swab	IonTorrent	CLC	genomics	workbench	v.	12	B.1.2	GH
hCoV-19/Beijing/Wuhan_IME-BJ01/2020	EPI_ISL_424355	2020-01-24	Asia	/	China	/	Beijing	Human	unknown	Throat	swab	Ion	Torrent	X5Plus	CLC	Genomic	Workbench	v.	V9.0	(Assembly	Name
hCoV-19/Beijing/Wuhan_IME-BJ02/2020	EPI_ISL_424356	2020-01-25	Asia	/	China	/	Beijing	Human	unknown	Throat	swab	Ion	Torrent	X5Plus	CLC	Genomic	Workbench	v.	V9.0	(Assembly	Name
hCoV-19/Beijing/Wuhan_IME-BJ03/2020	EPI_ISL_424357	2020-01-28	Asia	/	China	/	Beijing	Human	unknown	Throat	swab	Ion	Torrent	X5Plus	CLC	Genomic	Workbench	v.	V9.0	(Assembly	Name
hCoV-19/Beijing/Wuhan_IME-BJ04/2020	EPI_ISL_424358	2020-01-28	Asia	/	China	/	Beijing	Human	unknown	Throat	swab	Ion	Torrent	X5Plus	CLC	Genomic	Workbench	v.	V9.0	(Assembly	Name
hCoV-19/Beijing/Wuhan_IME-BJ05/2020	EPI_ISL_424359	2020-01-27	Asia	/	China	/	Beijing	Human	unknown	Ion	Torrent	X5Plus	CLC	Genomic	Workbench	v.	V9.0	(Assembly	Name	-	IME-BJ05)
hCoV-19/Beijing/Wuhan_IME-BJ07/2020	EPI_ISL_424360	2020-01-29	Asia	/	China	/	Beijing	Human	unknown	Throat	swab	Ion	Torrent	X5Plus	CLC	Genomic	Workbench	v.	V9.0	(Assembly	Name
hCoV-19/India/UN-1063/2020	EPI_ISL_424361	2020-03-10	Asia	/	India	Human	Original	Throat	swab	Nasal	swab	Illumina	Miniseq	CLC	Genomics	Workbench	11.0	B.4	O
hCoV-19/India/UN-1135/2020	EPI_ISL_424362	2020-03-10	Asia	/	India	Human	Original	Throat	swab	Nasal	swab	Illumina	Miniseq	CLC	Genomics	Workbench	11.0	Spike_C432stop	results	in	66.1%
hCoV-19/India/UN-1652/2020	EPI_ISL_424363	2020-03-12	Asia	/	India	Human	Original	Throat	swab	Nasal	swab	Illumina	Miniseq	CLC	Genomics	Workbench	11.0	NSP3_C1876stop	results	in	3.6%
hCoV-19/India/UN-3118/2020	EPI_ISL_424364	2020-03-17	Asia	/	India	Human	Original	Mixture	of	Throat	swab	and	Nasal	swab	Illumina	Miniseq	CLC	Genomics	Workbench	11.0	B.1
hCoV-19/India/UN-3239/2020	EPI_ISL_424365	2020-03-17	Asia	/	India	Human	Original	Mixture	of	Throat	swab	and	Nasal	swab	Illumina	Miniseq	CLC	Genomics	Workbench	11.0	B.1
hCoV-19/Turkey/ERAGEM-001/2020	EPI_ISL_424366	2020-03-17	Europe	/	Turkey	/	Kayseri	Human	Vero	E6	P4	Oropharyngeal	swab	Illumina	NextSeq	550	Burrows-Wheeler	Aligner	v.0.7.17-r1188	B.4	O
hCoV-19/Iceland/343/2020	EPI_ISL_424367	2020-03	Europe	/	Iceland	/	Reykjavik	Human	Original	Illumina	Miseq	Mpileup	B.1	GH
hCoV-19/Iceland/344/2020	EPI_ISL_424368	2020-03	Europe	/	Iceland	/	Reykjavik	Human	Original	Illumina	Miseq	Mpileup	B.1	GH
hCoV-19/Iceland/345/2020	EPI_ISL_424369	2020-03	Europe	/	Iceland	/	Reykjavik	Human	Original	Illumina	Miseq	Mpileup	B.2	V
hCoV-19/Iceland/346/2020	EPI_ISL_424370	2020-03	Europe	/	Iceland	/	Reykjavik	Human	Original	Illumina	Miseq	Mpileup	B.1	GH
hCoV-19/Iceland/347/2020	EPI_ISL_424371	2020-03	Europe	/	Iceland	/	Reykjavik	Human	Original	Illumina	Miseq	Mpileup	B.1	GH
hCoV-19/Iceland/348/2020	EPI_ISL_424372	2020-03	Europe	/	Iceland	/	Reykjavik	Human	Original	Illumina	Miseq	Mpileup	Long	stretches	of	NNNs	(18.15%	of	overall	sequence).	Insertion
hCoV-19/Iceland/349/2020	EPI_ISL_424373	2020-03	Europe	/	Iceland	/	Reykjavik	Human	Original	Illumina	Miseq	Mpileup	Stretches	of	NNNs	(2.19%	of	overall	sequence).	NSP11	without
hCoV-19/Iceland/350/2020	EPI_ISL_424374	2020-03	Europe	/	Iceland	/	Reykjavik	Human	Original	Illumina	Miseq	Mpileup	Long	stretches	of	NNNs	(6.76%	of	overall	sequence).	Gap
hCoV-19/Iceland/351/2020	EPI_ISL_424375	2020-03	Europe	/	Iceland	/	Reykjavik	Human	Original	Illumina	Miseq	Mpileup	Gap	of	9	nucleotides	when	compared	to	the	reference
hCoV-19/Iceland/352/2020	EPI_ISL_424376	2020-03	Europe	/	Iceland	/	Reykjavik	Human	Original	Illumina	Miseq	Mpileup	Gap	of	12	nucleotides	when	compared	to	the	reference
hCoV-19/Iceland/353/2020	EPI_ISL_424377	2020-03-18	Europe	/	Iceland	/	Reykjavik	Human	Original	Illumina	Miseq	Mpileup	B.1	G
hCoV-19/Iceland/354/2020	EPI_ISL_424378	2020-03-19	Europe	/	Iceland	/	Reykjavik	Human	Original	Illumina	Miseq	Mpileup	Stretches	of	NNNs	(1.86%	of	overall	sequence).	NS7b	without
hCoV-19/Iceland/355/2020	EPI_ISL_424379	2020-03-19	Europe	/	Iceland	/	Reykjavik	Human	Original	Illumina	Miseq	Mpileup	Gap	of	3	nucleotides	when	compared	to	the	reference
hCoV-19/Iceland/373/2020	EPI_ISL_424397	2020-03-19	Europe	/	Iceland	/	Reykjavik	Human	Original	Illumina	MiSeq	Mpileup	Stretches	of	NNNs	(1.08%	of	overall	sequence).	warn	B.1.1
hCoV-19/Iceland/374/2020	EPI_ISL_424398	2020-03-19	Europe	/	Iceland	/	Reykjavik	Human	Original	Illumina	Miseq	Mpileup	NS8_E106stop	results	in	13.2%	truncation	of	the	protein	sequence.
hCoV-19/Iceland/375/2020	EPI_ISL_424399	2020-03-19	Europe	/	Iceland	/	Reykjavik	Human	Original	Illumina	Miseq	Mpileup	B.3	L
hCoV-19/England/NOTT-10E11D/2020	EPI_ISL_425500	2020-03-14	Europe	/	United	Kingdom	/	England	Human	Original	unknown	OXFORD_NANOPORE	GridION	unknown	Stretches	of	NNNs	(2.80%	of	overall	sequence).
hCoV-19/England/NOTT-10E12C/2020	EPI_ISL_425501	2020-03-15	Europe	/	United	Kingdom	/	England	Human	Original	unknown	OXFORD_NANOPORE	GridION	unknown	B.2.1	V
hCoV-19/England/NOTT-10E14A/2020	EPI_ISL_425502	2020-03-17	Europe	/	United	Kingdom	/	England	Human	Original	unknown	OXFORD_NANOPORE	GridION	unknown	B.2	V
hCoV-19/England/NOTT-10E159/2020	EPI_ISL_425503	2020-03-17	Europe	/	United	Kingdom	/	England	Human	Original	unknown	OXFORD_NANOPORE	GridION	unknown	Stretches	of	NNNs	(2.79%	of	overall	sequence).
hCoV-19/England/NOTT-10E186/2020	EPI_ISL_425504	2020-03-18	Europe	/	United	Kingdom	/	England	Human	Original	unknown	OXFORD_NANOPORE	GridION	unknown	B.2.1	V
hCoV-19/England/NOTT-10E195/2020	EPI_ISL_425505	2020-03-18	Europe	/	United	Kingdom	/	England	Human	Original	unknown	OXFORD_NANOPORE	GridION	unknown	Gap	of	3	nucleotides	when	compared	to
hCoV-19/England/NOTT-10E1A4/2020	EPI_ISL_425506	2020-03-19	Europe	/	United	Kingdom	/	England	Human	Original	unknown	OXFORD_NANOPORE	GridION	unknown	B.2.1	V
hCoV-19/England/NOTT-10E1B3/2020	EPI_ISL_425507	2020-03-19	Europe	/	United	Kingdom	/	England	Human	Original	unknown	OXFORD_NANOPORE	GridION	unknown	B.1	G
hCoV-19/England/NOTT-10E1C2/2020	EPI_ISL_425508	2020-03-20	Europe	/	United	Kingdom	/	England	Human	Original	unknown	OXFORD_NANOPORE	GridION	unknown	B.1	G
hCoV-19/England/NOTT-10E1D1/2020	EPI_ISL_425509	2020-03-19	Europe	/	United	Kingdom	/	England	Human	Original	unknown	OXFORD_NANOPORE	GridION	unknown	Gap	of	3	nucleotides	when	compared	to
hCoV-19/England/NOTT-10E1E0/2020	EPI_ISL_425510	2020-03-19	Europe	/	United	Kingdom	/	England	Human	Original	unknown	OXFORD_NANOPORE	GridION	unknown	Gap	of	3	nucleotides	when	compared	to
hCoV-19/England/NOTT-10E1FF/2020	EPI_ISL_425511	2020-03-20	Europe	/	United	Kingdom	/	England	Human	Original	unknown	OXFORD_NANOPORE	GridION	unknown	B.2.1	V
hCoV-19/England/NOTT-10E20B/2020	EPI_ISL_425512	2020-03-19	Europe	/	United	Kingdom	/	England	Human	Original	unknown	OXFORD_NANOPORE	GridION	unknown	B.1.8	G
hCoV-19/England/NOTT-10E21A/2020	EPI_ISL_425513	2020-03-20	Europe	/	United	Kingdom	/	England	Human	Original	unknown	OXFORD_NANOPORE	GridION	unknown	B.1	G
hCoV-19/England/NOTT-10E229/2020	EPI_ISL_425514	2020-03-20	Europe	/	United	Kingdom	/	England	Human	Original	unknown	OXFORD_NANOPORE	GridION	unknown	B.1	G
hCoV-19/England/NOTT-10E238/2020	EPI_ISL_425515	2020-03-20	Europe	/	United	Kingdom	/	England	Human	Original	unknown	OXFORD_NANOPORE	GridION	unknown	B.1	G
hCoV-19/England/NOTT-10E247/2020	EPI_ISL_425516	2020-03-19	Europe	/	United	Kingdom	/	England	Human	Original	unknown	OXFORD_NANOPORE	GridION	unknown	Stretches	of	NNNs	(2.11%	of	overall	sequence).
hCoV-19/England/NOTT-10E256/2020	EPI_ISL_425517	2020-03-20	Europe	/	United	Kingdom	/	England	Human	Original	unknown	OXFORD_NANOPORE	GridION	unknown	Gap	of	3	nucleotides	when	compared	to
hCoV-19/England/NOTT-10E265/2020	EPI_ISL_425518	2020-03-20	Europe	/	United	Kingdom	/	England	Human	Original	unknown	OXFORD_NANOPORE	GridION	unknown	B.1	G
hCoV-19/England/NOTT-10E283/2020	EPI_ISL_425519	2020-03-20	Europe	/	United	Kingdom	/	England	Human	Original	unknown	OXFORD_NANOPORE	GridION	unknown	B.1	GH
hCoV-19/England/NOTT-10E292/2020	EPI_ISL_425520	2020-03-21	Europe	/	United	Kingdom	/	England	Human	Original	unknown	OXFORD_NANOPORE	GridION	unknown	Stretches	of	NNNs	(3.66%	of	overall	sequence).
hCoV-19/England/NOTT-10E2A1/2020	EPI_ISL_425521	2020-03-21	Europe	/	United	Kingdom	/	England	Human	Original	unknown	OXFORD_NANOPORE	GridION	unknown	Stretches	of	NNNs	(4.11%	of	overall	sequence).
hCoV-19/England/NOTT-10E2B0/2020	EPI_ISL_425522	2020-03-20	Europe	/	United	Kingdom	/	England	Human	Original	unknown	OXFORD_NANOPORE	GridION	unknown	B.1	G
hCoV-19/England/NOTT-10E2CF/2020	EPI_ISL_425523	2020-03-20	Europe	/	United	Kingdom	/	England	Human	Original	unknown	OXFORD_NANOPORE	GridION	unknown	B.2	V
hCoV-19/England/NOTT-10E2DE/2020	EPI_ISL_425524	2020-03-20	Europe	/	United	Kingdom	/	England	Human	Original	unknown	OXFORD_NANOPORE	GridION	unknown	Stretches	of	NNNs	(3.02%	of	overall	sequence).
hCoV-19/England/NOTT-10E2ED/2020	EPI_ISL_425525	2020-03-21	Europe	/	United	Kingdom	/	England	Human	Original	unknown	OXFORD_NANOPORE	GridION	unknown	B.1	GH
hCoV-19/England/NOTT-10E2FC/2020	EPI_ISL_425526	2020-03-21	Europe	/	United	Kingdom	/	England	Human	Original	unknown	OXFORD_NANOPORE	GridION	unknown	B.1	G
hCoV-19/England/NOTT-10E308/2020	EPI_ISL_425527	2020-03-19	Europe	/	United	Kingdom	/	England	Human	Original	unknown	OXFORD_NANOPORE	GridION	unknown	B.1.1	GR
hCoV-19/England/NOTT-10E317/2020	EPI_ISL_425528	2020-03-14	Europe	/	United	Kingdom	/	England	Human	Original	unknown	OXFORD_NANOPORE	GridION	unknown	Stretches	of	NNNs	(1.83%	of	overall	sequence).
hCoV-19/England/NOTT-10E326/2020	EPI_ISL_425529	2020-03-21	Europe	/	United	Kingdom	/	England	Human	Original	unknown	OXFORD_NANOPORE	GridION	unknown	Stretches	of	NNNs	(1.11%	of	overall	sequence).
hCoV-19/England/NOTT-10E335/2020	EPI_ISL_425530	2020-03-21	Europe	/	United	Kingdom	/	England	Human	Original	unknown	OXFORD_NANOPORE	GridION	unknown	B.3	L
hCoV-19/England/NOTT-10E344/2020	EPI_ISL_425531	2020-03-22	Europe	/	United	Kingdom	/	England	Human	Original	unknown	OXFORD_NANOPORE	GridION	unknown	Stretches	of	NNNs	(1.99%	of	overall	sequence).
hCoV-19/England/NOTT-10E362/2020	EPI_ISL_425532	2020-03-21	Europe	/	United	Kingdom	/	England	Human	Original	unknown	OXFORD_NANOPORE	GridION	unknown	B.1	G
hCoV-19/England/NOTT-10E371/2020	EPI_ISL_425533	2020-03-21	Europe	/	United	Kingdom	/	England	Human	Original	unknown	OXFORD_NANOPORE	GridION	unknown	B.1	G
hCoV-19/England/NOTT-10E380/2020	EPI_ISL_425534	2020-03-21	Europe	/	United	Kingdom	/	England	Human	Original	unknown	OXFORD_NANOPORE	GridION	unknown	Stretches	of	NNNs	(1.00%	of	overall	sequence).
hCoV-19/England/NOTT-10E39F/2020	EPI_ISL_425535	2020-03-21	Europe	/	United	Kingdom	/	England	Human	Original	unknown	OXFORD_NANOPORE	GridION	unknown	B.2	V
hCoV-19/England/NOTT-10E3AE/2020	EPI_ISL_425536	2020-03-21	Europe	/	United	Kingdom	/	England	Human	Original	unknown	OXFORD_NANOPORE	GridION	unknown	B.1	G
hCoV-19/England/NOTT-10E3BD/2020	EPI_ISL_425537	2020-03-21	Europe	/	United	Kingdom	/	England	Human	Original	unknown	OXFORD_NANOPORE	GridION	unknown	B.2	V
hCoV-19/England/NOTT-10E3CC/2020	EPI_ISL_425538	2020-03-21	Europe	/	United	Kingdom	/	England	Human	Original	unknown	OXFORD_NANOPORE	GridION	unknown	Stretches	of	NNNs	(2.03%	of	overall	sequence).
hCoV-19/England/NOTT-10E3DB/2020	EPI_ISL_425539	2020-03-22	Europe	/	United	Kingdom	/	England	Human	Original	unknown	OXFORD_NANOPORE	GridION	unknown	Stretches	of	NNNs	(1.86%	of	overall	sequence).
hCoV-19/England/NOTT-10E3EA/2020	EPI_ISL_425540	2020-03-21	Europe	/	United	Kingdom	/	England	Human	Original	unknown	OXFORD_NANOPORE	GridION	unknown	Stretches	of	NNNs	(3.44%	of	overall	sequence).
hCoV-19/England/NOTT-10E3F9/2020	EPI_ISL_425541	2020-03-22	Europe	/	United	Kingdom	/	England	Human	Original	unknown	OXFORD_NANOPORE	GridION	unknown	Stretches	of	NNNs	(1.00%	of	overall	sequence).
hCoV-19/England/NOTT-10E405/2020	EPI_ISL_425542	2020-03-22	Europe	/	United	Kingdom	/	England	Human	Original	unknown	OXFORD_NANOPORE	GridION	unknown	Stretches	of	NNNs	(1.00%	of	overall	sequence).
hCoV-19/England/NOTT-10E414/2020	EPI_ISL_425543	2020-03-22	Europe	/	United	Kingdom	/	England	Human	Original	unknown	OXFORD_NANOPORE	GridION	unknown	Stretches	of	NNNs	(2.84%	of	overall	sequence).
hCoV-19/England/NOTT-10E423/2020	EPI_ISL_425544	2020-03-22	Europe	/	United	Kingdom	/	England	Human	Original	unknown	OXFORD_NANOPORE	GridION	unknown	B.3	L
hCoV-19/England/NOTT-10E432/2020	EPI_ISL_425545	2020-03-22	Europe	/	United	Kingdom	/	England	Human	Original	unknown	OXFORD_NANOPORE	GridION	unknown	Stretches	of	NNNs	(1.51%	of	overall	sequence).
hCoV-19/England/NOTT-10E441/2020	EPI_ISL_425546	2020-03-23	Europe	/	United	Kingdom	/	England	Human	Original	unknown	OXFORD_NANOPORE	GridION	unknown	Stretches	of	NNNs	(1.01%	of	overall	sequence).
hCoV-19/England/NOTT-10E450/2020	EPI_ISL_425547	2020-03-22	Europe	/	United	Kingdom	/	England	Human	Original	unknown	OXFORD_NANOPORE	GridION	unknown	B.2.1	V
hCoV-19/England/NOTT-10E46F/2020	EPI_ISL_425548	2020-03-22	Europe	/	United	Kingdom	/	England	Human	Original	unknown	OXFORD_NANOPORE	GridION	unknown	B.1	G
hCoV-19/England/NOTT-10E47E/2020	EPI_ISL_425549	2020-03-22	Europe	/	United	Kingdom	/	England	Human	Original	unknown	OXFORD_NANOPORE	GridION	unknown	B.2.1	V
hCoV-19/England/NOTT-10E48D/2020	EPI_ISL_425550	2020-03-12	Europe	/	United	Kingdom	/	England	Human	Original	unknown	OXFORD_NANOPORE	GridION	unknown	B.2	V
hCoV-19/England/NOTT-10E49C/2020	EPI_ISL_425551	2020-03-22	Europe	/	United	Kingdom	/	England	Human	Original	unknown	OXFORD_NANOPORE	GridION	unknown	B.2.6	V
hCoV-19/England/NOTT-10E4AB/2020	EPI_ISL_425552	2020-03-22	Europe	/	United	Kingdom	/	England	Human	Original	unknown	OXFORD_NANOPORE	GridION	unknown	Stretches	of	NNNs	(1.51%	of	overall	sequence).
hCoV-19/England/NOTT-10E4BA/2020	EPI_ISL_425553	2020-03-22	Europe	/	United	Kingdom	/	England	Human	Original	unknown	OXFORD_NANOPORE	GridION	unknown	Stretches	of	NNNs	(1.79%	of	overall	sequence).
hCoV-19/England/NOTT-10E4C9/2020	EPI_ISL_425554	2020-03-22	Europe	/	United	Kingdom	/	England	Human	Original	unknown	OXFORD_NANOPORE	GridION	unknown	Gap	of	3	nucleotides	when	compared	to
hCoV-19/England/NOTT-10E4D8/2020	EPI_ISL_425555	2020-03-22	Europe	/	United	Kingdom	/	England	Human	Original	unknown	OXFORD_NANOPORE	GridION	unknown	Stretches	of	NNNs	(2.98%	of	overall	sequence).
hCoV-19/England/NOTT-10E4F6/2020	EPI_ISL_425556	2020-03-23	Europe	/	United	Kingdom	/	England	Human	Original	unknown	OXFORD_NANOPORE	GridION	unknown	Stretches	of	NNNs	(3.88%	of	overall	sequence).
hCoV-19/England/NOTT-10E502/2020	EPI_ISL_425557	2020-03-23	Europe	/	United	Kingdom	/	England	Human	Original	unknown	OXFORD_NANOPORE	GridION	unknown	Long	stretches	of	NNNs	(9.10%	of	overall
hCoV-19/England/NOTT-10E511/2020	EPI_ISL_425558	2020-03-23	Europe	/	United	Kingdom	/	England	Human	Original	unknown	OXFORD_NANOPORE	GridION	unknown	Stretches	of	NNNs	(1.85%	of	overall	sequence).
hCoV-19/England/NOTT-10E520/2020	EPI_ISL_425559	2020-03-23	Europe	/	United	Kingdom	/	England	Human	Original	unknown	OXFORD_NANOPORE	GridION	unknown	Stretches	of	NNNs	(1.00%	of	overall	sequence).
hCoV-19/England/NOTT-10E54E/2020	EPI_ISL_425560	2020-03-23	Europe	/	United	Kingdom	/	England	Human	Original	unknown	OXFORD_NANOPORE	GridION	unknown	Stretches	of	NNNs	(1.00%	of	overall	sequence).
hCoV-19/England/NOTT-10E55D/2020	EPI_ISL_425561	2020-03-25	Europe	/	United	Kingdom	/	England	Human	Original	unknown	OXFORD_NANOPORE	GridION	unknown	B.3	L
hCoV-19/England/NOTT-10E57B/2020	EPI_ISL_425562	2020-03-25	Europe	/	United	Kingdom	/	England	Human	Original	unknown	OXFORD_NANOPORE	GridION	unknown	B.2	V
hCoV-19/England/NOTT-10E58A/2020	EPI_ISL_425563	2020-03-26	Europe	/	United	Kingdom	/	England	Human	Original	unknown	OXFORD_NANOPORE	GridION	unknown	Gap	of	3	nucleotides	when	compared	to
hCoV-19/England/NOTT-10E599/2020	EPI_ISL_425564	2020-03-25	Europe	/	United	Kingdom	/	England	Human	Original	unknown	OXFORD_NANOPORE	GridION	unknown	Stretches	of	NNNs	(1.92%	of	overall	sequence).
hCoV-19/England/NOTT-10E5A8/2020	EPI_ISL_425565	2020-03-26	Europe	/	United	Kingdom	/	England	Human	Original	unknown	OXFORD_NANOPORE	GridION	unknown	B.1.1	GR
hCoV-19/England/NOTT-10E5B7/2020	EPI_ISL_425566	2020-03-26	Europe	/	United	Kingdom	/	England	Human	Original	unknown	OXFORD_NANOPORE	GridION	unknown	B.1.1	GR
hCoV-19/England/NOTT-10E5C6/2020	EPI_ISL_425567	2020-03-23	Europe	/	United	Kingdom	/	England	Human	Original	unknown	OXFORD_NANOPORE	GridION	unknown	B.1.1.41	GR
hCoV-19/England/NOTT-10E5D5/2020	EPI_ISL_425568	2020-03-22	Europe	/	United	Kingdom	/	England	Human	Original	unknown	OXFORD_NANOPORE	GridION	unknown	B.1.1.41	GR
hCoV-19/England/NOTT-10E5E4/2020	EPI_ISL_425569	2020-03-23	Europe	/	United	Kingdom	/	England	Human	Original	unknown	OXFORD_NANOPORE	GridION	unknown	Stretches	of	NNNs	(1.51%	of	overall	sequence).
hCoV-19/England/NOTT-10E5F3/2020	EPI_ISL_425570	2020-03-23	Europe	/	United	Kingdom	/	England	Human	Original	unknown	OXFORD_NANOPORE	GridION	unknown	B.1	G
hCoV-19/England/NOTT-10E61E/2020	EPI_ISL_425571	2020-03-23	Europe	/	United	Kingdom	/	England	Human	Original	unknown	OXFORD_NANOPORE	GridION	unknown	NS8_Q27stop	results	in	78.5%	truncation	of	the
hCoV-19/England/NOTT-10E63C/2020	EPI_ISL_425572	2020-03-23	Europe	/	United	Kingdom	/	England	Human	Original	unknown	OXFORD_NANOPORE	GridION	unknown	Long	stretches	of	NNNs	(5.18%	of	overall
hCoV-19/England/NOTT-10E64B/2020	EPI_ISL_425573	2020-03-23	Europe	/	United	Kingdom	/	England	Human	Original	unknown	OXFORD_NANOPORE	GridION	unknown	B.1	G
hCoV-19/England/NOTT-10E65A/2020	EPI_ISL_425574	2020-03-23	Europe	/	United	Kingdom	/	England	Human	Original	unknown	OXFORD_NANOPORE	GridION	unknown	B.1	G
hCoV-19/England/NOTT-10E669/2020	EPI_ISL_425575	2020-03-24	Europe	/	United	Kingdom	/	England	Human	Original	unknown	OXFORD_NANOPORE	GridION	unknown	B.1.1.35	GR
hCoV-19/England/NOTT-10E678/2020	EPI_ISL_425576	2020-03-24	Europe	/	United	Kingdom	/	England	Human	Original	unknown	OXFORD_NANOPORE	GridION	unknown	B.2.1	V
hCoV-19/England/NOTT-10E696/2020	EPI_ISL_425577	2020-03-24	Europe	/	United	Kingdom	/	England	Human	Original	unknown	OXFORD_NANOPORE	GridION	unknown	Stretches	of	NNNs	(1.99%	of	overall	sequence).
hCoV-19/England/NOTT-10E6A5/2020	EPI_ISL_425579	2020-03-23	Europe	/	United	Kingdom	/	England	Human	Original	unknown	OXFORD_NANOPORE	GridION	unknown	B.1	G
hCoV-19/England/NOTT-10E6B4/2020	EPI_ISL_425580	2020-03-24	Europe	/	United	Kingdom	/	England	Human	Original	unknown	OXFORD_NANOPORE	GridION	unknown	Stretches	of	NNNs	(1.51%	of	overall	sequence).
hCoV-19/England/NOTT-10E6C3/2020	EPI_ISL_425581	2020-03-24	Europe	/	United	Kingdom	/	England	Human	Original	unknown	OXFORD_NANOPORE	GridION	unknown	B.1	G
hCoV-19/England/NOTT-10E6D2/2020	EPI_ISL_425582	2020-03-24	Europe	/	United	Kingdom	/	England	Human	Original	unknown	OXFORD_NANOPORE	GridION	unknown	B.1	G
hCoV-19/England/NOTT-10E70C/2020	EPI_ISL_425583	2020-03-24	Europe	/	United	Kingdom	/	England	Human	Original	unknown	OXFORD_NANOPORE	GridION	unknown	B.1.1.35	GR
hCoV-19/England/NOTT-10E71B/2020	EPI_ISL_425584	2020-03-24	Europe	/	United	Kingdom	/	England	Human	Original	unknown	OXFORD_NANOPORE	GridION	unknown	Gap	of	3	nucleotides	when	compared	to
hCoV-19/England/NOTT-10E72A/2020	EPI_ISL_425585	2020-03-24	Europe	/	United	Kingdom	/	England	Human	Original	unknown	OXFORD_NANOPORE	GridION	unknown	Stretches	of	NNNs	(1.00%	of	overall	sequence).
hCoV-19/England/NOTT-10E739/2020	EPI_ISL_425586	2020-03-24	Europe	/	United	Kingdom	/	England	Human	Original	unknown	OXFORD_NANOPORE	GridION	unknown	B.2	V
hCoV-19/England/NOTT-10E748/2020	EPI_ISL_425587	2020-03-24	Europe	/	United	Kingdom	/	England	Human	Original	unknown	OXFORD_NANOPORE	GridION	unknown	B.2.1	V
hCoV-19/England/NOTT-10E757/2020	EPI_ISL_425588	2020-03-24	Europe	/	United	Kingdom	/	England	Human	Original	unknown	OXFORD_NANOPORE	GridION	unknown	Long	stretches	of	NNNs	(6.51%	of	overall
hCoV-19/England/NOTT-10E766/2020	EPI_ISL_425589	2020-03-24	Europe	/	United	Kingdom	/	England	Human	Original	unknown	OXFORD_NANOPORE	GridION	unknown	Stretches	of	NNNs	(1.99%	of	overall	sequence).
hCoV-19/England/NOTT-10E775/2020	EPI_ISL_425590	2020-03-24	Europe	/	United	Kingdom	/	England	Human	Original	unknown	OXFORD_NANOPORE	GridION	unknown	B.2.1	V
hCoV-19/England/NOTT-10E784/2020	EPI_ISL_425591	2020-03-24	Europe	/	United	Kingdom	/	England	Human	Original	unknown	OXFORD_NANOPORE	GridION	unknown	Stretches	of	NNNs	(3.71%	of	overall	sequence).
hCoV-19/England/NOTT-10E793/2020	EPI_ISL_425592	2020-03-25	Europe	/	United	Kingdom	/	England	Human	Original	unknown	OXFORD_NANOPORE	GridION	unknown	Stretches	of	NNNs	(1.88%	of	overall	sequence).
hCoV-19/England/NOTT-10E7A2/2020	EPI_ISL_425593	2020-03-25	Europe	/	United	Kingdom	/	England	Human	Original	unknown	OXFORD_NANOPORE	GridION	unknown	B.1.98	G
hCoV-19/England/NOTT-10E7DF/2020	EPI_ISL_425594	2020-03-25	Europe	/	United	Kingdom	/	England	Human	Original	unknown	OXFORD_NANOPORE	GridION	unknown	Long	stretches	of	NNNs	(7.71%	of	overall
hCoV-19/England/NOTT-10E7EE/2020	EPI_ISL_425595	2020-03-25	Europe	/	United	Kingdom	/	England	Human	Original	unknown	OXFORD_NANOPORE	GridION	unknown	Long	stretches	of	NNNs	(7.43%	of	overall
hCoV-19/England/NOTT-10E7FD/2020	EPI_ISL_425596	2020-03-24	Europe	/	United	Kingdom	/	England	Human	Original	unknown	OXFORD_NANOPORE	GridION	unknown	Stretches	of	NNNs	(1.02%	of	overall	sequence).
hCoV-19/England/NOTT-10E809/2020	EPI_ISL_425597	2020-03-24	Europe	/	United	Kingdom	/	England	Human	Original	unknown	OXFORD_NANOPORE	GridION	unknown	Stretches	of	NNNs	(1.02%	of	overall	sequence).
hCoV-19/England/NOTT-10E818/2020	EPI_ISL_425598	2020-03-24	Europe	/	United	Kingdom	/	England	Human	Original	unknown	OXFORD_NANOPORE	GridION	unknown	Stretches	of	NNNs	(3.66%	of	overall	sequence).
hCoV-19/England/NOTT-10E827/2020	EPI_ISL_425599	2020-03-24	Europe	/	United	Kingdom	/	England	Human	Original	unknown	OXFORD_NANOPORE	GridION	unknown	Stretches	of	NNNs	(1.79%	of	overall	sequence).
hCoV-19/Scotland/CVR126/2020	EPI_ISL_425669	2020-03-15	Europe	/	United	Kingdom	/	Scotland	Human	Original	unknown	ILLUMINA	MiSeq	unknown	B.2	V
hCoV-19/Scotland/CVR128/2020	EPI_ISL_425670	2020-03-13	Europe	/	United	Kingdom	/	Scotland	Human	Original	unknown	ILLUMINA	MiSeq	unknown	B.1.69	G
hCoV-19/Scotland/CVR129/2020	EPI_ISL_425671	2020-03-13	Europe	/	United	Kingdom	/	Scotland	Human	Original	unknown	ILLUMINA	MiSeq	unknown	B.1.69	G
hCoV-19/Scotland/CVR13/2020	EPI_ISL_425672	2020-03-11	Europe	/	United	Kingdom	/	Scotland	Human	Original	unknown	ILLUMINA	MiSeq	unknown	Gap	of	9	nucleotides	when	compared	to
hCoV-19/Scotland/CVR130/2020	EPI_ISL_425673	2020-03-15	Europe	/	United	Kingdom	/	Scotland	Human	Original	unknown	ILLUMINA	MiSeq	unknown	Stretches	of	NNNs	(1.04%	of	overall	sequence).
hCoV-19/Scotland/CVR131/2020	EPI_ISL_425674	2020-03-12	Europe	/	United	Kingdom	/	Scotland	Human	Original	unknown	ILLUMINA	MiSeq	unknown	B.1	G
hCoV-19/Scotland/CVR132/2020	EPI_ISL_425675	2020-03-16	Europe	/	United	Kingdom	/	Scotland	Human	Original	unknown	ILLUMINA	MiSeq	unknown	B.2.1	V
hCoV-19/Scotland/CVR133/2020	EPI_ISL_425676	2020-03-16	Europe	/	United	Kingdom	/	Scotland	Human	Original	unknown	ILLUMINA	MiSeq	unknown	B.2.1	V
hCoV-19/Scotland/CVR134/2020	EPI_ISL_425677	2020-03-16	Europe	/	United	Kingdom	/	Scotland	Human	Original	unknown	ILLUMINA	MiSeq	unknown	B.2	V
hCoV-19/Scotland/CVR135/2020	EPI_ISL_425678	2020-03-16	Europe	/	United	Kingdom	/	Scotland	Human	Original	unknown	ILLUMINA	MiSeq	unknown	B.1	GH
hCoV-19/Scotland/CVR136/2020	EPI_ISL_425679	2020-03-16	Europe	/	United	Kingdom	/	Scotland	Human	Original	unknown	ILLUMINA	MiSeq	unknown	B.1.1	GR
hCoV-19/Scotland/CVR137/2020	EPI_ISL_425680	2020-03-16	Europe	/	United	Kingdom	/	Scotland	Human	Original	unknown	ILLUMINA	MiSeq	unknown	Stretches	of	NNNs	(1.51%	of	overall	sequence).
hCoV-19/Scotland/CVR138/2020	EPI_ISL_425681	2020-03-16	Europe	/	United	Kingdom	/	Scotland	Human	Original	unknown	ILLUMINA	MiSeq	unknown	Stretches	of	NNNs	(1.98%	of	overall	sequence).
hCoV-19/Scotland/CVR139/2020	EPI_ISL_425682	2020-03-16	Europe	/	United	Kingdom	/	Scotland	Human	Original	unknown	ILLUMINA	MiSeq	unknown	B.2	V
hCoV-19/Scotland/CVR14/2020	EPI_ISL_425683	2020-03-12	Europe	/	United	Kingdom	/	Scotland	Human	Original	unknown	ILLUMINA	MiSeq	unknown	Stretches	of	NNNs	(1.33%	of	overall	sequence).
hCoV-19/Scotland/CVR140/2020	EPI_ISL_425684	2020-03-16	Europe	/	United	Kingdom	/	Scotland	Human	Original	unknown	ILLUMINA	MiSeq	unknown	B.1	G
hCoV-19/Scotland/CVR141/2020	EPI_ISL_425685	2020-03-16	Europe	/	United	Kingdom	/	Scotland	Human	Original	unknown	ILLUMINA	MiSeq	unknown	Gap	of	3	nucleotides	when	compared	to
hCoV-19/Scotland/CVR142/2020	EPI_ISL_425686	2020-03-16	Europe	/	United	Kingdom	/	Scotland	Human	Original	unknown	ILLUMINA	MiSeq	unknown	Stretches	of	NNNs	(4.29%	of	overall	sequence).
hCoV-19/Scotland/CVR143/2020	EPI_ISL_425687	2020-03-17	Europe	/	United	Kingdom	/	Scotland	Human	Original	unknown	ILLUMINA	MiSeq	unknown	B.1.1	GR
hCoV-19/Scotland/CVR144/2020	EPI_ISL_425688	2020-03-17	Europe	/	United	Kingdom	/	Scotland	Human	Original	unknown	ILLUMINA	MiSeq	unknown	B.1.1	GR
hCoV-19/Scotland/CVR146/2020	EPI_ISL_425689	2020-03-14	Europe	/	United	Kingdom	/	Scotland	Human	Original	unknown	ILLUMINA	MiSeq	unknown	Long	stretches	of	NNNs	(9.64%	of	overall
hCoV-19/Scotland/CVR147/2020	EPI_ISL_425690	2020-03-13	Europe	/	United	Kingdom	/	Scotland	Human	Original	unknown	ILLUMINA	MiSeq	unknown	Stretches	of	NNNs	(3.12%	of	overall	sequence).
hCoV-19/Scotland/CVR149/2020	EPI_ISL_425691	2020-03-15	Europe	/	United	Kingdom	/	Scotland	Human	Original	unknown	ILLUMINA	MiSeq	unknown	Stretches	of	NNNs	(3.88%	of	overall	sequence).
hCoV-19/Scotland/CVR15/2020	EPI_ISL_425692	2020-03-12	Europe	/	United	Kingdom	/	Scotland	Human	Original	unknown	ILLUMINA	MiSeq	unknown	B.1	GH
hCoV-19/Scotland/CVR150/2020	EPI_ISL_425693	2020-03-16	Europe	/	United	Kingdom	/	Scotland	Human	Original	unknown	ILLUMINA	MiSeq	unknown	Gap	of	3	nucleotides	when	compared	to
hCoV-19/Scotland/CVR151/2020	EPI_ISL_425694	2020-03-17	Europe	/	United	Kingdom	/	Scotland	Human	Original	unknown	ILLUMINA	MiSeq	unknown	Stretches	of	NNNs	(2.29%	of	overall	sequence).
hCoV-19/Scotland/CVR152/2020	EPI_ISL_425695	2020-03-16	Europe	/	United	Kingdom	/	Scotland	Human	Original	unknown	ILLUMINA	MiSeq	unknown	B.1.1.35	GR
hCoV-19/Scotland/CVR153/2020	EPI_ISL_425696	2020-03-17	Europe	/	United	Kingdom	/	Scotland	Human	Original	unknown	ILLUMINA	MiSeq	unknown	B.2	V
hCoV-19/Scotland/CVR155/2020	EPI_ISL_425697	2020-03-17	Europe	/	United	Kingdom	/	Scotland	Human	Original	unknown	ILLUMINA	MiSeq	unknown	B.1.1	GR
hCoV-19/Scotland/CVR159/2020	EPI_ISL_425698	2020-03-17	Europe	/	United	Kingdom	/	Scotland	Human	Original	unknown	ILLUMINA	MiSeq	unknown	B.1	G
hCoV-19/Scotland/CVR16/2020	EPI_ISL_425699	2020-03-12	Europe	/	United	Kingdom	/	Scotland	Human	Original	unknown	ILLUMINA	MiSeq	unknown	Gap	of	3	nucleotides	when	compared	to
hCoV-19/Scotland/CVR161/2020	EPI_ISL_425700	2020-03-17	Europe	/	United	Kingdom	/	Scotland	Human	Original	unknown	ILLUMINA	MiSeq	unknown	Gap	of	3	nucleotides	when	compared	to
hCoV-19/Scotland/CVR162/2020	EPI_ISL_425701	2020-03-17	Europe	/	United	Kingdom	/	Scotland	Human	Original	unknown	ILLUMINA	MiSeq	unknown	Gap	of	3	nucleotides	when	compared	to
hCoV-19/Wuhan/OS52/2020	EPI_ISL_450500	2020-01-10	Asia	/	China	/	Hubei	/	Wuhan	Human	unknown	Oral	swab	MGISEQ	2000	Geneious	v.	v11.0.3;	Megahit	v.	v1.2.9
hCoV-19/Wuhan/YB012611/2020	EPI_ISL_450501	2020-01-26	Asia	/	China	/	Hubei	/	Wuhan	Human	unknown	Oral	swab	MGISEQ	2000	Geneious	v.	v11.0.3;	Megahit	v.	v1.2.9
hCoV-19/Wuhan/YB012605/2020	EPI_ISL_450502	2020-01-26	Asia	/	China	/	Hubei	/	Wuhan	Human	unknown	Oral	swab	MGISEQ	2000	Geneious	v.	v11.0.3;	Megahit	v.	v1.2.9
hCoV-19/Wuhan/YB012602/2020	EPI_ISL_450503	2020-01-26	Asia	/	China	/	Hubei	/	Wuhan	Human	unknown	Oral	swab	MGISEQ	2000	Geneious	v.	v11.0.3;	Megahit	v.	v1.2.9
hCoV-19/Wuhan/YB012506/2020	EPI_ISL_450504	2020-01-25	Asia	/	China	/	Hubei	/	Wuhan	Human	unknown	Oral	swab	MGISEQ	2000	Geneious	v.	v11.0.3;	Megahit	v.	v1.2.9
hCoV-19/Nigeria/NG02/2020	EPI_ISL_450507	2020-04-09	Africa	/	Nigeria	Human	unknown	Sanger	dideoxy	sequencing	ORF1ab	gene,	partial	cds	info	None	O
hCoV-19/Wuhan/IPBCAMS-WH-05/2020	EPI_ISL_403928	2020-01-01	Asia	/	China	/	Hubei	/	Wuhan	Human	Original	Bronchoalveolar	lavage	fluid	B	L
hCoV-19/Wuhan/IPBCAMS-WH-04/2019	EPI_ISL_403929	2019-12-30	Asia	/	China	/	Hubei	/	Wuhan	Human	Original	Bronchoalveolar	lavage	fluid	B	L
hCoV-19/Wuhan/IPBCAMS-WH-03/2019	EPI_ISL_403930	2019-12-30	Asia	/	China	/	Hubei	/	Wuhan	Human	Original	Bronchoalveolar	lavage	fluid	B	L
hCoV-19/Wuhan/IPBCAMS-WH-02/2019	EPI_ISL_403931	2019-12-30	Asia	/	China	/	Hubei	/	Wuhan	Human	Original	Bronchoalveolar	lavage	fluid	B	L
hCoV-19/Guangdong/20SF012/2020	EPI_ISL_403932	2020-01-14	Asia	/	China	/	Guangdong	/	Shenzhen	Human	Original	Endotracheal	aspirates	Illumina	SPAdes/MEGAHIT	A	S
hCoV-19/Guangdong/20SF013/2020	EPI_ISL_403933	2020-01-15	Asia	/	China	/	Guangdong	/	Shenzhen	Human	Original	Endotracheal	aspirates	Illumina	SPAdes/MEGAHIT	A	S
hCoV-19/Guangdong/20SF014/2020	EPI_ISL_403934	2020-01-15	Asia	/	China	/	Guangdong	/	Shenzhen	Human	Original	bronchoalveolar	lavage	fluid	illumina	SPAdes/MEGAHIT	B	L
hCoV-19/Guangdong/20SF025/2020	EPI_ISL_403935	2020-01-15	Asia	/	China	/	Guangdong	/	Shenzhen	Human	Original	Throat	swab	Illumina	SPAdes/MEGAHIT	A	S
hCoV-19/Guangdong/20SF028/2020	EPI_ISL_403936	2020-01-17	Asia	/	China	/	Guangdong	/	Zhuhai	Human	Original	Throat	swab	Illumina	SPAdes/MEGAHIT	B	L
hCoV-19/Guangdong/20SF040/2020	EPI_ISL_403937	2020-01-18	Asia	/	China	/	Guangdong	/	Zhuhai	Human	Original	Nasal	swab	Illumina	SPAdes/MEGAHIT	B	L
hCoV-19/Thailand/61/2020	EPI_ISL_403962	2020-01-08	Asia	/	Thailand	/	Nonthaburi	Human	Original	Nasopharyngeal	swab	and	Throat	swab	Illumina	MiSeq	CLC	Genomics	Workbench	12	and
hCoV-19/Thailand/74/2020	EPI_ISL_403963	2020-01-13	Asia	/	Thailand	/	Nonthaburi	Human	Original	Nasopharyngeal	swab	and	Throat	swab	Illumina	MiSeq	CLC	Genomics	Workbench	12	and
hCoV-19/USA/AZ1/2020	EPI_ISL_406223	2020-01-22	North	America	/	USA	/	Arizona	/	Phoenix	County	Human	Original	Buccal	swab	Sanger,	Nanopore	Sequencher	5.4.6,	minimap	2.17
hCoV-19/Hefei/2/2020	EPI_ISL_412026	2020-02-23	Asia	/	China	/	Anhui	/	Hefei	Human	Original	Other	B	L
hCoV-19/Hong	Kong/VM20001061-2/2020	EPI_ISL_412028	2020-01-22	Asia	/	Hong	Kong	Human	Original	Nasopharyngeal	aspirate	&	Throat	swab	Illumina	Miseq	BWA	0.7.17-r1188	A	S
hCoV-19/Hong	Kong/VB20024950-2/2020	EPI_ISL_412029	2020-01-30	Asia	/	Hong	Kong	Human	Original	Nasopharyngeal	aspirate	&	Throat	swab	Illumina	Miseq	BWA	0.7.17-r1188	B.2.1	O
hCoV-19/Hong	Kong/VB20026565-2/2020	EPI_ISL_412030	2020-02-01	Asia	/	Hong	Kong	Human	Original	Nasopharyngeal	aspirate	&	Throat	swab	Illumina	Miseq	BWA	0.7.17-r1188	B	O
hCoV-19/Wuhan/Tongji-01/2020	EPI_ISL_412034	2020-01	Asia	/	China	/	Wuhan	Human	unknown	Swab	Sanger	dideoxy	sequencing	orf1ab	gene,	partial	cds	info	None	O
hCoV-19/Wuhan/Tongji-02/2020	EPI_ISL_412035	2020-01	Asia	/	China	/	Wuhan	Human	unknown	Swab	Sanger	dideoxy	sequencing	orf1ab	gene,	partial	cds	info	None	O
hCoV-19/Wuhan/Tongji-03/2020	EPI_ISL_412036	2020-01	Asia	/	China	/	Wuhan	Human	unknown	Swab	Sanger	dideoxy	sequencing	orf1ab	gene,	partial	cds	info	None	O
hCoV-19/Wuhan/Tongji-04/2020	EPI_ISL_412037	2020-01	Asia	/	China	/	Wuhan	Human	unknown	Swab	Sanger	dideoxy	sequencing	orf1ab	gene,	partial	cds	info	None	O
hCoV-19/Wuhan/Tongji-05/2020	EPI_ISL_412038	2020-01	Asia	/	China	/	Wuhan	Human	unknown	Swab	Sanger	dideoxy	sequencing	orf1ab	gene,	partial	cds	info	None	O
hCoV-19/Wuhan/Tongji-06/2020	EPI_ISL_412039	2020-01	Asia	/	China	/	Wuhan	Human	unknown	Swab	Sanger	dideoxy	sequencing	orf1ab	gene,	partial	cds	info	None	O
hCoV-19/Shenzhen/HKU-SZ-001/2020	EPI_ISL_412041	2020-01	Asia	/	China	/	Shenzhen	Human	unknown	Nasopharyngeal	swab	Sanger	dideoxy	sequencing	ORF1ab	gene,	partial	cds	info	None	O
hCoV-19/Shenzhen/HKU-SZ-004/2020	EPI_ISL_412042	2020-01	Asia	/	China	/	Shenzhen	Human	unknown	Nasopharyngeal	swab	Sanger	dideoxy	sequencing	ORF1ab	gene,	partial	cds	info	None	O
hCoV-19/Shenzhen/HKU-SZ-001-2/2020	EPI_ISL_412043	2020-01	Asia	/	China	/	Shenzhen	Human	unknown	Nasopharyngeal	swab	Sanger	dideoxy	sequencing	S	gene,	partial	cds	info	None	O
hCoV-19/Shenzhen/HKU-SZ-002b/2020	EPI_ISL_412044	2020-01	Asia	/	China	/	Shenzhen	Human	unknown	Serum	Sanger	dideoxy	sequencing	surface	glycoprotein	(S)	gene,	partial	cds	None	O
hCoV-19/Shenzhen/HKU-SZ-004-2/2020	EPI_ISL_412045	2020-01	Asia	/	China	/	Shenzhen	Human	unknown	Nasopharyngeal	swab	Sanger	dideoxy	sequencing	S	gene,	partial	cds	info	None	O
hCoV-19/Shenzhen/HKU-SZ-005-2/2020	EPI_ISL_412046	2020-01	Asia	/	China	/	Shenzhen	Human	unknown	Throat	swab	Sanger	dideoxy	sequencing	surface	glycoprotein	(S)	gene,	partial	cds	None
hCoV-19/Guangdong/HKU-SZ-007a/2020	EPI_ISL_412049	2020-01	Asia	/	China	Human	unknown	Nasopharyngeal	swab	Sanger	dideoxy	sequencing	ORF1ab	polyprotein	gene,	partial	cds	info	None	O
hCoV-19/Guangdong/HKU-SZ-007b/2020	EPI_ISL_412050	2020-01	Asia	/	China	Human	unknown	Throat	swab	Sanger	dideoxy	sequencing	ORF1ab	polyprotein	gene,	partial	cds	info	None	O
hCoV-19/Guangdong/HKU-SZ-007c/2020	EPI_ISL_412051	2020-01	Asia	/	China	Human	unknown	Sputum	Sanger	dideoxy	sequencing	ORF1ab	polyprotein	gene,	partial	cds	info	None	O
hCoV-19/Guangdong/HKU-SZ-007a-2/2020	EPI_ISL_412052	2020-01	Asia	/	China	Human	unknown	Nasopharyngeal	swab	Sanger	dideoxy	sequencing	S	gene,	partial	cds	info	None	O
hCoV-19/Guangdong/HKU-SZ-007b-2/2020	EPI_ISL_412053	2020-01	Asia	/	China	Human	unknown	Throat	swab	Sanger	dideoxy	sequencing	S	gene,	partial	cds	info	None	O
hCoV-19/Guangdong/HKU-SZ-007c-2/2020	EPI_ISL_412054	2020-01	Asia	/	China	Human	unknown	Sputum	Sanger	dideoxy	sequencing	S	gene,	partial	cds	info	None	O
hCoV-19/Finland/FIN03032020A/2020	EPI_ISL_413602	2020-03-03	Europe	/	Finland	/	Helsinki	Human	Original	Illumina	Miseq	BWA-MEM	B.1	G
hCoV-19/Finland/FIN03032020B/2020	EPI_ISL_413603	2020-03-03	Europe	/	Finland	/	Helsinki	Human	Original	Illumina	Miseq	BWA-MEM	B.2	V
hCoV-19/Finland/FIN03032020C/2020	EPI_ISL_413604	2020-03-03	Europe	/	Finland	/	Helsinki	Human	Original	Illumina	Miseq	BWA-MEM	B.1.1	GR
hCoV-19/Finland/FIN01032020/2020	EPI_ISL_413605	2020-03-01	Europe	/	Finland	/	Helsinki	Human	Original	Illumina	Miseq	BWA-MEM	Stretches	of	NNNs	(1.25%	of	overall	sequence).	warn	B.2
hCoV-19/USA/CruiseA-1/2020	EPI_ISL_413606	2020-02-17	North	America	/	USA	Human	Original	Nasopharyngeal	swab	Nanopore	MinION,	Sanger	B	O
hCoV-19/USA/CruiseA-2/2020	EPI_ISL_413607	2020-02-18	North	America	/	USA	Human	Original	Nasopharyngeal	swab	Nanopore	MinION,	Sanger	B	O
hCoV-19/USA/CruiseA-3/2020	EPI_ISL_413608	2020-02-18	North	America	/	USA	Human	Original	Nasopharyngeal	swab	Nanopore	MinION,	Sanger	B	O
hCoV-19/USA/CruiseA-4/2020	EPI_ISL_413609	2020-02-21	North	America	/	USA	Human	Original	Nasopharyngeal	swab	Nanopore	MinION,	Sanger	B.5	O
hCoV-19/USA/CruiseA-5/2020	EPI_ISL_413610	2020-02-21	North	America	/	USA	Human	Original	Oropharyngeal	swab	Nanopore	MinION,	Sanger	B	O
hCoV-19/USA/CruiseA-6/2020	EPI_ISL_413611	2020-02-21	North	America	/	USA	Human	Original	Nasopharyngeal	swab	Nanopore	MinION,	Sanger	B	O
hCoV-19/USA/CruiseA-7/2020	EPI_ISL_413612	2020-02-17	North	America	/	USA	Human	Original	Nasopharyngeal	swab	Illumina	MiSeq,	Nanopore	MinION	B	O
hCoV-19/USA/CruiseA-8/2020	EPI_ISL_413613	2020-02-17	North	America	/	USA	Human	Original	Nasopharyngeal	swab	Oxford	Nanopore,	Sanger	B	O
hCoV-19/USA/CruiseA-9/2020	EPI_ISL_413614	2020-02-17	North	America	/	USA	Human	Original	Nasopharyngeal	swab	Nanopore	MinION,	Sanger	B	O
hCoV-19/USA/CruiseA-10/2020	EPI_ISL_413615	2020-02-17	North	America	/	USA	Human	Original	Nasopharyngeal	swab	Nanopore	MinION,	Sanger	B	O
hCoV-19/USA/CruiseA-11/2020	EPI_ISL_413616	2020-02-17	North	America	/	USA	Human	Original	Nasopharyngeal	swab	Nanopore	MinION,	Sanger	B	O
hCoV-19/USA/CruiseA-12/2020	EPI_ISL_413617	2020-02-20	North	America	/	USA	Human	Original	Oropharyngeal	swab	Illumina	MiSeq,	Nanopre	MinION	B.5	O
hCoV-19/USA/CruiseA-13/2020	EPI_ISL_413618	2020-02-20	North	America	/	USA	Human	Original	Nasopharyngeal	swab	Illumina	MiSeq,	Nanopore	MinION	B	O
hCoV-19/USA/CruiseA-14/2020	EPI_ISL_413619	2020-02-25	North	America	/	USA	Human	Original	Oropharyngeal	swab	Illumina	MiSeq,	Nanopore	MinION	B	O
hCoV-19/USA/CruiseA-15/2020	EPI_ISL_413620	2020-02-18	North	America	/	USA	Human	Original	Nasopharyngeal	swab	Illumina	MiSeq,	Nanopore	MinION	B	O
hCoV-19/USA/CruiseA-16/2020	EPI_ISL_413621	2020-02-18	North	America	/	USA	Human	Original	Nasopharyngeal	swab	Illumina	MiSeq,	Nanopore	MinION	B	O
hCoV-19/USA/CruiseA-17/2020	EPI_ISL_413622	2020-02-24	North	America	/	USA	Human	Original	Nasopharyngeal	swab	Illumina	MiSeq,	Nanopore	MinION	B	O
hCoV-19/USA/CruiseA-18/2020	EPI_ISL_413623	2020-02-24	North	America	/	USA	Human	Original	Nasopharyngeal	swab	Illumina	MiSeq,	Nanopore	MinION	Gap	of	15	nucleotides	when	compared	to
hCoV-19/Portugal/CV62/2020	EPI_ISL_413647	2020-03-01	Europe	/	Portugal	Human	Original	Naso-Oropharyngeal	swab	Illumina	INSaFLU	B.1.1	GR
hCoV-19/Portugal/CV63/2020	EPI_ISL_413648	2020-03-01	Europe	/	Portugal	Human	Original	Naso-Oropharyngeal	swab	Illumina	INSaFLU	B.1.74	G
hCoV-19/USA/WA14-UW10/2020	EPI_ISL_413649	2020-03-05	North	America	/	USA	/	Washington	Human	Original	Illumina	NextSeq	Geneious	Prime	2020.0.5	Collection	dates	may	be	off	by
hCoV-19/USA/WA15-UW11/2020	EPI_ISL_413650	2020-03-05	North	America	/	USA	/	Washington	Human	Original	Illumina	NextSeq	Geneious	Prime	2020.0.6	Collection	dates	may	be	off	by
hCoV-19/USA/WA16-UW12/2020	EPI_ISL_413651	2020-03-05	North	America	/	USA	/	Washington	Human	Original	Illumina	NextSeq	Geneious	Prime	2020.0.7	Collection	dates	may	be	off	by
hCoV-19/USA/WA17-UW13/2020	EPI_ISL_413652	2020-03-05	North	America	/	USA	/	Washington	Human	Original	Illumina	NextSeq	Geneious	Prime	2020.0.8	Collection	dates	may	be	off	by
hCoV-19/USA/WA18-UW14/2020	EPI_ISL_413653	2020-03-05	North	America	/	USA	/	Washington	Human	Original	Illumina	NextSeq	Geneious	Prime	2020.0.9	Collection	dates	may	be	off	by
hCoV-19/France/GES-1583/2020	EPI_ISL_414600	2020-02-26	Europe	/	France	/	Grand-Est	/	Strasbourg	Human	Original	Sputum	Illumina	NextSeq	500	CLC	Genomics	Workbench	20	A.2	S
hCoV-19/USA/WA-UW29/2020	EPI_ISL_414616	2020-03-08	North	America	/	USA	/	Washington	/	King	County	/	Kirkland	Human	Original	Illumina	NextSeq	custom	B.1.21	GH
hCoV-19/USA/WA-UW30/2020	EPI_ISL_414617	2020-03-08	North	America	/	USA	/	Washington	Human	Original	Illumina	NextSeq	custom	A.1	S
hCoV-19/USA/WA-UW31/2020	EPI_ISL_414618	2020-03-08	North	America	/	USA	/	Washington	Human	Original	Illumina	NextSeq	custom	A.1	S
hCoV-19/USA/WA-UW32/2020	EPI_ISL_414619	2020-03-07	North	America	/	USA	/	Washington	Human	Original	Illumina	NextSeq	custom	A.1	S
hCoV-19/USA/WA-UW33/2020	EPI_ISL_414620	2020-03-08	North	America	/	USA	/	Washington	Human	Original	Illumina	NextSeq	custom	A.1	S
hCoV-19/USA/WA-UW34/2020	EPI_ISL_414621	2020-03-07	North	America	/	USA	/	Washington	Human	Original	Illumina	MiSeq	custom	A.1	S
hCoV-19/USA/WA-UW35/2020	EPI_ISL_414622	2020-03-08	North	America	/	USA	/	Washington	/	King	County	/	Seattle	Human	Original	Illumina	MiSeq	custom	A.1	S
hCoV-19/France/GES-1583-2/2020	EPI_ISL_414623	2020-02-25	Europe	/	France	/	Grand-Est	/	Strasbourg	Human	Original	Sputum	Illumina	NextSeq	500	CLC	Genomics	Workbench	20	A.2	S
hCoV-19/France/NOR-N1620/2020	EPI_ISL_414624	2020-02-26	Europe	/	France	/	Normandie	/	Rouen	Human	Original	Oropharyngeal	swab	Illumina	NextSeq	500	CLC	Genomics	Workbench	20	B.1
hCoV-19/France/PDL-1643/2020	EPI_ISL_414625	2020-02-26	Europe	/	France	/	Pays-de-la-Loire	/	Nantes	Human	Original	Illumina	NextSeq	500	CLC	Genomics	Workbench	20	B.1	GH
hCoV-19/France/HDF-1684/2020	EPI_ISL_414626	2020-02-29	Europe	/	France	/	Hauts-de-France	/	CrÃ©py	en	Valois	Human	Original	Sputum	Illumina	NextSeq	500	CLC	Genomics	Workbench	20
hCoV-19/France/HDF-1795/2020	EPI_ISL_414627	2020-03-02	Europe	/	France	/	Hauts-de-France	/	CompiÃ¨gne	Human	Original	Oropharyngeal	swab	Illumina	NextSeq	500	CLC	Genomics	Workbench	20	B.1
hCoV-19/France/HDF-1805/2020	EPI_ISL_414628	2020-03-02	Europe	/	France	/	Hauts-de-France	/	CompiÃ¨gne	Human	Original	Oropharyngeal	swab	Illumina	NextSeq	500	CLC	Genomics	Workbench	20	B.1
hCoV-19/France/HDF-1870/2020	EPI_ISL_414629	2020-03-03	Europe	/	France	/	Hauts-de-France	/	CompiÃ¨gne	Human	Original	Oropharyngeal	swab	Illumina	NextSeq	500	CLC	Genomics	Workbench	20	Gap
hCoV-19/France/HDF-1871/2020	EPI_ISL_414630	2020-03-03	Europe	/	France	/	Hauts-de-France	/	CompiÃ¨gne	Human	Original	Oropharyngeal	swab	Illumina	NextSeq	500	CLC	Genomics	Workbench	20	B.1
hCoV-19/France/GES-1973/2020	EPI_ISL_414631	2020-03-04	Europe	/	France	/	Grand-Est	/	Reims	Human	Original	Oropharyngeal	swab	Illumina	NextSeq	500	CLC	Genomics	Workbench	20	B.1
hCoV-19/France/GES-1977/2020	EPI_ISL_414632	2020-03-04	Europe	/	France	/	Grand-Est	/	Reims	Human	Original	Oropharyngeal	swab	Illumina	NextSeq	500	CLC	Genomics	Workbench	20	B.1
hCoV-19/France/IDF-1980/2020	EPI_ISL_414633	2020-03-04	Europe	/	France	/	ÃŽle-de-France	/	Pontoise	Human	Original	Oropharyngeal	swab	Illumina	NextSeq	500	CLC	Genomics	Workbench	20	B.1
hCoV-19/France/HDF-1986/2020	EPI_ISL_414634	2020-03-04	Europe	/	France	/	Hauts-de-France	/	CompiÃ¨gne	Human	Original	Sputum	Illumina	NextSeq	500	CLC	Genomics	Workbench	20	Gap	of
hCoV-19/France/HDF-1988/2020	EPI_ISL_414635	2020-03-04	Europe	/	France	/	Hauts-de-France	/	CompiÃ¨gne	Human	Original	Oropharyngeal	swab	Illumina	NextSeq	500	CLC	Genomics	Workbench	20	B.1
hCoV-19/France/HDF-1989/2020	EPI_ISL_414636	2020-03-04	Europe	/	France	/	Hauts-de-France	/	CompiÃ¨gne	Human	Original	Oropharyngeal	swab	Illumina	NextSeq	500	CLC	Genomics	Workbench	20	Gap
hCoV-19/France/HDF-1993/2020	EPI_ISL_414637	2020-03-04	Europe	/	France	/	Hauts-de-France	/	CompiÃ¨gne	Human	Original	Oropharyngeal	swab	Illumina	NextSeq	500	CLC	Genomics	Workbench	20	B.1
hCoV-19/France/HDF-1995/2020	EPI_ISL_414638	2020-03-04	Europe	/	France	/	Hauts-de-France	/	CompiÃ¨gne	Human	Original	Oropharyngeal	swab	Illumina	NextSeq	500	CLC	Genomics	Workbench	20	B.1
hCoV-19/USA/NY-NYUMC1/2020	EPI_ISL_414639	2020-03-04	North	America	/	USA	/	New	York	/	Nassau	County	Human	Original	Nasopharyngeal	swab	Ribo-depleted,	Illumina	Novaseq	bwa/0.7.17,	mapped
hCoV-19/Finland/FIN-114/2020	EPI_ISL_414640	2020-03-01	Europe	/	Finland	Human	Original	Nasopharyngeal	swap	Illumina	MiSeq	BWA-MEM	Stretches	of	NNNs	(2.32%	of	overall	sequence).	warn	B
hCoV-19/Finland/FIN-313/2020	EPI_ISL_414641	2020-03-05	Europe	/	Finland	Human	Original	Nasopharyngeal	swap	Illumina	Miseq	BWA-MEM	B.1.1	GR
hCoV-19/Finland/FIN-455/2020	EPI_ISL_414642	2020-03-08	Europe	/	Finland	Human	Original	Nasopharyngeal	swap	Illumina	Miseq	BWA-MEM	B.1	GH
hCoV-19/Finland/FIN-508/2020	EPI_ISL_414643	2020-03-07	Europe	/	Finland	Human	Original	Nasopharyngeal	swap	Illumina	Miseq	BWA-MEM	B.1.1	GR
hCoV-19/Finland/FIN-318/2020	EPI_ISL_414644	2020-03-04	Europe	/	Finland	Human	Original	Nasopharyngeal	swap	Illumina	Miseq	BWA-MEM	Stretches	of	NNNs	(1.34%	of	overall	sequence).	warn	B.1.1
hCoV-19/Finland/FIN-274/2020	EPI_ISL_414645	2020-03-04	Europe	/	Finland	Human	Original	Nasopharyngeal	swap	Illumina	Miseq	BWA-MEM	Stretches	of	NNNs	(1.71%	of	overall	sequence).	warn	B.2
hCoV-19/Finland/FIN-266/2020	EPI_ISL_414646	2020-03-04	Europe	/	Finland	Human	Original	Nasopharyngeal	swap	Illumina	MiSeq	BWA-MEM	B.1	G
hCoV-19/DRC/KN-13/2020	EPI_ISL_414647	2020-03-09	Africa	/	Democratic	Republic	of	the	Congo	/	Kinshasa	Human	Original	Oro-pharyngeal	swab	Illumina	Miseq	iVar	pipeline	Stretches	of
hCoV-19/USA/CA-PC101P/2020	EPI_ISL_414648	2020-03-11	North	America	/	USA	/	California	/	San	Diego	County	Human	Original	Illumina	iVar	B.1	G
hCoV-19/Guangzhou/GZMU0016/2020	EPI_ISL_414663	2020-02-25	Asia	/	China	/	Guangdong	/	Guangzhou	Human	Original	Sputum	DNBSEQ-T7	A	S
hCoV-19/Guangzhou/GZMU0030/2020	EPI_ISL_414686	2020-02-27	Asia	/	China	/	Guangdong	/	Guangzhou	Human	Original	Upper	respiratory	tract	DNBSEQ-T7	spades	3.11.1	B	L
hCoV-19/Guangzhou/GZMU0031/2020	EPI_ISL_414687	2020-02-25	Asia	/	China	/	Guangdong	/	Guangzhou	Human	Original	Anus	DNBSEQ-T7	spades	3.11.1	B	L
hCoV-19/Guangzhou/GZMU0042/2020	EPI_ISL_414688	2020-02-25	Asia	/	China	/	Guangdong	/	Guangzhou	Human	Original	Sputum	DNBSEQ-T7	Spades	3.11.1	[W]	Gap	of	1	nucleotide(s)	found
hCoV-19/Guangzhou/GZMU0044/2020	EPI_ISL_414689	2020-02-25	Asia	/	China	/	Guangdong	/	Guangzhou	Human	Original	Upper	respiratory	tract	DNBSEQ-T7	spades	3.11.1	A	S
hCoV-19/Guangzhou/GZMU0047/2020	EPI_ISL_414690	2020-02-25	Asia	/	China	/	Guangdong	/	Guangzhou	Human	Original	Upper	respiratory	tract	DNBSEQ-T7	spades	3.11.1	A	S
hCoV-19/Guangzhou/GZMU0048/2020	EPI_ISL_414691	2020-02-25	Asia	/	China	/	Guangdong	/	Guangzhou	Human	Original	Upper	respiratory	tract	DNBSEQ-T7	spades	3.11.1	A	S
hCoV-19/Guangzhou/GZMU0014/2020	EPI_ISL_414692	2020-02-25	Asia	/	China	/	Guangdong	/	Guangzhou	Human	Original	Sputum	DNBSEQ-T7	spades	3.11.1	B	L
hCoV-19/Shandong/LY001-2/2020	EPI_ISL_414934	2020-01-21	Asia	/	China	/	Shandong	Human	Original	unknown	Long	stretches	of	NNNs	(8.29%	of	overall	sequence).	%UniqueMutations	0.12%.	alert
hCoV-19/Shandong/LY002-2/2020	EPI_ISL_414935	2020-01-21	Asia	/	China	/	Shandong	Human	Original	unknown	Long	stretches	of	NNNs	(7.49%	of	overall	sequence).	Insertion	of	1
hCoV-19/Shandong/LY003-2/2020	EPI_ISL_414936	2020-01-23	Asia	/	China	/	Shandong	Human	Original	unknown	A	S
hCoV-19/Shandong/LY004-2/2020	EPI_ISL_414937	2020-01-26	Asia	/	China	/	Shandong	Human	Original	unknown	A	S
hCoV-19/Shandong/LY005-2/2020	EPI_ISL_414938	2020-01-24	Asia	/	China	/	Shandong	Human	Original	unknown	A	S
hCoV-19/Shandong/LY006-2/2020	EPI_ISL_414939	2020-01-25	Asia	/	China	/	Shandong	Human	Original	unknown	A	S
hCoV-19/Shandong/LY007-2/2020	EPI_ISL_414940	2020-01-25	Asia	/	China	/	Shandong	Human	Original	unknown	A	S
hCoV-19/Shandong/LY008-2/2020	EPI_ISL_414941	2020-01-30	Asia	/	China	/	Shandong	Human	Original	unknown	A	S
hCoV-19/Iran/Qom-257045/2020	EPI_ISL_414945	2020-02-15	Asia	/	Iran	/	Qom	Human	Original	Throat	swab	Sanger	nucleocapsid	phosphoprotein	(N)	gene,	partial	cds	with	2	nucleotide
hCoV-19/Iran/Qom-257531/2020	EPI_ISL_414946	2020-02-17	Asia	/	Iran	/	Qom	Human	Original	Throat	swab	nucleocapsid	phosphoprotein	(N)	gene,	partial	cds	with	2	nucleotide	substitutions
hCoV-19/Iran/Tehran-288885/2020	EPI_ISL_414948	2020-03-08	Asia	/	Iran	/	Tehran	Human	Original	Throat	swab	Sanger	None	O
hCoV-19/Northern	Ireland/HSCNI01/2020	EPI_ISL_414949	2020-02-26	Europe	/	United	Kingdom	/	Northern	Ireland	Human	Original	Stretches	of	NNNs	(1.72%	of	overall	sequence).	warn	B.1
hCoV-19/Wales/PHW25/2020	EPI_ISL_415916	2020-03-11	Europe	/	United	Kingdom	/	Wales	Human	Original	Stretches	of	NNNs	(2.88%	of	overall	sequence).	warn	B.1.1.35	GR
hCoV-19/Wales/PHW26/2020	EPI_ISL_415918	2020-03-11	Europe	/	United	Kingdom	/	Wales	Human	Original	Stretches	of	NNNs	(2.48%	of	overall	sequence).	warn	B.27	L
hCoV-19/Wales/PHW29/2020	EPI_ISL_415919	2020-03-11	Europe	/	United	Kingdom	/	Wales	Human	Original	Stretches	of	NNNs	(4.83%	of	overall	sequence).	warn	B.3	L
hCoV-19/Wales/PHW32/2020	EPI_ISL_415920	2020-03-12	Europe	/	United	Kingdom	/	Wales	Human	Original	B.3	L
hCoV-19/Wales/PHW07/2020	EPI_ISL_415977	2020-03-08	Europe	/	United	Kingdom	/	Wales	Human	Original	Stretches	of	NNNs	(1.87%	of	overall	sequence).	warn	B.1.1.35	GR
hCoV-19/Wales/PHW09/2020	EPI_ISL_415978	2020-03-08	Europe	/	United	Kingdom	/	Wales	Human	Original	Stretches	of	NNNs	(4.91%	of	overall	sequence).	NSP11	is	missing.	warn
hCoV-19/Wales/PHW18/2020	EPI_ISL_415991	2020-03-09	Europe	/	United	Kingdom	/	Wales	Human	Original	Stretches	of	NNNs	(2.87%	of	overall	sequence).	warn	B.1.1.35	GR
hCoV-19/Spain/MD-ISCIII-201442/2020	EPI_ISL_417010	2020-03-04	Europe	/	Spain	/	Madrid	Human	Original	Oropharyngeal	swab	Illumina	Miseq	Mapping	consensus	B.1	G
hCoV-19/Belgium/ULG-3683/2020	EPI_ISL_417011	2020-03-07	Europe	/	Belgium	/	LiÃ¨ge	Human	Original	Nasopharynx	swab	Nanopore	MinION	Artic	network	Stretches	of	NNNs	(2.66%	of	overall
hCoV-19/Belgium/ULG-3843/2020	EPI_ISL_417012	2020-03-08	Europe	/	Belgium	/	LiÃ¨ge	Human	Original	Nasopharynx	swab	Nanopore	MinION	Artic	network	B.1.1	GR
hCoV-19/Belgium/ULG-4163/2020	EPI_ISL_417013	2020-03-09	Europe	/	Belgium	/	LiÃ¨ge	Human	Original	Nasopharynx	swab	Nanopore	MinION	B.1	G
hCoV-19/Belgium/ULG-6216/2020	EPI_ISL_417014	2020-03-13	Europe	/	Belgium	/	LiÃ¨ge	Human	Original	Nanopore	MinION	Artic	network	B.1.1	GR
hCoV-19/Belgium/ULG-6638/2020	EPI_ISL_417017	2020-03-14	Europe	/	Belgium	/	LiÃ¨ge	Human	Original	Nasopharynx	swab	Nanopore	MinION	Artic	network	B.2	V
hCoV-19/Belgium/ULG-6670/2020	EPI_ISL_417018	2020-03-14	Europe	/	Belgium	/	LiÃ¨ge	Human	Original	Nasopharynx	swab	Nanopore	MinION	Artic	network	B.1.9	GH
hCoV-19/Belgium/ULG-6939/2020	EPI_ISL_417020	2020-03-15	Europe	/	Belgium	/	LiÃ¨ge	Human	Original	Nasopharynx	swab	Nanopore	MinION	Artic	network	B.1	GH
hCoV-19/Belgium/ULG-6942/2020	EPI_ISL_417021	2020-03-15	Europe	/	Belgium	/	LiÃ¨ge	Human	Original	Nasopharynx	swab	Nanopore	MinION	Artic	network	B.1.1	GR
hCoV-19/Belgium/ULG-6948/2020	EPI_ISL_417022	2020-03-15	Europe	/	Belgium	/	LiÃ¨ge	Human	Original	Nasopharynx	swab	Nanopore	MinION	Artic	network	B.1.1	GR
hCoV-19/Belgium/ULG-6950/2020	EPI_ISL_417023	2020-03-15	Europe	/	Belgium	/	LiÃ¨ge	Human	Original	Nasopharynx	swab	Nanopore	MinION	Artic	network	B.1.1	GR
hCoV-19/Belgium/ULG-7019/2020	EPI_ISL_417025	2020-03-15	Europe	/	Belgium	/	LiÃ¨ge	Human	Original	Nasopharynx	swab	Nanopore	MinION	Artic	network	B.2	O
hCoV-19/USA/UT-08/2020	EPI_ISL_417026	2020-03-20	North	America	/	USA	/	Utah	Human	Original	Illumina	Miseq	bwa+ivar	B.1	G
hCoV-19/USA/UT-09/2020	EPI_ISL_417027	2020-03-20	North	America	/	USA	/	Utah	Human	Original	Illumina	Miseq	bwa	+	ivar	Stretches	of	NNNs	(1.19%	of	overall
hCoV-19/USA/UT-020/2020	EPI_ISL_417028	2020-03-20	North	America	/	USA	/	Utah	Human	Original	Illumina	Miseq	bwa	+	ivar	A.1	S
hCoV-19/Spain/MD-HLP-H8-37/2020	EPI_ISL_418182	2020-03-12	Europe	/	Spain	/	Madrid	Human	Original	Oropharyngeal	swab	Ion	Torrent	S5	Geneious	Prime	Gap	of	35	nucleotide(s)	found
hCoV-19/Hungary/mbl2/2020	EPI_ISL_418183	2020-03-17	Europe	/	Hungary	/	Baranya	Human	Original	Oro-pharyngeal	swab	Nanopore	MinION,	Sanger	Artic	network	protocol	B.1	G
hCoV-19/USA/WI-GMF-00018/2020	EPI_ISL_418184	2020-03-18	North	America	/	USA	/	Wisconsin	/	La	Crosse	County	Human	Original	Ion	Torrent	B.1	GH
hCoV-19/USA/WI-GMF-00049/2020	EPI_ISL_418185	2020-03-18	North	America	/	USA	/	Wisconsin	/	La	Crosse	County	Human	Original	Ion	Torrent	Long	stretches	of	NNNs	(15.27%
hCoV-19/USA/WI-GMF-00227/2020	EPI_ISL_418186	2020-03-23	North	America	/	USA	/	Wisconsin	/	La	Crosse	County	Human	Original	Ion	Torrent	A.1	S
hCoV-19/USA/WI-GMF-00228/2020	EPI_ISL_418187	2020-03-23	North	America	/	USA	/	Wisconsin	/	La	Crosse	County	Human	Original	Ion	Torrent	A.1	S
hCoV-19/USA/WI-GMF-00232/2020	EPI_ISL_418188	2020-03-23	North	America	/	USA	/	Wisconsin	/	Monroe	County	Human	Original	B.1	GH
hCoV-19/USA/WI-GMF-00237/2020	EPI_ISL_418189	2020-03-23	North	America	/	USA	/	Wisconsin	/	La	Crosse	County	Human	Original	Ion	Torrent	Stretches	of	NNNs	(3.90%	of
hCoV-19/USA/NY-NYUMC5/2020	EPI_ISL_418190	2020-03-16	North	America	/	USA	/	New	York	/	Nassau	County	Human	Original	Ribo-depleted,	Illumina	Nextseq	bwa/0.7.17,	mapped	to	NC_045512v2
hCoV-19/USA/NY-NYUMC6/2020	EPI_ISL_418191	2020-03-16	North	America	/	USA	/	New	York	/	Nassau	County	Human	Original	Targeted	capture,	Illumina	Novaseq	bwa/0.7.17,	mapped	to
hCoV-19/USA/NY-NYUMC7/2020	EPI_ISL_418192	2020-03-16	North	America	/	USA	/	New	York	/	Manhattan	Human	Original	Targeted	capture,	Illumina	Novaseq	bwa/0.7.17,	mapped	to	NC_045512v2
hCoV-19/USA/NY-NYUMC8/2020	EPI_ISL_418193	2020-03-17	North	America	/	USA	/	New	York	/	Manhattan	Human	Original	Targeted	capture,	Illumina	Novaseq	bwa/0.7.17,	mapped	to	NC_045512v2
hCoV-19/USA/NY-NYUMC9/2020	EPI_ISL_418194	2020-03-17	North	America	/	USA	/	New	York	/	Manhattan	Human	Original	Targeted	capture,	Illumina	Novaseq	bwa/0.7.17,	mapped	to	NC_045512v2
hCoV-19/USA/NY-NYUMC10/2020	EPI_ISL_418195	2020-03-17	North	America	/	USA	/	New	York	/	Manhattan	Human	Original	Targeted	capture,	Illumina	Novaseq	bwa/0.7.17,	mapped	to	NC_045512v2
hCoV-19/USA/NY-NYUMC11/2020	EPI_ISL_418196	2020-03-14	North	America	/	USA	/	New	York	/	Manhattan	Human	Original	Targeted	capture,	Illumina	Novaseq	bwa/0.7.17,	mapped	to	NC_045512v2
hCoV-19/USA/NY-NYUMC12/2020	EPI_ISL_418197	2020-03-15	North	America	/	USA	/	New	York	/	Manhattan	Human	Original	Ribo-depleted,	Illumina	Nextseq	bwa/0.7.17,	mapped	to	NC_045512v2	B.1
hCoV-19/USA/NY-NYUMC13/2020	EPI_ISL_418198	2020-03-17	North	America	/	USA	/	New	York	/	Manhattan	Human	Original	Targeted	capture,	Illumina	Novaseq	bwa/0.7.17,	mapped	to	NC_045512v2
hCoV-19/USA/NY-NYUMC14/2020	EPI_ISL_418199	2020-03-17	North	America	/	USA	/	New	York	/	Manhattan	Human	Original	Targeted	capture,	Illumina	Novaseq	bwa/0.7.17,	mapped	to	NC_045512v2
hCoV-19/USA/NY-NYUMC15/2020	EPI_ISL_418200	2020-03-17	North	America	/	USA	/	New	York	/	Manhattan	Human	Original	Targeted	capture,	Illumina	Novaseq	bwa/0.7.17,	mapped	to	NC_045512v2
hCoV-19/USA/NY-NYUMC16/2020	EPI_ISL_418201	2020-03-17	North	America	/	USA	/	New	York	/	Manhattan	Human	Original	Targeted	capture,	Illumina	Novaseq	bwa/0.7.17,	mapped	to	NC_045512v2
hCoV-19/USA/NY-NYUMC17/2020	EPI_ISL_418202	2020-03-17	North	America	/	USA	/	New	York	/	Manhattan	Human	Original	Ribo-depleted,	Illumina	Nextseq	bwa/0.7.17,	mapped	to	NC_045512v2	Stretches
hCoV-19/USA/NY-NYUMC18/2020	EPI_ISL_418203	2020-03-17	North	America	/	USA	/	New	York	/	Manhattan	Human	Original	Targeted	capture,	Illumina	Novaseq	bwa/0.7.17,	mapped	to	NC_045512v2
hCoV-19/USA/NY-NYUMC19/2020	EPI_ISL_418204	2020-03-17	North	America	/	USA	/	New	York	/	Manhattan	Human	Original	Targeted	capture,	Illumina	Novaseq	bwa/0.7.17,	mapped	to	NC_045512v2
hCoV-19/USA/NY-NYUMC20/2020	EPI_ISL_418205	2020-03-12	North	America	/	USA	/	New	York	/	Manhattan	Human	Original	Targeted	capture,	Illumina	Novaseq	bwa/0.7.17,	mapped	to	NC_045512v2
hCoV-19/Senegal/003/2020	EPI_ISL_418206	2020-02-28	Africa	/	Senegal	/	Dakar	Human	Original	Nasopharyngeal	and	oropharyngeal	swabs	Illumina	Hiseq	Bowtie2	version	2.0.6	B.1	GH
hCoV-19/Senegal/016/2020	EPI_ISL_418207	2020-03-02	Africa	/	Senegal	/	Dakar	Human	Original	Oro	and	naso-pharyngeal	swabs	Illumina	Hiseq	Bowtie2	version	2.0.6	B.1	GH
hCoV-19/Senegal/020/2020	EPI_ISL_418208	2020-03-04	Africa	/	Senegal	/	Dakar	Human	Original	Oro	and	naso-pharyngeal	swabs	Illumina	Hiseq	Bowtie2	version	2.0.6	B.1	GH
hCoV-19/Senegal/026/2020	EPI_ISL_418209	2020-03-03	Africa	/	Senegal	/	Dakar	Human	Original	Oro	and	naso-pharyngeal	swabs	Illumina	Hiseq	Bowtie2	version	2.0.6	B.1	GH
hCoV-19/Senegal/073/2020	EPI_ISL_418210	2020-03-10	Africa	/	Senegal	/	Diourbel	/	Touba	Human	Original	Oro	and	naso-pharyngeal	swabs	Illumina	Hiseq	Bowtie2	version	2.0.6	B.1
hCoV-19/Senegal/082/2020	EPI_ISL_418211	2020-03-11	Africa	/	Senegal	/	Diourbel	/	Touba	Human	Original	Oro	and	naso-pharyngeal	swabs	Illumina	Hiseq	Bowtie2	version	2.0.6	B.1
hCoV-19/Senegal/087/2020	EPI_ISL_418212	2020-03-11	Africa	/	Senegal	/	Diourbel	/	Touba	Human	Original	Oro	and	naso-pharyngeal	swab	Illumina	Hiseq	Bowtie2	version	2.0.6	B.1
hCoV-19/Senegal/094/2020	EPI_ISL_418213	2020-03-12	Africa	/	Senegal	/	Diourbel	/	Touba	Human	Original	Oro	and	naso-pharyngeal	swabs	Illumina	Hiseq	Bowtie2	version	2.0.6	B.1
hCoV-19/Senegal/102/2020	EPI_ISL_418214	2020-03-12	Africa	/	Senegal	/	Diourbel	/	Touba	Human	Original	Oro	and	naso-pharyngeal	swabs	Illumina	Hiseq	Bowtie2	version	2.0.6	Stretches
hCoV-19/Senegal/119/2020	EPI_ISL_418215	2020-03-12	Africa	/	Senegal	/	Diourbel	/	Touba	Human	Original	Oro	and	naso-pharyngeal	swabs	Illumina	Hiseq	Bowtie2	version	2.0.6	B.1
hCoV-19/Senegal/136/2020	EPI_ISL_418216	2020-03-13	Africa	/	Senegal	/	Dakar	Human	Original	Oro	and	naso-pharyngeal	swabs	Illumina	Hiseq	Bowtie2	version	2.0.6	A.2	S
hCoV-19/Senegal/139/2020	EPI_ISL_418217	2020-03-13	Africa	/	Senegal	/	Thies	/	Mbour	Human	Original	Oro	and	naso-pharyngeal	swabs	Illumina	Hiseq	Bowtie2	version	2.0.6	B.1
hCoV-19/France/HDF-1465/2020	EPI_ISL_418218	2020-02-21	Europe	/	France	/	Hauts-de-France	/	CompiÃ¨gne	Human	Original	Sputum	Illumina	NextSeq	500	CLC	Genomics	Suite	B.1	GH
hCoV-19/France/BRE-1623/2020	EPI_ISL_418219	2020-02-26	Europe	/	France	/	Bretagne	/	Brest	Human	Original	Illumina	MiSeq	CLC	Genomics	Suite	B.1	GH
hCoV-19/France/HDF-1645/2020	EPI_ISL_418220	2020-02-28	Europe	/	France	/	Hauts-de-France	/	CompiÃ¨gne	Human	Original	Oropharyngeal	swab	Illumina	MiSeq	CLC	Genomics	Suite	B.1	GH
hCoV-19/France/HDF-1813/2020	EPI_ISL_418221	2020-03-02	Europe	/	France	/	Hauts-de-France	/	CompiÃ¨gne	Human	Original	Oropharyngeal	swab	Illumina	MiSeq	CLC	Genomics	Suite	B.1	GH
hCoV-19/France/CVL-2000/2020	EPI_ISL_418222	2020-03-04	Europe	/	France	/	Centre-Val	de	Loire	/	Tours	Human	Original	Oropharyngeal	swab	Illumina	MiSeq	CLC	Genomics	Suite	B.1.147
hCoV-19/France/HDF-2060/2020	EPI_ISL_418223	2020-03-05	Europe	/	France	/	Hauts-de-France	/	CompiÃ¨gne	Human	Original	Oropharyngeal	swab	Illumina	MiSeq	CLC	Genomics	Suite	B.1	GH
hCoV-19/France/HDF-2150/2020	EPI_ISL_418224	2020-03-08	Europe	/	France	/	Hauts-de-France	/	CompiÃ¨gne	Human	Original	Oropharyngeal	swab	Illumina	MiSeq	CLC	Genomics	Suite	B.1	GH
hCoV-19/France/HDF-2155/2020	EPI_ISL_418225	2020-03-08	Europe	/	France	/	Hauts-de-France	/	CompiÃ¨gne	Human	Original	Oropharyngeal	swab	Illumina	MiSeq	CLC	Genomics	Suite	B.1	GH
hCoV-19/France/HDF-2381/2020	EPI_ISL_418226	2020-03-09	Europe	/	France	/	Hauts-de-France	/	Crouy	en	Thelle	Human	Original	Oropharyngeal	swab	Illumina	NextSeq	500	CLC	Genomics	Suite
hCoV-19/France/HDF-2393/2020	EPI_ISL_418227	2020-03-12	Europe	/	France	/	Hauts-de-France	/	CompiÃ¨gne	Human	Original	Sputum	Illumina	NextSeq	500	CLC	Genomics	Suite	B.1	GH
hCoV-19/France/HDF-2405/2020	EPI_ISL_418228	2020-03-12	Europe	/	France	/	Hauts-de-France	/	CompiÃ¨gne	Human	Original	Oropharyngeal	swab	Illumina	NextSeq	500	CLC	Genomics	Suite	B.1	GH
hCoV-19/France/IDF-2410/2020	EPI_ISL_418229	2020-03-12	Europe	/	France	/	ÃŽle-de-France	/	Levallois-Perret	Human	Original	Oropharyngeal	swab	Illumina	NextSeq	500	CLC	Genomics	Suite	B.1	GH
hCoV-19/France/IDF-2420/2020	EPI_ISL_418230	2020-03-13	Europe	/	France	/	ÃŽle-de-France	/	Paris	Human	Original	Oropharyngeal	swab	Illumina	NextSeq	500	CLC	Genomics	Suite	B.1	G
hCoV-19/France/HDF-2496/2020	EPI_ISL_418231	2020-03-15	Europe	/	France	/	Hauts-de-France	/	CompiÃ¨gne	Human	Original	Oropharyngeal	swab	Illumina	NextSeq	500	CLC	Genomics	Suite	B.1	G
hCoV-19/France/IDF-2532/2020	EPI_ISL_418232	2020-03-15	Europe	/	France	/	ÃŽle-de-France	/	Meudon	la	ForÃªt	Human	Original	Oropharyngeal	swab	Illumina	NextSeq	500	CLC	Genomics	Suite
hCoV-19/France/IDF-2533/2020	EPI_ISL_418233	2020-03-15	Europe	/	France	/	ÃŽle-de-France	/	Meudon	la	ForÃªt	Human	Original	Oropharyngeal	swab	Illumina	NextSeq	500	CLC	Genomics	Suite
hCoV-19/France/IDF-2534/2020	EPI_ISL_418234	2020-03-14	Europe	/	France	/	ÃŽle-de-France	/	Longjumeau	Human	Original	Oropharyngeal	swab	Illumina	NextSeq	500	CLC	Genomics	Suite	B.1	G
hCoV-19/France/IDF-2561/2020	EPI_ISL_418235	2020-03-16	Europe	/	France	/	ÃŽle-de-France	/	Vanves	Human	Original	Oropharyngeal	swab	Illumina	NextSeq	500	CLC	Genomics	Suite	B.1.1	GR
hCoV-19/France/HDF-2586/2020	EPI_ISL_418236	2020-03-16	Europe	/	France	/	Hauts-de-France	/	CompiÃ¨gne	Human	Original	Bronchoalveolar	fluid	Illumina	NextSeq	500	CLC	Genomics	Suite	B.1	GH
hCoV-19/France/HDF-2595/2020	EPI_ISL_418237	2020-03-16	Europe	/	France	/	Hauts-de-France	/	CompiÃ¨gne	Human	Original	Oropharyngeal	swab	Illumina	NextSeq	500	CLC	Genomics	Suite	B.1	GH
hCoV-19/France/HDF-2597/2020	EPI_ISL_418238	2020-03-16	Europe	/	France	/	Hauts-de-France	/	CompiÃ¨gne	Human	Original	Oropharyngeal	swab	Illumina	NextSeq	500	CLC	Genomics	Suite	B.1	GH
hCoV-19/France/HDF-2601/2020	EPI_ISL_418239	2020-03-16	Europe	/	France	/	Hauts-de-France	/	CompiÃ¨gne	Human	Original	Oropharyngeal	swab	Illumina	NextSeq	500	CLC	Genomics	Suite	B.1	GH
hCoV-19/France/IDF-2684/2020	EPI_ISL_418240	2020-03-16	Europe	/	France	/	ÃŽle-de-France	/	Longjumeau	Human	Original	Oropharyngeal	swab	Illumina	NextSeq	500	CLC	Genomics	Suite	B.1	G
hCoV-19/Algeria/G0638_2264/2020	EPI_ISL_418241	2020-03-02	Africa	/	Algeria	/	Boufarik	Human	Original	unknown	Illumina	NextSeq	500	CLC	Genomics	Workbench	20	B.1	GH
hCoV-19/Algeria/G0640_2265/2020	EPI_ISL_418242	2020-03-08	Africa	/	Algeria	/	Blida	Human	Original	unknown	Illumina	NextSeq	500	CLC	Genomics	Workbench	20	B.1	GH
hCoV-19/Spain/AN-ISCIII-201272/2020	EPI_ISL_418243	2020-02-28	Europe	/	Spain	/	Andalucia	Human	Original	Oropharyngeal	swab	Illumina	MiSeq	Mapping	consensus	B.2	V
hCoV-19/Spain/AN-ISCIII-201373/2020	EPI_ISL_418244	2020-03-02	Europe	/	Spain	/	Andalucia	Human	Original	Oropharyngeal	swab	Illumina	Miseq	Mapping	consensus	[I]	Gap	of	3	nucleotides	when
hCoV-19/Spain/CM-ISCIII-201328/2020	EPI_ISL_418245	2020-03-01	Europe	/	Spain	/	Castilla	La	Mancha	Human	Original	Oropharyngeal	swab	Illumina	Miseq	Mapping	consensus	A.5	S
hCoV-19/Spain/CM-ISCIII-201329/2020	EPI_ISL_418246	2020-03-01	Europe	/	Spain	/	Castilla	La	Mancha	Human	Original	Oropharyngeal	swab	Illumina	Miseq	Mapping	consensus	A.5	S
hCoV-19/Spain/CL-ISCIII-201061/2020	EPI_ISL_418247	2020-02-26	Europe	/	Spain	/	Castilla	y	Leon	Human	Original	Oropharyngeal	swab	Illumina	Miseq	Mapping	consensus	B.1	G
hCoV-19/Spain/CL-ISCIII-201323/2020	EPI_ISL_418248	2020-03-01	Europe	/	Spain	/	Castilla	y	Leon	Human	Original	Oropharyngeal	swab	Illumina	Miseq	Mapping	consensus	A.2	S
hCoV-19/Spain/CL-ISCIII-201372/2020	EPI_ISL_418249	2020-03-03	Europe	/	Spain	/	Castilla	y	Leon	Human	Original	Oropharyngeal	swab	Illumina	Miseq	Mapping	consensus	A.2	S
hCoV-19/Spain/CT-ISCIII-201396/2020	EPI_ISL_418250	2020	Europe	/	Spain	/	Catalunya	Human	Original	Oropharyngeal	swab	Illumina	Miseq	Mapping	consensus	(waiting	for	exact	collection	date	information.
hCoV-19/Spain/MD-ISCIII-201105/2020	EPI_ISL_418251	2020-02-25	Europe	/	Spain	/	Madrid	Human	Original	Oropharyngeal	swab	Illumina	Miseq	Mapping	consensus	B.1	G
hCoV-19/Spain/MD-ISCIII-201449/2020	EPI_ISL_418252	2020-03-04	Europe	/	Spain	/	Madrid	Human	Original	Oropharyngeal	swab	Illumina	Miseq	Mapping	consensus	[I]	Gap	of	3	nucleotides	when
hCoV-19/Spain/PV-ISCIII-201382/2020	EPI_ISL_418253	2020-03-02	Europe	/	Spain	/	Basque	Country	Human	Original	Oropharyngeal	swab	Illumina	Miseq	Mapping	consensus	A.2	S
hCoV-19/USA/NY-NYUMC21/2020	EPI_ISL_418254	2020-03-15	North	America	/	USA	/	New	York	/	Nassau	County	Human	Original	Ribo-depleted,	Illumina	Nextseq	bwa/0.7.17,	mapped	to	NC_045512v2
hCoV-19/Italy/ABR-IZSGC-TE4925/2020	EPI_ISL_418255	2020-03-14	Europe	/	Italy	/	Abruzzo	Human	Original	Illumina	Miniseq	B.1	G
hCoV-19/Italy/ABR-IZSGC-TE4880/2020	EPI_ISL_418256	2020-03-14	Europe	/	Italy	/	Abruzzo	Human	Original	Oropharyngeal	swab	B.1.1	GR
hCoV-19/Italy/ABR-IZSGC-TE5056/2020	EPI_ISL_418257	2020-03-17	Europe	/	Italy	/	Abruzzo	Human	Original	Oropharyngeal	swab	Illumina	Miniseq	B.1.1	GR
hCoV-19/Italy/ABR-IZSGC-TE4953/2020	EPI_ISL_418258	2020-03-14	Europe	/	Italy	/	Abruzzo	Human	Original	B.1.1	GR
hCoV-19/Italy/ABR-IZSGC-TE4959/2020	EPI_ISL_418259	2020-03-14	Europe	/	Italy	/	Abruzzo	Human	Original	unknown	B.1.1	GR
hCoV-19/Italy/ABR-IZSGC-TE4836/2020	EPI_ISL_418260	2020-03-16	Europe	/	Italy	/	Abruzzo	Human	Original	Illumina	Miniseq	B.1	G
hCoV-19/Italy/ABR-IZSGC-TE5052/2020	EPI_ISL_418261	2020-03-17	Europe	/	Italy	/	Abruzzo	Human	Original	Stretches	of	NNNs	(4.61%	of	overall	sequence).	warn	B.1.1	GR
hCoV-19/Colombia/DC-INS-78390/2020	EPI_ISL_418262	2020-03-06	South	America	/	Colombia	/	Bogota	Human	Original	Swab	Nanopore	MinION	BWA,	Nanopolish	Stretches	of	NNNs	(2.88%	of	overall
hCoV-19/Greece/10/2020	EPI_ISL_418263	2020-03-18	Europe	/	Greece	/	Athens	Human	Original	B.1.1	GR
hCoV-19/Greece/12/2020	EPI_ISL_418264	2020-03-18	Europe	/	Greece	/	Athens	Human	Original	B.1.1	GR
hCoV-19/Greece/16/2020	EPI_ISL_418265	2020-03-18	Europe	/	Greece	/	Athens	Human	Original	A.2	S
hCoV-19/Vietnam/19-02S/2020	EPI_ISL_418267	2020-01-22	Asia	/	Vietnam	/	Ho	Chi	Minh	City	Human	Vero	E6	Oro-pharyngeal	swab	Illumina	CLC	Genomics	Workbench	v.	10.1.1
hCoV-19/Spain/CT-IrsiCaixa-04/2020	EPI_ISL_418268	2020-03-13	Europe	/	Spain	/	Catalunya	/	Barcelona	/	Badalona	Human	Original	Oropharyngeal	swab	Illumina	MiSeq	Bowtie2/Samtools	Stretches	of	NNNs
hCoV-19/Vietnam/19-01S/2020	EPI_ISL_418269	2020-01-22	Asia	/	Vietnam	/	Ho	Chi	Minh	City	Human	Vero	E6	Oro-pharyngeal	swab	Illumina	CLC	Genomics	Workbench	v.	10.1.1
hCoV-19/Belgium/JL-03044/2020	EPI_ISL_418270	2020-03-04	Europe	/	Belgium	/	Antwerp	Human	Original	Oro-pharyngeal	swab	Nanopore	MinION	CLC	Genomics	Workbench	20,	Nanopolish	B.1.1	GR
hCoV-19/Switzerland/BS-UHB-42169171/2020	EPI_ISL_418271	2020-02-27	Europe	/	Switzerland	/	Basel-Stadt	Human	Original	Oro-pharyngeal	swab	Nanopore	GridION	ARTIC	nCoV-2019	novel	coronavirus	bioinformatics	protocol	B.1.1	GR
hCoV-19/Switzerland/BL-UHB-BS-42169471/2020	EPI_ISL_418273	2020-02-28	Europe	/	Switzerland	/	Basel-Stadt	Human	Original	Oropharyngeal	swab	Nanopore	GridION	ARTIC	nCoV-2019	novel	coronavirus	bioinformatics	protocol	Long	stretches
hCoV-19/Switzerland/BL-UHB-42170345/2020	EPI_ISL_418274	2020-02-28	Europe	/	Switzerland	/	Basel	Human	Original	Oropharyngeal	swab	Nanopore	GridION	ARTIC	nCoV-2019	novel	coronavirus	bioinformatics	protocol	Stretches	of
hCoV-19/Switzerland/BL-UHB-42169310/2020	EPI_ISL_418275	2020-02-27	Europe	/	Switzerland	/	Basel	Human	Original	Oropharyngeal	swab	Nanopore	GridION	ARTIC	nCoV-2019	novel	coronavirus	bioinformatics	protocol	Long	stretches
hCoV-19/Switzerland/BL-UHB-42174724/2020	EPI_ISL_418277	2020-03-03	Europe	/	Switzerland	/	Basel	Human	Original	Oropharyngeal	swab	Nanopore	GridION	ARTIC	nCoV-2019	novel	coronavirus	bioinformatics	protocol	B.1.1	GR
hCoV-19/Switzerland/BL-UHB-42175075/2020	EPI_ISL_418278	2020-03-03	Europe	/	Switzerland	/	Basel	Human	Original	Oropharyngeal	swab	Nanopore	GridION	ARTIC	nCoV-2019	novel	coronavirus	bioinformatics	protocol	Long	stretches
hCoV-19/Switzerland/BL-UHB-42175213/2020	EPI_ISL_418279	2020-03-03	Europe	/	Switzerland	/	Basel	Human	Original	Oropharyngeal	swab	Nanopore	GridION	ARTIC	nCoV-2019	novel	coronavirus	bioinformatics	protocol	B.1.1	GR
hCoV-19/Switzerland/BL-UHB-42175220/2020	EPI_ISL_418280	2020-03-03	Europe	/	Switzerland	/	Basel	Human	Original	Oropharyngeal	swab	Nanopore	GridION	ARTIC	nCoV-2019	novel	coronavirus	bioinformatics	protocol	B.1.1	GR
hCoV-19/Switzerland/BL-UHB-42176216/2020	EPI_ISL_418281	2020-03-04	Europe	/	Switzerland	/	Basel	Human	Original	Oropharyngeal	swab	Nanopore	GridION	ARTIC	nCoV-2019	novel	coronavirus	bioinformatics	protocol	Long	stretches
hCoV-19/Switzerland/BL-UHB-42176229/2020	EPI_ISL_418282	2020-03-04	Europe	/	Switzerland	/	Basel	Human	Original	Oropharyngeal	swab	Nanopore	GridION	ARTIC	nCoV-2019	novel	coronavirus	bioinformatics	protocol	B.1	G
hCoV-19/Switzerland/BL-UHB-42176560/2020	EPI_ISL_418283	2020-03-04	Europe	/	Switzerland	/	Basel	Human	Original	Oropharyngeal	swab	Nanopore	GridION	ARTIC	nCoV-2019	novel	coronavirus	bioinformatics	protocol	Stretches	of
hCoV-19/Switzerland/BL-UHB-42176753/2020	EPI_ISL_418284	2020-03-04	Europe	/	Switzerland	/	Basel	Human	Original	Oropharyngeal	swab	Nanopore	GridION	ARTIC	nCoV-2019	novel	coronavirus	bioinformatics	protocol	Stretches	of
hCoV-19/Switzerland/BL-UHB-42176771/2020	EPI_ISL_418285	2020-03-04	Europe	/	Switzerland	/	Basel	Human	Original	Oropharyngeal	swab	Nanopore	GridION	ARTIC	nCoV-2019	novel	coronavirus	bioinformatics	protocol	Stretches	of
hCoV-19/England/SHEF-BFD63/2020	EPI_ISL_418286	2020-03-18	Europe	/	United	Kingdom	/	England	/	South	Yorkshire	Human	Original	Nose	and	Throat	swab	Nanopore	Stretches	of	NNNs
hCoV-19/England/SHEF-BFD72/2020	EPI_ISL_418287	2020-03-16	Europe	/	United	Kingdom	/	England	/	South	Yorkshire	Human	Original	Nose	and	Throat	swab	Nanopore	Stretches	of	NNNs
hCoV-19/England/SHEF-BFD81/2020	EPI_ISL_418288	2020-03-18	Europe	/	United	Kingdom	/	England	/	South	Yorkshire	Human	Original	Nose	swab	Nanopore	Stretches	of	NNNs	(2.27%	of
hCoV-19/England/SHEF-BFDAF/2020	EPI_ISL_418289	2020-03-18	Europe	/	United	Kingdom	/	England	/	South	Yorkshire	Human	Original	Throat	swab	Nanopore	Stretches	of	NNNs	(1.30%	of
hCoV-19/England/SHEF-BFDBE/2020	EPI_ISL_418290	2020-03-18	Europe	/	United	Kingdom	/	England	/	South	Yorkshire	Human	Original	Nose	swab	Nanopore	Stretches	of	NNNs	(2.28%	of
hCoV-19/England/SHEF-BFDCD/2020	EPI_ISL_418291	2020-03-16	Europe	/	United	Kingdom	/	England	/	South	Yorkshire	Human	Original	Nose	and	Throat	swab	Nanopore	Stretches	of	NNNs
hCoV-19/England/SHEF-BFDDC/2020	EPI_ISL_418292	2020-03-18	Europe	/	United	Kingdom	/	England	/	South	Yorkshire	Human	Original	Nose	swab	Nanopore	Long	stretches	of	NNNs	(5.59%
hCoV-19/England/SHEF-BFDEB/2020	EPI_ISL_418293	2020-03-16	Europe	/	United	Kingdom	/	England	/	South	Yorkshire	Human	Original	Nose	and	Throat	swab	Nanopore	Stretches	of	NNNs
hCoV-19/England/SHEF-BFDFA/2020	EPI_ISL_418294	2020-03-18	Europe	/	United	Kingdom	/	England	/	South	Yorkshire	Human	Original	Throat	swab	Nanopore	B.2.1	V
hCoV-19/England/SHEF-BFE06/2020	EPI_ISL_418295	2020-03-17	Europe	/	United	Kingdom	/	England	/	South	Yorkshire	Human	Original	Nose	and	Throat	swab	Nanopore	B.2.1	V
hCoV-19/England/SHEF-BFE15/2020	EPI_ISL_418296	2020-03-18	Europe	/	United	Kingdom	/	England	/	South	Yorkshire	Human	Original	Throat	swab	Nanopore	Stretches	of	NNNs	(2.15%	of
hCoV-19/England/SHEF-BFE24/2020	EPI_ISL_418297	2020-03-17	Europe	/	United	Kingdom	/	England	/	South	Yorkshire	Human	Original	Nose	swab	Nanopore	Stretches	of	NNNs	(3.29%	of
hCoV-19/England/SHEF-BFE33/2020	EPI_ISL_418298	2020-03-16	Europe	/	United	Kingdom	/	England	/	South	Yorkshire	Human	Original	Nose	and	Throat	swab	Nanopore	Stretches	of	NNNs
hCoV-19/England/SHEF-BFE42/2020	EPI_ISL_418299	2020-03-18	Europe	/	United	Kingdom	/	England	/	South	Yorkshire	Human	Original	Nose	swab	Nanopore	Stretches	of	NNNs	(1.30%	of
hCoV-19/Canada/ON-PHL-1083/2020	EPI_ISL_418340	2020-03	North	America	/	Canada	/	Ontario	Human	Original	Illumina	NextSeq	CLC	Genomics	Workbench	8.5.3	A.1	S
hCoV-19/Canada/ON-PHL-0142/2020	EPI_ISL_418341	2020-03	North	America	/	Canada	/	Ontario	Human	Original	Illumina	NextSeq	CLC	Genomics	Workbench	8.5.3	A.1	S
hCoV-19/Canada/ON-PHL-0178/2020	EPI_ISL_418342	2020-03	North	America	/	Canada	/	Ontario	Human	Original	Illumina	NextSeq	CLC	Genomics	Workbench	8.5.3	A.1	S
hCoV-19/Canada/ON-PHL-6884/2020	EPI_ISL_418343	2020-03	North	America	/	Canada	/	Ontario	Human	Original	Illumina	NextSeq	CLC	Genomics	Workbench	8.5.3	A.1	S
hCoV-19/Canada/ON-PHL-2259/2020	EPI_ISL_418344	2020-02	North	America	/	Canada	/	Ontario	Human	Original	Illumina	NextSeq	CLC	Genomics	Workbench	8.5.3	B.1	GH
hCoV-19/Canada/ON-PHL-8751/2020	EPI_ISL_418345	2020-02	North	America	/	Canada	/	Ontario	Human	Original	Illumina	NextSeq	CLC	Genomics	Workbench	8.5.3	B.1	GH
hCoV-19/Canada/ON-PHL-3650/2020	EPI_ISL_418349	2020-03	North	America	/	Canada	/	Ontario	Human	Original	Illumina	NextSeq	CLC	Genomics	Workbench	8.5.3	B.1	GH
hCoV-19/Canada/ON-PHL-3380/2020	EPI_ISL_418350	2020-03	North	America	/	Canada	/	Ontario	Human	Original	Illumina	NextSeq	CLC	Genomics	Workbench	8.5.3	B.1	GH
hCoV-19/Canada/ON-PHL-3575/2020	EPI_ISL_418351	2020-03	North	America	/	Canada	/	Ontario	Human	Original	Illumina	NextSeq	CLC	Genomics	Workbench	8.5.3	B.1	GH
hCoV-19/Canada/ON-PHL-5672/2020	EPI_ISL_418352	2020-03	North	America	/	Canada	/	Ontario	Human	Original	Illumina	NextSeq	CLC	Genomics	Workbench	8.5.3	B.1	GH
hCoV-19/Canada/ON-PHL-0539/2020	EPI_ISL_418353	2020-03	North	America	/	Canada	/	Ontario	Human	Original	Illumina	NextSeq	CLC	Genomics	Workbench	8.5.3	B.1	GH
hCoV-19/Canada/ON-PHL-4088/2020	EPI_ISL_418354	2020-03	North	America	/	Canada	/	Ontario	Human	Original	Illumina	NextSeq	CLC	Genomics	Workbench	8.5.3	B.1	G
hCoV-19/Canada/ON-PHL-U8150/2020	EPI_ISL_418355	2020-03	North	America	/	Canada	/	Ontario	Human	Original	Illumina	NextSeq	CLC	Genomics	Workbench	8.5.3	B.1	G
hCoV-19/Canada/ON-PHL-6980/2020	EPI_ISL_418356	2020-03	North	America	/	Canada	/	Ontario	Human	Original	Illumina	NextSeq	CLC	Genomics	Workbench	8.5.3	B.1.114	GH
hCoV-19/Canada/ON-PHL-H6415/2020	EPI_ISL_418357	2020-03	North	America	/	Canada	/	Ontario	Human	Original	Illumina	NextSeq	CLC	Genomics	Workbench	8.5.3	B.1	GH
hCoV-19/Canada/ON-PHL-5756/2020	EPI_ISL_418358	2020-03	North	America	/	Canada	/	Ontario	Human	Original	Illumina	NextSeq	CLC	Genomics	Workbench	8.5.3	B.1.3	GH
hCoV-19/Canada/ON-PHL-5757/2020	EPI_ISL_418359	2020-03	North	America	/	Canada	/	Ontario	Human	Original	Illumina	NextSeq	CLC	Genomics	Workbench	8.5.3	B.1.3	GH
hCoV-19/Wales/PHWC-24C11/2020	EPI_ISL_419500	2020-03-20	Europe	/	United	Kingdom	/	Wales	Human	Original	Dry	swab	Illumina	iVar	consensus	Long	stretches	of	NNNs	(12.81%	of
hCoV-19/Wales/PHWC-24D0F/2020	EPI_ISL_419501	2020-03-19	Europe	/	United	Kingdom	/	Wales	Human	Original	Dry	swab	Illumina	iVar	consensus	Long	stretches	of	NNNs	(30.39%	of
hCoV-19/Wales/PHWC-24D1E/2020	EPI_ISL_419502	2020-03-20	Europe	/	United	Kingdom	/	Wales	Human	Original	Dry	swab	Illumina	iVar	consensus	Stretches	of	NNNs	(4.64%	of	overall
hCoV-19/Wales/PHWC-24D2D/2020	EPI_ISL_419503	2020-03-20	Europe	/	United	Kingdom	/	Wales	Human	Original	Dry	swab	Illumina	iVar	consensus	Stretches	of	NNNs	(1.93%	of	overall
hCoV-19/Wales/PHWC-24D4B/2020	EPI_ISL_419504	2020-03-20	Europe	/	United	Kingdom	/	Wales	Human	Original	Dry	swab	Illumina	iVar	consensus	Stretches	of	NNNs	(4.37%	of	overall
hCoV-19/Wales/PHWC-24D5A/2020	EPI_ISL_419505	2020-03-20	Europe	/	United	Kingdom	/	Wales	Human	Original	Dry	swab	Illumina	iVar	consensus	Stretches	of	NNNs	(4.86%	of	overall
hCoV-19/Wales/PHWC-24D69/2020	EPI_ISL_419506	2020-03-20	Europe	/	United	Kingdom	/	Wales	Human	Original	Dry	swab	Illumina	iVar	consensus	Stretches	of	NNNs	(1.55%	of	overall
hCoV-19/Wales/PHWC-24D78/2020	EPI_ISL_419507	2020-03-20	Europe	/	United	Kingdom	/	Wales	Human	Original	Dry	swab	Illumina	iVar	consensus	Long	stretches	of	NNNs	(5.99%	of
hCoV-19/Wales/PHWC-24D87/2020	EPI_ISL_419508	2020-03-20	Europe	/	United	Kingdom	/	Wales	Human	Original	Dry	swab	Illumina	iVar	consensus	B.3	L
hCoV-19/Wales/PHWC-24D96/2020	EPI_ISL_419509	2020-03-20	Europe	/	United	Kingdom	/	Wales	Human	Original	Dry	swab	Illumina	iVar	consensus	Stretches	of	NNNs	(4.07%	of	overall
hCoV-19/Wales/PHWC-24DA5/2020	EPI_ISL_419510	2020-03-20	Europe	/	United	Kingdom	/	Wales	Human	Original	Dry	swab	Illumina	iVar	consensus	Stretches	of	NNNs	(3.18%	of	overall
hCoV-19/Wales/PHWC-24DB4/2020	EPI_ISL_419511	2020-03-20	Europe	/	United	Kingdom	/	Wales	Human	Original	Dry	swab	Illumina	iVar	consensus	Long	stretches	of	NNNs	(6.19%	of
hCoV-19/USA/CT-Yale-044/2020	EPI_ISL_419512	2020-03-23	North	America	/	USA	/	Connecticut	Human	Original	Nasopharyngeal	swab	Oxford	Nanopore	MinION	Artic	Network	(bwa,	SAMtools,	nanopolish)	Long
hCoV-19/USA/CT-Yale-045/2020	EPI_ISL_419513	2020-03-23	North	America	/	USA	/	Connecticut	Human	Original	Nasopharyngeal	swab	Oxford	Nanopore	MinION	Artic	Network	(bwa,	SAMtools,	nanopolish)	Long
hCoV-19/USA/CT-Yale-046/2020	EPI_ISL_419514	2020-03-24	North	America	/	USA	/	Connecticut	Human	Original	Nasopharyngeal	swab	Oxford	Nanopore	MinION	Artic	Network	(bwa,	SAMtools,	nanopolish)	Long
hCoV-19/USA/CT-Yale-047/2020	EPI_ISL_419515	2020-03-24	North	America	/	USA	/	Connecticut	Human	Original	Nasopharyngeal	swab	Oxford	Nanopore	MinION	Artic	Network	(bwa,	SAMtools,	nanopolish)	Stretches
hCoV-19/USA/CT-Yale-048/2020	EPI_ISL_419516	2020-03-25	North	America	/	USA	/	Connecticut	Human	Original	Nasopharyngeal	swab	Oxford	Nanopore	MinION	Artic	Network	(bwa,	SAMtools,	nanopolish)	Stretches
hCoV-19/USA/CT-Yale-013/2020	EPI_ISL_419517	2020-03-19	North	America	/	USA	/	Connecticut	Human	Original	Nasopharyngeal	swab	Oxford	Nanopore	MinION	Artic	Network	(bwa,	SAMtools,	nanopolish)	B.1.1
hCoV-19/USA/CT-Yale-014/2020	EPI_ISL_419518	2020-03-19	North	America	/	USA	/	Connecticut	Human	Original	Nasopharyngeal	swab	Oxford	Nanopore	MinION	Artic	Network	(bwa,	SAMtools,	nanopolish)	B.1
hCoV-19/USA/CT-Yale-016/2020	EPI_ISL_419519	2020-03-19	North	America	/	USA	/	Connecticut	Human	Original	Nasopharyngeal	swab	Oxford	Nanopore	MinION	Artic	Network	(bwa,	SAMtools,	nanopolish)	Stretches
hCoV-19/USA/CT-Yale-017/2020	EPI_ISL_419520	2020-03-19	North	America	/	USA	/	Connecticut	Human	Original	Nasopharyngeal	swab	Oxford	Nanopore	MinION	Artic	Network	(bwa,	SAMtools,	nanopolish)	Stretches
hCoV-19/USA/CT-Yale-028/2020	EPI_ISL_419521	2020-03-18	North	America	/	USA	/	Connecticut	Human	Original	Nasopharyngeal	swab	Oxford	Nanopore	MinION	Artic	Network	(bwa,	SAMtools,	nanopolish)	Stretches
hCoV-19/USA/CT-Yale-029/2020	EPI_ISL_419522	2020-03-18	North	America	/	USA	/	Connecticut	Human	Original	Nasopharyngeal	swab	Oxford	Nanopore	MinION	Artic	Network	(bwa,	SAMtools,	nanopolish)	Stretches
hCoV-19/USA/NY-Yale-030/2020	EPI_ISL_419523	2020-03-17	North	America	/	USA	/	New	York	Human	Original	nasopharyngeal	swab	Oxford	Nanopore	MinION	Artic	Network	(bwa,	SAMtools,	nanopolish)
hCoV-19/USA/CT-Yale-034/2020	EPI_ISL_419524	2020-03-15	North	America	/	USA	/	Connecticut	Human	Original	nasopharyngeal	swab	Oxford	Nanopore	MinION	Artic	Network	(bwa,	SAMtools,	nanopolish)	A.1
hCoV-19/USA/CT-Yale-036/2020	EPI_ISL_419525	2020-03-16	North	America	/	USA	/	Connecticut	Human	Original	Nasopharyngeal	swab	Oxford	Nanopore	MinION	Artic	Network	(bwa,	SAMtools,	nanopolish)	B.1
hCoV-19/USA/CT-Yale-037/2020	EPI_ISL_419526	2020-03-16	North	America	/	USA	/	Connecticut	Human	Original	Nasopharyngeal	swab	Oxford	Nanopore	MinION	Artic	Network	(bwa,	SAMtools,	nanopolish)	Stretches
hCoV-19/USA/CT-Yale-039/2020	EPI_ISL_419527	2020-03-17	North	America	/	USA	/	Connecticut	Human	Original	Nasopharyngeal	swab	Oxford	Nanopore	MinION	Artic	Network	(bwa,	SAMtools,	nanopolish)	Long
hCoV-19/USA/CT-Yale-040/2020	EPI_ISL_419528	2020-03-12	North	America	/	USA	/	Connecticut	Human	Original	Nasopharyngeal	swab	Oxford	Nanopore	MinION	Artic	Network	(bwa,	SAMtools,	nanopolish)	B.1
hCoV-19/Germany/NW-HHU-24/2020	EPI_ISL_419541	2020-03-14	Europe	/	Germany	/	North	Rhine-Westphalia	/	Duesseldorf	Human	Original	Oropharyngeal	swab	Nanopore	MinION	ARTIC	Protocol	B.1	GH
hCoV-19/Germany/NW-HHU-25/2020	EPI_ISL_419542	2020-03-15	Europe	/	Germany	/	North	Rhine-Westphalia	/	Duesseldorf	Human	Original	Oropharyngeal	swab	Nanopore	MinION	ARTIC	Protocol	B.1	GH
hCoV-19/Germany/NW-HHU-26/2020	EPI_ISL_419543	2020-03-15	Europe	/	Germany	/	North	Rhine-Westphalia	/	Duesseldorf	Human	Original	Oropharyngeal	swab	Nanopore	MinION	ARTIC	Protocol	B.1	GH
hCoV-19/Germany/NW-HHU-27/2020	EPI_ISL_419544	2020-03-15	Europe	/	Germany	/	North	Rhine-Westphalia	/	Duesseldorf	Human	Original	Oropharyngeal	swab	Nanopore	MinION	ARTIC	Protocol	B.1	GH
hCoV-19/Germany/NW-HHU-28/2020	EPI_ISL_419545	2020-03-15	Europe	/	Germany	/	North	Rhine-Westphalia	/	Duesseldorf	Human	Original	Oropharyngeal	swab	Nanopore	MinION	ARTIC	Protocol	B.1	GH
hCoV-19/Germany/NW-HHU-29/2020	EPI_ISL_419546	2020-03-15	Europe	/	Germany	/	North	Rhine-Westphalia	/	Duesseldorf	Human	Original	Oropharyngeal	swab	Nanopore	MinION	ARTIC	Protocol	B.1	GH
hCoV-19/Germany/NW-HHU-30/2020	EPI_ISL_419547	2020-03-15	Europe	/	Germany	/	North	Rhine-Westphalia	/	Duesseldorf	Human	Original	Oropharyngeal	swab	Nanopore	MinION	ARTIC	Protocol	B.1	G
hCoV-19/Germany/NW-HHU-31/2020	EPI_ISL_419548	2020-03-15	Europe	/	Germany	/	North	Rhine-Westphalia	/	Duesseldorf	Human	Original	Oropharyngeal	swab	Nanopore	MinION	ARTIC	Protocol	B	O
hCoV-19/Germany/NW-HHU-32/2020	EPI_ISL_419549	2020-03-15	Europe	/	Germany	/	North	Rhine-Westphalia	/	Duesseldorf	Human	Original	Oropharyngeal	swab	Nanopore	MinION	ARTIC	Protocol	B.1	GH
hCoV-19/Germany/NW-HHU-33/2020	EPI_ISL_419550	2020-03-16	Europe	/	Germany	/	North	Rhine-Westphalia	/	Duesseldorf	Human	Original	Oropharyngeal	swab	Nanopore	MinION	ARTIC	Protocol	B.1.8	G
hCoV-19/Germany/NW-HHU-34/2020	EPI_ISL_419551	2020-03-16	Europe	/	Germany	/	North	Rhine-Westphalia	/	Duesseldorf	Human	Original	Oropharyngeal	swab	Nanopore	MinION	ARTIC	Protocol	B.1.8	G
hCoV-19/Germany/NW-HHU-35/2020	EPI_ISL_419552	2020-03-16	Europe	/	Germany	/	North	Rhine-Westphalia	/	Duesseldorf	Human	Original	Oropharyngeal	swab	Nanopore	MinION	ARTIC	Protocol	B.2.1	O
hCoV-19/USA/RI_0520/2020	EPI_ISL_419553	2020-02-28	North	America	/	USA	/	Rhode	Island	Human	Original	Oropharyngeal	swab	Sanger	Sequencher	5.4.6	B.1.5	G
hCoV-19/USA/CA-CDC-2602/2020	EPI_ISL_419554	2020-02-26	North	America	/	USA	/	California	Human	Original	Nasopharyngeal	swab	Sanger	Sequencher	5.4.6	B	L
hCoV-19/USA/WA_5030/2020	EPI_ISL_419555	2020-02-27	North	America	/	USA	/	Washington	Human	Original	Nasopharyngeal	swab	Sanger	Sequencher	5.4.6	B.2.10	V
hCoV-19/USA/GA_2741/2020	EPI_ISL_419556	2020-02-29	North	America	/	USA	/	Georgia	Human	Original	Nasopharyngeal	swab	Sanger	Sequencher	5.4.6	B.1.1	GR
hCoV-19/USA/GA_2742/2020	EPI_ISL_419557	2020-02-29	North	America	/	USA	/	Georgia	Human	Original	Oropharyngeal	swab	Sanger	Sequencher	5.4.6	B.1.1	GR
hCoV-19/USA/OR_2656/2020	EPI_ISL_419558	2020-02-27	North	America	/	USA	/	Oregon	Human	Original	Nasopharyngeal	swab	Sanger	Sequencher	5.4.6	B.2.1	V
hCoV-19/USA/FL_5125/2020	EPI_ISL_419559	2020-02-28	North	America	/	USA	/	Florida	Human	Original	Oropharyngeal	swab	Sanger	Sequencher	5.4.6	B.1.1	GR
hCoV-19/USA/FL_5091/2020	EPI_ISL_419560	2020-02-28	North	America	/	USA	/	Florida	Human	Original	Nasopharyngeal	swab	Sanger	Sequencher	5.4.6	B.1.1	S
hCoV-19/Luxembourg/LNS0000001/2020	EPI_ISL_419562	2020-02-29	Europe	/	Luxembourg	Human	Original	Illumina	MiniSeq	(Amplicon,	ARTIC	primer	set	V1)	Bowtie2,	BCFtools	B.1	G
hCoV-19/Luxembourg/LNS0156959/2020	EPI_ISL_419563	2020-03-12	Europe	/	Luxembourg	Human	Original	Illumina	MiniSeq	(Amplicon,	ARTIC	primer	set	V1)	Bowtie2,	BCFtools	B.1	G
hCoV-19/Luxembourg/LNS0366116/2020	EPI_ISL_419564	2020-03-15	Europe	/	Luxembourg	Human	Original	Illumina	MiniSeq	(Amplicon,	ARTIC	primer	set	V1)	Bowtie2,	BCFtools	B.1.94	G
hCoV-19/Luxembourg/LNS0591129/2020	EPI_ISL_419565	2020-03-09	Europe	/	Luxembourg	Human	Original	Illumina	MiniSeq	(Amplicon,	ARTIC	primer	set	V1)	Bowtie2,	BCFtools	Stretches	of	NNNs	(2.24%	of
hCoV-19/Luxembourg/LNS0641910/2020	EPI_ISL_419566	2020-03-05	Europe	/	Luxembourg	Human	Original	Illumina	MiniSeq	(Amplicon,	ARTIC	primer	set	V1)	Bowtie2,	BCFtools	B.2	V
hCoV-19/Luxembourg/LNS0716877/2020	EPI_ISL_419567	2020-03-15	Europe	/	Luxembourg	Human	Original	Illumina	MiniSeq	(Amplicon,	ARTIC	primer	set	V1)	Bowtie2,	BCFtools	Stretches	of	NNNs	(1.82%	of
hCoV-19/Luxembourg/LNS0756270/2020	EPI_ISL_419568	2020-03-14	Europe	/	Luxembourg	Human	Original	Illumina	MiniSeq	(Amplicon,	ARTIC	primer	set	V1)	Bowtie2,	BCFtools	B.1	G
hCoV-19/Luxembourg/LNS0945359/2020	EPI_ISL_419569	2020-03-07	Europe	/	Luxembourg	Human	Original	Illumina	MiniSeq	(Amplicon,	ARTIC	primer	set	V1)	Bowtie2,	BCFtools	B.2	V
hCoV-19/Luxembourg/LNS1234709/2020	EPI_ISL_419570	2020-03-12	Europe	/	Luxembourg	Human	Original	Illumina	MiniSeq	(Amplicon,	ARTIC	primer	set	V1)	Bowtie2,	BCFtools	B.1	G
hCoV-19/Luxembourg/LNS1612000/2020	EPI_ISL_419571	2020-03-06	Europe	/	Luxembourg	Human	Original	Illumina	MiniSeq	(Amplicon,	ARTIC	primer	set	V1)	Bowtie2,	BCFtools	Stretches	of	NNNs	(1.39%	of
hCoV-19/Luxembourg/LNS1870254/2020	EPI_ISL_419572	2020-03-10	Europe	/	Luxembourg	Human	Original	Illumina	MiniSeq	(Amplicon,	ARTIC	primer	set	V1)	Bowtie2,	BCFtools	Stretches	of	NNNs	(2.16%	of
hCoV-19/Luxembourg/LNS1874423/2020	EPI_ISL_419573	2020-03-11	Europe	/	Luxembourg	Human	Original	Illumina	MiniSeq	(Amplicon,	ARTIC	primer	set	V1)	Bowtie2,	BCFtools	B.1.5	G
hCoV-19/Luxembourg/LNS1909273/2020	EPI_ISL_419574	2020-03-16	Europe	/	Luxembourg	Human	Original	Illumina	MiniSeq	(Amplicon,	ARTIC	primer	set	V1)	Bowtie2,	BCFtools	Stretches	of	NNNs	(4.12%	of
hCoV-19/Luxembourg/LNS1918658/2020	EPI_ISL_419575	2020-03-14	Europe	/	Luxembourg	Human	Original	Illumina	MiniSeq	(Amplicon,	ARTIC	primer	set	V1)	Bowtie2,	BCFtools	Stretches	of	NNNs	(1.62%	of
hCoV-19/Luxembourg/LNS2151006/2020	EPI_ISL_419576	2020-03-17	Europe	/	Luxembourg	Human	Original	Illumina	MiniSeq	(Amplicon,	ARTIC	primer	set	V1)	Bowtie2,	BCFtools	Stretches	of	NNNs	(1.02%	of
hCoV-19/Luxembourg/LNS2247193/2020	EPI_ISL_419577	2020-03-12	Europe	/	Luxembourg	Human	Original	Illumina	MiniSeq	(Amplicon,	ARTIC	primer	set	V1)	Bowtie2,	BCFtools	Stretches	of	NNNs	(1.73%	of
hCoV-19/Luxembourg/LNS2614631/2020	EPI_ISL_419578	2020-03-08	Europe	/	Luxembourg	Human	Original	Illumina	MiniSeq	(Amplicon,	ARTIC	primer	set	V1)	Bowtie2,	BCFtools	B.1	G
hCoV-19/Luxembourg/LNS2886370/2020	EPI_ISL_419579	2020-03-14	Europe	/	Luxembourg	Human	Original	Illumina	MiniSeq	(Amplicon,	ARTIC	primer	set	V1)	Bowtie2,	BCFtools	B.1	G
hCoV-19/Luxembourg/LNS2907333/2020	EPI_ISL_419580	2020-03-12	Europe	/	Luxembourg	Human	Original	Illumina	MiniSeq	(Amplicon,	ARTIC	primer	set	V1)	Bowtie2,	BCFtools	B.1	G
hCoV-19/Luxembourg/LNS3089015/2020	EPI_ISL_419581	2020-03-11	Europe	/	Luxembourg	Human	Original	Illumina	MiniSeq	(Amplicon,	ARTIC	primer	set	V1)	Bowtie2,	BCFtools	Stretches	of	NNNs	(3.99%	of
hCoV-19/Luxembourg/LNS3156434/2020	EPI_ISL_419582	2020-03-13	Europe	/	Luxembourg	Human	Original	Illumina	MiniSeq	(Amplicon,	ARTIC	primer	set	V1)	Bowtie2,	BCFtools	B.1	G
hCoV-19/Luxembourg/LNS3588186/2020	EPI_ISL_419583	2020-03-15	Europe	/	Luxembourg	Human	Original	Illumina	MiniSeq	(Amplicon,	ARTIC	primer	set	V1)	Bowtie2,	BCFtools	B.1	G
hCoV-19/Luxembourg/LNS3711853/2020	EPI_ISL_419584	2020-03-13	Europe	/	Luxembourg	Human	Original	Illumina	MiniSeq	(Amplicon,	ARTIC	primer	set	V1)	Bowtie2,	BCFtools	B.1	GH
hCoV-19/Luxembourg/LNS3879580/2020	EPI_ISL_419585	2020-03-14	Europe	/	Luxembourg	Human	Original	Illumina	MiniSeq	(Amplicon,	ARTIC	primer	set	V1)	Bowtie2,	BCFtools	B.1	GH
hCoV-19/Luxembourg/LNS4134806/2020	EPI_ISL_419586	2020-03-14	Europe	/	Luxembourg	Human	Original	Illumina	MiniSeq	(Amplicon,	ARTIC	primer	set	V1)	Bowtie2,	BCFtools	B.1.12	GH
hCoV-19/Luxembourg/LNS4691488/2020	EPI_ISL_419587	2020-03-11	Europe	/	Luxembourg	Human	Original	Illumina	MiniSeq	(Amplicon,	ARTIC	primer	set	V1)	Bowtie2,	BCFtools	B.1	G
hCoV-19/Luxembourg/LNS4836560/2020	EPI_ISL_419588	2020-03-16	Europe	/	Luxembourg	Human	Original	Illumina	MiniSeq	(Amplicon,	ARTIC	primer	set	V1)	Bowtie2,	BCFtools	B.1	G
hCoV-19/Luxembourg/LNS4845603/2020	EPI_ISL_419589	2020-03-15	Europe	/	Luxembourg	Human	Original	Illumina	MiniSeq	(Amplicon,	ARTIC	primer	set	V1)	Bowtie2,	BCFtools	B.1.93	G
hCoV-19/Luxembourg/LNS5032431/2020	EPI_ISL_419590	2020-03-11	Europe	/	Luxembourg	Human	Original	Illumina	MiniSeq	(Amplicon,	ARTIC	primer	set	V1)	Bowtie2,	BCFtools	B.1	GH
hCoV-19/Luxembourg/LNS5228153/2020	EPI_ISL_419591	2020-03-14	Europe	/	Luxembourg	Human	Original	Illumina	MiniSeq	(Amplicon,	ARTIC	primer	set	V1)	Bowtie2,	BCFtools	B.1.12	GH
hCoV-19/Luxembourg/LNS5440244/2020	EPI_ISL_419592	2020-03-15	Europe	/	Luxembourg	Human	Original	Illumina	MiniSeq	(Amplicon,	ARTIC	primer	set	V1)	Bowtie2,	BCFtools	B.1	GH
hCoV-19/Luxembourg/LNS6603085/2020	EPI_ISL_419593	2020-03-16	Europe	/	Luxembourg	Human	Original	Illumina	MiniSeq	(Amplicon,	ARTIC	primer	set	V1)	Bowtie2,	BCFtools	B.1	G
hCoV-19/Luxembourg/LNS7537751/2020	EPI_ISL_419594	2020-03-16	Europe	/	Luxembourg	Human	Original	Illumina	MiniSeq	(Amplicon,	ARTIC	primer	set	V1)	Bowtie2,	BCFtools	B.1.12	GH
hCoV-19/Luxembourg/LNS7753431/2020	EPI_ISL_419595	2020-03-12	Europe	/	Luxembourg	Human	Original	Illumina	MiniSeq	(Amplicon,	ARTIC	primer	set	V1)	Bowtie2,	BCFtools	B.1	GH
hCoV-19/Luxembourg/LNS7866283/2020	EPI_ISL_419596	2020-03-12	Europe	/	Luxembourg	Human	Original	Illumina	MiniSeq	(Amplicon,	ARTIC	primer	set	V1)	Bowtie2,	BCFtools	B.1.1	GR
hCoV-19/Luxembourg/LNS7928872/2020	EPI_ISL_419597	2020-03-15	Europe	/	Luxembourg	Human	Original	Illumina	MiniSeq	(Amplicon,	ARTIC	primer	set	V1)	Bowtie2,	BCFtools	B.1.12	GH
hCoV-19/Luxembourg/LNS8188502/2020	EPI_ISL_419598	2020-03-14	Europe	/	Luxembourg	Human	Original	Illumina	MiniSeq	(Amplicon,	ARTIC	primer	set	V1)	Bowtie2,	BCFtools	B.1	G
hCoV-19/Luxembourg/LNS8639502/2020	EPI_ISL_419599	2020-03-16	Europe	/	Luxembourg	Human	Original	Illumina	MiniSeq	(Amplicon,	ARTIC	primer	set	V1)	Bowtie2,	BCFtools	B.1.12	GH
hCoV-19/Austria/CeMM0017/2020	EPI_ISL_419670	2020-03-16	Europe	/	Austria	Human	Original	Pharyngeal	swab	Illumina	NovaSeq	bwa	B.1	GH
hCoV-19/Austria/CeMM0018/2020	EPI_ISL_419671	2020-03-19	Europe	/	Austria	Human	Original	Pharyngeal	swab	Illumina	NovaSeq	bwa	B.1.1	GR
hCoV-19/Austria/CeMM0019/2020	EPI_ISL_419672	2020-03-19	Europe	/	Austria	Human	Original	Pharyngeal	swab	Illumina	NovaSeq	bwa	B.1.1	GR
hCoV-19/Austria/CeMM0020/2020	EPI_ISL_419673	2020-03-22	Europe	/	Austria	Human	Original	Pharyngeal	swab	Illumina	NovaSeq	bwa	B.1	G
hCoV-19/Austria/CeMM0021/2020	EPI_ISL_419674	2020-03-24	Europe	/	Austria	Human	Original	Pharyngeal	swab	Illumina	NovaSeq	bwa	B.1	GH
hCoV-19/Spain/VC-FISABIO-11/2020	EPI_ISL_419675	2020-03-20	Europe	/	Spain	/	Comunitat	Valenciana	/	Valencia	Human	Original	Nasopharyngeal	swab	Nanopore	MinION	Artic	pipeline	B.2	V
hCoV-19/Spain/VC-FISABIO-12/2020	EPI_ISL_419676	2020-03-09	Europe	/	Spain	/	Comunitat	Valenciana	/	Valencia	Human	Original	Nasopharyngeal	swab	Nanopore	MinION	Artic	pipeline	A.2	S
hCoV-19/Spain/VC-FISABIO-16/2020	EPI_ISL_419680	2020-03-10	Europe	/	Spain	/	Comunitat	Valenciana	/	Valencia	Human	Original	Nasopharyngeal	swab	Nanopore	MinION	Artic	pipeline	B.1	G
hCoV-19/Spain/VC-FISABIO-17/2020	EPI_ISL_419681	2020-03-10	Europe	/	Spain	/	Comunitat	Valenciana	/	Valencia	Human	Original	Nasopharyngeal	swab	Nanopore	MinION	Artic	pipeline	B.1.74	G
hCoV-19/Spain/VC-FISABIO-18/2020	EPI_ISL_419682	2020-03-10	Europe	/	Spain	/	Comunitat	Valenciana	/	Valencia	Human	Original	Nasopharyngeal	swab	Nanopore	MinION	Artic	pipeline	A.2	S
hCoV-19/Spain/VC-FISABIO-19/2020	EPI_ISL_419683	2020-03-08	Europe	/	Spain	/	Comunitat	Valenciana	/	Valencia	Human	Original	Nasopharyngeal	swab	Nanopore	MinION	Artic	pipeline	A.2	S
hCoV-19/Spain/VC-FISABIO-20/2020	EPI_ISL_419684	2020-03-09	Europe	/	Spain	/	Comunitat	Valenciana	/	Valencia	Human	Original	Nasopharyngeal	swab	Nanopore	MinION	Artic	pipeline	Stretches	of	NNNs
hCoV-19/Spain/VC-FISABIO-21/2020	EPI_ISL_419685	2020-03-10	Europe	/	Spain	/	Comunitat	Valenciana	/	Valencia	Human	Original	Nasopharyngeal	swab	Nanopore	MinION	Artic	pipeline	Stretches	of	NNNs
hCoV-19/Spain/VC-FISABIO-22/2020	EPI_ISL_419686	2020-03-09	Europe	/	Spain	/	Comunitat	Valenciana	/	Valencia	Human	Original	Nasopharyngeal	swab	Nanopore	MinION	Artic	pipeline	Stretches	of	NNNs
hCoV-19/Spain/VC-FISABIO-23/2020	EPI_ISL_419687	2020-02-27	Europe	/	Spain	/	Comunitat	Valenciana	/	Valencia	Human	Original	Nasopharyngeal	swab	Nanopore	MinION	Artic	pipeline	Long	stretches	of
hCoV-19/Spain/VC-FISABIO-24/2020	EPI_ISL_419688	2020-03-09	Europe	/	Spain	/	Comunitat	Valenciana	/	Valencia	Human	Original	Nasopharyngeal	swab	Nanopore	MinION	Artic	pipeline	Long	stretches	of
hCoV-19/Spain/VC-FISABIO-25/2020	EPI_ISL_419689	2020-02-27	Europe	/	Spain	/	Comunitat	Valenciana	/	Valencia	Human	Original	Nasopharyngeal	swab	Nanopore	MinION	Artic	pipeline	Long	stretches	of
hCoV-19/Australia/VIC89/2020	EPI_ISL_419800	2020-03-15	Oceania	/	Australia	/	Victoria	Human	Original	Illumina	NextSeq	550	ARTIC	V1	amplicons,	Nextera	XT	library,	minimap2	v2.17,	ivar
hCoV-19/Australia/VIC90/2020	EPI_ISL_419801	2020-03-15	Oceania	/	Australia	/	Victoria	Human	Original	Illumina	NextSeq	550	ARTIC	V1	amplicons,	Nextera	XT	library,	minimap2	v2.17,	ivar
hCoV-19/Australia/VIC45/2020	EPI_ISL_419802	2020-03-11	Oceania	/	Australia	/	Victoria	Human	Original	Illumina	NextSeq	550	ARTIC	V1	amplicons,	Nextera	XT	library,	minimap2	v2.17,	ivar
hCoV-19/Australia/VIC84/2020	EPI_ISL_419803	2020-03-14	Oceania	/	Australia	/	Victoria	Human	Original	Illumina	NextSeq	550	ARTIC	V1	amplicons,	Nextera	XT	library,	minimap2	v2.17,	ivar
hCoV-19/Australia/VIC91/2020	EPI_ISL_419804	2020-03-15	Oceania	/	Australia	/	Victoria	Human	Original	Illumina	NextSeq	550	ARTIC	V1	amplicons,	Nextera	XT	library,	minimap2	v2.17,	ivar
hCoV-19/Australia/VIC94/2020	EPI_ISL_419805	2020-03-16	Oceania	/	Australia	/	Victoria	Human	Original	Illumina	NextSeq	550	ARTIC	V1	amplicons,	Nextera	XT	library,	minimap2	v2.17,	ivar
hCoV-19/Australia/VIC95/2020	EPI_ISL_419806	2020-03-16	Oceania	/	Australia	/	Victoria	Human	Original	Illumina	NextSeq	550	ARTIC	V1	amplicons,	Nextera	XT	library,	minimap2	v2.17,	ivar
hCoV-19/Australia/VIC96/2020	EPI_ISL_419807	2020-03-16	Oceania	/	Australia	/	Victoria	Human	Original	Illumina	NextSeq	550	ARTIC	V1	amplicons,	Nextera	XT	library,	minimap2	v2.17,	ivar
hCoV-19/Australia/VIC97/2020	EPI_ISL_419808	2020-03-16	Oceania	/	Australia	/	Victoria	Human	Original	Illumina	NextSeq	550	ARTIC	V1	amplicons,	Nextera	XT	library,	minimap2	v2.17,	ivar
hCoV-19/Australia/VIC92/2020	EPI_ISL_419809	2020-03-15	Oceania	/	Australia	/	Victoria	Human	Original	Illumina	NextSeq	550	ARTIC	V1	amplicons,	Nextera	XT	library,	minimap2	v2.17,	ivar
hCoV-19/Australia/VIC98/2020	EPI_ISL_419810	2020-03-16	Oceania	/	Australia	/	Victoria	Human	Original	Illumina	NextSeq	550	ARTIC	V1	amplicons,	Nextera	XT	library,	minimap2	v2.17,	ivar
hCoV-19/Australia/VIC99/2020	EPI_ISL_419811	2020-03-16	Oceania	/	Australia	/	Victoria	Human	Original	Illumina	NextSeq	550	ARTIC	V1	amplicons,	Nextera	XT	library,	minimap2	v2.17,	ivar
hCoV-19/Australia/VIC100/2020	EPI_ISL_419812	2020-03-16	Oceania	/	Australia	/	Victoria	Human	Original	Illumina	NextSeq	550	ARTIC	V1	amplicons,	Nextera	XT	library,	minimap2	v2.17,	ivar
hCoV-19/Australia/VIC101/2020	EPI_ISL_419813	2020-03-16	Oceania	/	Australia	/	Victoria	Human	Original	Illumina	NextSeq	550	ARTIC	V1	amplicons,	Nextera	XT	library,	minimap2	v2.17,	ivar
hCoV-19/Australia/VIC103/2020	EPI_ISL_419814	2020-03-17	Oceania	/	Australia	/	Victoria	Human	Original	Illumina	NextSeq	550	ARTIC	V1	amplicons,	Nextera	XT	library,	minimap2	v2.17,	ivar
hCoV-19/Australia/VIC93/2020	EPI_ISL_419815	2020-03-15	Oceania	/	Australia	/	Victoria	Human	Original	Illumina	NextSeq	550	ARTIC	V1	amplicons,	Nextera	XT	library,	minimap2	v2.17,	ivar
hCoV-19/Australia/VIC46/2020	EPI_ISL_419816	2020-03-11	Oceania	/	Australia	/	Victoria	Human	Original	Illumina	NextSeq	550	ARTIC	V1	amplicons,	Nextera	XT	library,	minimap2	v2.17,	ivar
hCoV-19/Australia/VIC102/2020	EPI_ISL_419817	2020-03-16	Oceania	/	Australia	/	Victoria	Human	Original	Illumina	NextSeq	550	ARTIC	V1	amplicons,	Nextera	XT	library,	minimap2	v2.17,	ivar
hCoV-19/Australia/VIC104/2020	EPI_ISL_419818	2020-03-17	Oceania	/	Australia	/	Victoria	Human	Original	Illumina	NextSeq	550	ARTIC	V1	amplicons,	Nextera	XT	library,	minimap2	v2.17,	ivar
hCoV-19/Australia/VIC105/2020	EPI_ISL_419819	2020-03-17	Oceania	/	Australia	/	Victoria	Human	Original	Illumina	NextSeq	550	ARTIC	V1	amplicons,	Nextera	XT	library,	minimap2	v2.17,	ivar
hCoV-19/Australia/VIC106/2020	EPI_ISL_419820	2020-03-17	Oceania	/	Australia	/	Victoria	Human	Original	Illumina	NextSeq	550	ARTIC	V1	amplicons,	Nextera	XT	library,	minimap2	v2.17,	ivar
hCoV-19/Australia/VIC112/2020	EPI_ISL_419821	2020-03-18	Oceania	/	Australia	/	Victoria	Human	Original	Illumina	NextSeq	550	ARTIC	V1	amplicons,	Nextera	XT	library,	minimap2	v2.17,	ivar
hCoV-19/Australia/VIC113/2020	EPI_ISL_419822	2020-03-18	Oceania	/	Australia	/	Victoria	Human	Original	Illumina	NextSeq	550	ARTIC	V1	amplicons,	Nextera	XT	library,	minimap2	v2.17,	ivar
hCoV-19/Australia/VIC130/2020	EPI_ISL_419823	2020-03-21	Oceania	/	Australia	/	Victoria	Human	Original	Illumina	NextSeq	550	ARTIC	V1	amplicons,	Nextera	XT	library,	minimap2	v2.17,	ivar
hCoV-19/Australia/VIC131/2020	EPI_ISL_419824	2020-03-21	Oceania	/	Australia	/	Victoria	Human	Original	Illumina	NextSeq	550	ARTIC	V1	amplicons,	Nextera	XT	library,	minimap2	v2.17,	ivar
hCoV-19/Australia/VIC132/2020	EPI_ISL_419825	2020-03-21	Oceania	/	Australia	/	Victoria	Human	Original	Illumina	NextSeq	550	ARTIC	V1	amplicons,	Nextera	XT	library,	minimap2	v2.17,	ivar
hCoV-19/Australia/VIC51/2020	EPI_ISL_419826	2020-03-12	Oceania	/	Australia	/	Victoria	Human	Original	Illumina	iSeq	ARTIC	V1	amplicons,	Nextera	XT	library,	minimap2	v2.17,	ivar	v1.1,
hCoV-19/Australia/VIC134/2020	EPI_ISL_419827	2020-03-22	Oceania	/	Australia	/	Victoria	Human	Original	Illumina	iSeq	ARTIC	V1	amplicons,	Nextera	XT	library,	minimap2	v2.17,	ivar	v1.1,
hCoV-19/England/20132049202/2020	EPI_ISL_420499	2020-03-21	Europe	/	United	Kingdom	/	England	Human	Original	Illumina	NextSeq	PHE	pipeline	(BWA-SAMtools-Quasibam)	Stretches	of	NNNs	(2.31%	of	overall
hCoV-19/England/20132050802/2020	EPI_ISL_420500	2020-03-22	Europe	/	United	Kingdom	/	England	Human	Original	Illumina	NextSeq	PHE	pipeline	(BWA-SAMtools-Quasibam)	Stretches	of	NNNs	(3.64%	of	overall
hCoV-19/England/20132051502/2020	EPI_ISL_420501	2020-03-22	Europe	/	United	Kingdom	/	England	Human	Original	Illumina	NextSeq	PHE	pipeline	(BWA-SAMtools-Quasibam)	Stretches	of	NNNs	(2.81%	of	overall
hCoV-19/England/20132051702/2020	EPI_ISL_420502	2020-03-22	Europe	/	United	Kingdom	/	England	Human	Original	Illumina	NextSeq	PHE	pipeline	(BWA-SAMtools-Quasibam)	Long	stretches	of	NNNs	(9.69%	of
hCoV-19/England/20132052902/2020	EPI_ISL_420503	2020-03-22	Europe	/	United	Kingdom	/	England	Human	Original	Illumina	NextSeq	PHE	pipeline	(BWA-SAMtools-Quasibam)	Stretches	of	NNNs	(1.38%	of	overall
hCoV-19/England/20132053202/2020	EPI_ISL_420504	2020-03-22	Europe	/	United	Kingdom	/	England	Human	Original	Illumina	NextSeq	PHE	pipeline	(BWA-SAMtools-Quasibam)	Stretches	of	NNNs	(1.49%	of	overall
hCoV-19/England/20132053902/2020	EPI_ISL_420505	2020-03-22	Europe	/	United	Kingdom	/	England	Human	Original	Illumina	NextSeq	PHE	pipeline	(BWA-SAMtools-Quasibam)	Stretches	of	NNNs	(2.46%	of	overall
hCoV-19/England/20132072203/2020	EPI_ISL_420506	2020-03-23	Europe	/	United	Kingdom	/	England	Human	Original	Illumina	NextSeq	PHE	pipeline	(BWA-SAMtools-Quasibam)	Stretches	of	NNNs	(1.33%	of	overall
hCoV-19/England/20132072602/2020	EPI_ISL_420507	2020-03-20	Europe	/	United	Kingdom	/	England	Human	Original	Illumina	NextSeq	PHE	pipeline	(BWA-SAMtools-Quasibam)	Stretches	of	NNNs	(2.02%	of	overall
hCoV-19/England/20132072802/2020	EPI_ISL_420508	2020-03-23	Europe	/	United	Kingdom	/	England	Human	Original	Illumina	NextSeq	PHE	pipeline	(BWA-SAMtools-Quasibam)	B.1	GH
hCoV-19/England/20132073702/2020	EPI_ISL_420509	2020-03-23	Europe	/	United	Kingdom	/	England	Human	Original	Illumina	NextSeq	PHE	pipeline	(BWA-SAMtools-Quasibam)	Stretches	of	NNNs	(1.56%	of	overall
hCoV-19/England/20132074102/2020	EPI_ISL_420510	2020-03-23	Europe	/	United	Kingdom	/	England	Human	Original	Illumina	NextSeq	PHE	pipeline	(BWA-SAMtools-Quasibam)	Stretches	of	NNNs	(1.16%	of	overall
hCoV-19/England/20132074202/2020	EPI_ISL_420511	2020-03-23	Europe	/	United	Kingdom	/	England	Human	Original	Illumina	NextSeq	PHE	pipeline	(BWA-SAMtools-Quasibam)	Stretches	of	NNNs	(1.44%	of	overall
hCoV-19/England/20132087602/2020	EPI_ISL_420512	2020-03-23	Europe	/	United	Kingdom	/	England	Human	Original	Illumina	NextSeq	PHE	pipeline	(BWA-SAMtools-Quasibam)	Stretches	of	NNNs	(1.43%	of	overall
hCoV-19/England/20134010002/2020	EPI_ISL_420513	2020-03-23	Europe	/	United	Kingdom	/	England	Human	Original	Illumina	NextSeq	PHE	pipeline	(BWA-SAMtools-Quasibam)	Stretches	of	NNNs	(1.67%	of	overall
hCoV-19/England/20134016002/2020	EPI_ISL_420514	2020-03-24	Europe	/	United	Kingdom	/	England	Human	Original	Illumina	NextSeq	PHE	pipeline	(BWA-SAMtools-Quasibam)	Stretches	of	NNNs	(2.38%	of	overall
hCoV-19/England/20134040703/2020	EPI_ISL_420515	2020-03-24	Europe	/	United	Kingdom	/	England	Human	Original	Illumina	NextSeq	PHE	pipeline	(BWA-SAMtools-Quasibam)	Stretches	of	NNNs	(2.32%	of	overall
hCoV-19/England/20134040803/2020	EPI_ISL_420516	2020-03-23	Europe	/	United	Kingdom	/	England	Human	Original	Illumina	NextSeq	PHE	pipeline	(BWA-SAMtools-Quasibam)	Stretches	of	NNNs	(1.88%	of	overall
hCoV-19/England/20134058202/2020	EPI_ISL_420517	2020-03-23	Europe	/	United	Kingdom	/	England	Human	Original	Illumina	NextSeq	PHE	pipeline	(BWA-SAMtools-Quasibam)	Stretches	of	NNNs	(3.16%	of	overall
hCoV-19/England/20134081702/2020	EPI_ISL_420518	2020-03-23	Europe	/	United	Kingdom	/	England	Human	Original	Illumina	NextSeq	PHE	pipeline	(BWA-SAMtools-Quasibam)	Stretches	of	NNNs	(1.71%	of	overall
hCoV-19/England/20136006402/2020	EPI_ISL_420519	2020-03-25	Europe	/	United	Kingdom	/	England	Human	Original	Illumina	NextSeq	PHE	pipeline	(BWA-SAMtools-Quasibam)	Stretches	of	NNNs	(2.84%	of	overall
hCoV-19/England/20136015502/2020	EPI_ISL_420520	2020-03-24	Europe	/	United	Kingdom	/	England	Human	Original	Illumina	NextSeq	PHE	pipeline	(BWA-SAMtools-Quasibam)	B.3	L
hCoV-19/England/20138012802/2020	EPI_ISL_420521	2020-03-25	Europe	/	United	Kingdom	/	England	Human	Original	Illumina	NextSeq	PHE	pipeline	(BWA-SAMtools-Quasibam)	B.1.1	GR
hCoV-19/England/20138014402/2020	EPI_ISL_420522	2020-03-25	Europe	/	United	Kingdom	/	England	Human	Original	Illumina	NextSeq	PHE	pipeline	(BWA-SAMtools-Quasibam)	B.1.1	GR
hCoV-19/England/20139018202/2020	EPI_ISL_420523	2020-03-26	Europe	/	United	Kingdom	/	England	Human	Original	Illumina	NextSeq	PHE	pipeline	(BWA-SAMtools-Quasibam)	B.3	L
hCoV-19/England/20139018302/2020	EPI_ISL_420524	2020-03-26	Europe	/	United	Kingdom	/	England	Human	Original	Illumina	NextSeq	PHE	pipeline	(BWA-SAMtools-Quasibam)	A.2.2	S
hCoV-19/England/20139019902/2020	EPI_ISL_420525	2020-03-26	Europe	/	United	Kingdom	/	England	Human	Original	Illumina	NextSeq	PHE	pipeline	(BWA-SAMtools-Quasibam)	Stretches	of	NNNs	(2.85%	of	overall
hCoV-19/England/20139050802/2020	EPI_ISL_420526	2020-03-27	Europe	/	United	Kingdom	/	England	Human	Original	Illumina	NextSeq	PHE	pipeline	(BWA-SAMtools-Quasibam)	Stretches	of	NNNs	(2.56%	of	overall
hCoV-19/England/20139051002/2020	EPI_ISL_420527	2020-03-27	Europe	/	United	Kingdom	/	England	Human	Original	Illumina	NextSeq	PHE	pipeline	(BWA-SAMtools-Quasibam)	Stretches	of	NNNs	(1.71%	of	overall
hCoV-19/England/20139051302/2020	EPI_ISL_420528	2020-03-27	Europe	/	United	Kingdom	/	England	Human	Original	Illumina	NextSeq	PHE	pipeline	(BWA-SAMtools-Quasibam)	Stretches	of	NNNs	(2.03%	of	overall
hCoV-19/England/20139051702/2020	EPI_ISL_420529	2020-03-27	Europe	/	United	Kingdom	/	England	Human	Original	Illumina	NextSeq	PHE	pipeline	(BWA-SAMtools-Quasibam)	B.1	GH
hCoV-19/England/20139052002/2020	EPI_ISL_420530	2020-03-27	Europe	/	United	Kingdom	/	England	Human	Original	Illumina	NextSeq	PHE	pipeline	(BWA-SAMtools-Quasibam)	Stretches	of	NNNs	(1.07%	of	overall
hCoV-19/Australia/WA01/2020	EPI_ISL_420531	2020-03-14	Oceania	/	Australia	Human	Original	Illumina	Geneious	B.1.98	G
hCoV-19/Australia/WA02/2020	EPI_ISL_420532	2020-03-13	Oceania	/	Australia	/	Western	Australia	/	Perth	Human	Original	Geneious	Prime	B.1.98	G
hCoV-19/Australia/WA03/2020	EPI_ISL_420533	2020-03-14	Oceania	/	Australia	/	Western	Australia	/	Perth	Human	Original	Illumina	Miseq	Geneious	Prime	B.1	GH
hCoV-19/Australia/WA06/2020	EPI_ISL_420534	2020-03-04	Oceania	/	Australia	/	Western	Australia	/	Perth	Human	Vero	Illumina	Miseq	Geneious	Prime	B.1.98	G
hCoV-19/Australia/WA04/2020	EPI_ISL_420536	2020-03-15	Oceania	/	Australia	/	Western	Australia	/	Perth	Human	Original	Illumina	Miseq	Geneious	Prime	A.1	O
hCoV-19/Australia/WA07/2020	EPI_ISL_420537	2020-03-13	Oceania	/	Australia	/	Western	Australia	/	Perth	Human	Original	Illumina	Miseq	Geneious	Prime	B.2	V
hCoV-19/Australia/WA09/2020	EPI_ISL_420538	2020-03-14	Oceania	/	Australia	/	Western	Australia	/	Perth	Human	Original	Illumina	Miseq	Geneious	Prime	A.1	S
hCoV-19/Australia/WA10/2020	EPI_ISL_420539	2020-03-14	Oceania	/	Australia	/	Western	Australia	/	Perth	Human	Original	Illumina	Miseq	Geneious	Prime	B.4	O
hCoV-19/Estonia/ChVir2148/2020	EPI_ISL_420540	2020-03	Europe	/	Estonia	Human	Original	Illumina	NovaSeq	bowtie2	B.1	GH
hCoV-19/Slovenia/808/2020	EPI_ISL_420541	2020-03-05	Europe	/	Slovenia	Human	Vero	Oro-pharyngeal	swab	Illumina	Miseq	SPAdes	3.14	B.2	V
hCoV-19/England/20132048402/2020	EPI_ISL_420542	2020-03-22	Europe	/	United	Kingdom	/	England	Human	Original	Illumina	NextSeq	PHE	pipeline	(BWA-SAMtools-Quasibam)	Long	stretches	of	NNNs	(5.68%	of
hCoV-19/India/UN-763/2020	EPI_ISL_420543	2020-03-03	Asia	/	India	Human	Original	Nasal	swab	Illumina	Miniseq	CLC	Genomics	Workbench	11.0	B.1	G
hCoV-19/India/UN-2020763/2020	EPI_ISL_420544	2020	Asia	/	India	Human	Vero	CCL81	P1	Illumina	MiniSeq	CLC	Genomics	Workbench	11.0	B.1	G
hCoV-19/India/UN-770/2020	EPI_ISL_420545	2020-03-03	Asia	/	India	Human	Original	Nasal	swab	Illumina	Miniseq	CLC	Genomics	Workbench	11.0	B.1	G
hCoV-19/India/UN-2020770/2020	EPI_ISL_420546	2020	Asia	/	India	Human	Vero	CCL81	P1	Illumina	MiniSeq	CLC	Genomics	Workbench	11.0	B.1	G
hCoV-19/India/UN-772/2020	EPI_ISL_420547	2020-03-03	Asia	/	India	Human	Original	Nasal	swab	Illumina	Miniseq	CLC	Genomics	Workbench	11.0	B.1	G
hCoV-19/India/UN-2020772/2020	EPI_ISL_420548	2020	Asia	/	India	Human	Vero	CCL81	P1	Illumina	MiniSeq	CLC	Genomics	Workbench	11.0	B.1	G
hCoV-19/India/UN-773/2020	EPI_ISL_420549	2020-03-03	Asia	/	India	Human	Original	Nasal	swab	Illumina	Miniseq	CLC	Genomics	Workbench	11.0	B.1	G
hCoV-19/India/UN-2020773/2020	EPI_ISL_420550	2020	Asia	/	India	Human	Vero	CCL81	P1	Illumina	MiniSeq	CLC	Genomics	Workbench	11.0	B.1	G
hCoV-19/India/UN-777/2020	EPI_ISL_420551	2020-03-03	Asia	/	India	Human	Original	Nasal	swab	Illumina	Miniseq	CLC	Genomics	Workbench	11.0	B.1	G
hCoV-19/India/UN-2020777/2020	EPI_ISL_420552	2020	Asia	/	India	Human	Vero	CCL81	P1	Illumina	MiniSeq	CLC	Genomics	Workbench	11.0	B.1	G
hCoV-19/India/UN-781/2020	EPI_ISL_420553	2020-03-03	Asia	/	India	Human	Original	Nasal	swab	Illumina	Miniseq	CLC	Genomics	Workbench	11.0	B.1	G
hCoV-19/India/UN-2020781/2020	EPI_ISL_420554	2020	Asia	/	India	Human	Vero	CCL81	P1	Illumina	MiniSeq	CLC	Genomics	Workbench	11.0	B.1	G
hCoV-19/India/UN-c32/2020	EPI_ISL_420555	2020-03-03	Asia	/	India	Human	Original	Nasal	swab	Illumina	Miniseq	CLC	Genomics	Workbench	11.0	B.1.1	GR
hCoV-19/India/UN-2020c32/2020	EPI_ISL_420556	2020	Asia	/	India	Human	Vero	CCL81	P1	Illumina	MiniSeq	CLC	Genomics	Workbench	11.0	B.1.1	GR
hCoV-19/Italy/ABR-IZSGC-TE5166/2020	EPI_ISL_420563	2020-03-18	Europe	/	Italy	/	Abruzzo	/	Teramo	Human	Original	unknown	B.1	G
hCoV-19/Italy/ABR-IZSGC-TE5472/2020	EPI_ISL_420564	2020-03-19	Europe	/	Italy	/	Abruzzo	/	L'Aquila	/	Castel	di	Sangro	Human	Original	unknown	B.1	G
hCoV-19/Italy/TE-IZSGC-TE5476/2020	EPI_ISL_420565	2020-03-19	Europe	/	Italy	/	Abruzzo	/	Teramo	Human	Original	B.1.1	GR
hCoV-19/Italy/ABR-IZSGC-TE5512/2020	EPI_ISL_420566	2020-03-19	Europe	/	Italy	/	Abruzzo	Human	Original	B.1.1	GR
hCoV-19/Italy/ABR-IZSGC-TE5780/2020	EPI_ISL_420567	2020-03-21	Europe	/	Italy	/	Abruzzo	/	L'Aquila	Human	Original	B.1.1	GR
hCoV-19/Italy/ABR-IZSGC-6193/2020	EPI_ISL_420568	2020-03-23	Europe	/	Italy	/	Abruzzo	Human	Original	B.1.1	GR
hCoV-19/Italy/ABR-IZSGC-TE6195/2020	EPI_ISL_420569	2020-03-23	Europe	/	Italy	/	Abruzzo	Human	Original	B.1.1	GR
hCoV-19/USA/NY-NYUMC55/2020	EPI_ISL_420570	2020-03-17	North	America	/	USA	/	New	York	/	Nassau	County	Human	Original	Targeted	capture,	Illumina	Novaseq	bwa/0.7.17,	mapped	to
hCoV-19/USA/NY-NYUMC56/2020	EPI_ISL_420571	2020-03-18	North	America	/	USA	/	New	York	/	Nassau	County	Human	Original	Targeted	capture,	Illumina	Novaseq	bwa/0.7.17,	mapped	to
hCoV-19/USA/NY-NYUMC57/2020	EPI_ISL_420572	2020-03-17	North	America	/	USA	/	New	York	/	Nassau	County	Human	Original	Targeted	capture,	Illumina	Novaseq	bwa/0.7.17,	mapped	to
hCoV-19/USA/NY-NYUMC58/2020	EPI_ISL_420573	2020-03-18	North	America	/	USA	/	New	York	/	Manhattan	Human	Original	Targeted	capture,	Illumina	Novaseq	bwa/0.7.17,	mapped	to	NC_045512v2,
hCoV-19/USA/NY-NYUMC59/2020	EPI_ISL_420574	2020-03-18	North	America	/	USA	/	New	York	/	Nassau	County	Human	Original	Targeted	capture,	Illumina	Novaseq	bwa/0.7.17,	mapped	to
hCoV-19/USA/NY-NYUMC60/2020	EPI_ISL_420575	2020-03-18	North	America	/	USA	/	New	York	/	Nassau	County	Human	Original	Targeted	capture,	Illumina	Novaseq	bwa/0.7.17,	mapped	to
hCoV-19/USA/NY-NYUMC61/2020	EPI_ISL_420576	2020-03-18	North	America	/	USA	/	New	York	Human	Original	Targeted	capture,	Illumina	Novaseq	bwa/0.7.17,	mapped	to	NC_045512v2,	bases	<30x
hCoV-19/USA/NY-NYUMC62/2020	EPI_ISL_420577	2020-03-18	North	America	/	USA	/	New	York	/	Manhattan	Human	Original	Targeted	capture,	Illumina	Novaseq	bwa/0.7.17,	mapped	to	NC_045512v2,
hCoV-19/USA/NY-NYUMC63/2020	EPI_ISL_420578	2020-03-18	North	America	/	USA	/	New	York	/	Manhattan	Human	Original	Targeted	capture,	Illumina	Novaseq	bwa/0.7.17,	mapped	to	NC_045512v2,
hCoV-19/USA/NY-NYUMC64/2020	EPI_ISL_420579	2020-03-18	North	America	/	USA	/	New	York	/	Manhattan	Human	Original	Targeted	capture,	Illumina	Novaseq	bwa/0.7.17,	mapped	to	NC_045512v2,
hCoV-19/USA/NY-NYUMC65/2020	EPI_ISL_420580	2020-03-18	North	America	/	USA	/	New	York	/	Manhattan	Human	Original	Targeted	capture,	Illumina	Novaseq	bwa/0.7.17,	mapped	to	NC_045512v2,
hCoV-19/USA/NY-NYUMC66/2020	EPI_ISL_420581	2020-03-18	North	America	/	USA	/	New	York	/	Manhattan	Human	Original	Targeted	capture,	Illumina	Novaseq	bwa/0.7.17,	mapped	to	NC_045512v2,
hCoV-19/USA/NY-NYUMC67/2020	EPI_ISL_420582	2020-03-18	North	America	/	USA	/	New	York	/	Nassau	County	Human	Original	Targeted	capture,	Illumina	Novaseq	bwa/0.7.17,	mapped	to
hCoV-19/Italy/ABR-IZSGC-TE6222/2020	EPI_ISL_420583	2020-03-23	Europe	/	Italy	/	Abruzzo	Human	Original	B.1.1	GR
hCoV-19/USA/NY-NYUMC68/2020	EPI_ISL_420584	2020-03-18	North	America	/	USA	/	New	York	/	Manhattan	Human	Original	Targeted	capture,	Illumina	Novaseq	bwa/0.7.17,	mapped	to	NC_045512v2,
hCoV-19/USA/NY-NYUMC69/2020	EPI_ISL_420585	2020-03-18	North	America	/	USA	/	New	York	/	Manhattan	Human	Original	Targeted	capture,	Illumina	Novaseq	bwa/0.7.17,	mapped	to	NC_045512v2,
hCoV-19/USA/NY-NYUMC70/2020	EPI_ISL_420586	2020-03-19	North	America	/	USA	/	New	York	/	Brooklyn	Human	Original	Targeted	capture,	Illumina	Novaseq	bwa/0.7.17,	mapped	to	NC_045512v2,
hCoV-19/USA/NY-NYUMC71/2020	EPI_ISL_420587	2020-03-18	North	America	/	USA	/	New	York	/	Manhattan	Human	Original	Targeted	capture,	Illumina	Novaseq	bwa/0.7.17,	mapped	to	NC_045512v2,
hCoV-19/USA/NY-NYUMC72/2020	EPI_ISL_420588	2020-03-18	North	America	/	USA	/	New	York	/	Manhattan	Human	Original	Targeted	capture,	Illumina	Novaseq	bwa/0.7.17,	mapped	to	NC_045512v2,
hCoV-19/USA/NY-NYUMC73/2020	EPI_ISL_420589	2020-03-18	North	America	/	USA	/	New	York	/	Manhattan	Human	Original	Targeted	capture,	Illumina	Novaseq	bwa/0.7.17,	mapped	to	NC_045512v2,
hCoV-19/USA/NY-NYUMC74/2020	EPI_ISL_420590	2020-03-18	North	America	/	USA	/	New	York	/	Nassau	County	Human	Original	Targeted	capture,	Illumina	Novaseq	bwa/0.7.17,	mapped	to
hCoV-19/USA/NY-NYUMC75/2020	EPI_ISL_420591	2020-03-18	North	America	/	USA	/	New	York	/	Manhattan	Human	Original	Targeted	capture,	Illumina	Novaseq	bwa/0.7.17,	mapped	to	NC_045512v2,
hCoV-19/Italy/ABR-IZSGC-TE6225/2020	EPI_ISL_420592	2020-03-23	Europe	/	Italy	/	Abruzzo	Human	Original	unknown	unknown	Stretches	of	NNNs	(2.14%	of	overall	sequence).	warn	B.1.1	GR
hCoV-19/Argentina/C3013/2020	EPI_ISL_420598	2020-03-22	South	America	/	Argentina	Human	Original	naso-pharyngeal	swab	unknown	unknown	B.1	G
hCoV-19/Argentina/C1374/2020	EPI_ISL_420599	2020-03-18	South	America	/	Argentina	Human	Original	naso-pharyngeal	swab	Illumina	MiSeq	B.1	GH
hCoV-19/England/20139010904/2020	EPI_ISL_420660	2020-03-27	Europe	/	United	Kingdom	/	England	Human	Original	Illumina	NextSeq	PHE	pipeline	(BWA-SAMtools-Quasibam)	Stretches	of	NNNs	(1.00%	of	overall
hCoV-19/England/20139013406/2020	EPI_ISL_420661	2020-03-27	Europe	/	United	Kingdom	/	England	Human	Original	Illumina	NextSeq	PHE	pipeline	(BWA-SAMtools-Quasibam)	B.1.1	GR
hCoV-19/England/20139013706/2020	EPI_ISL_420662	2020-03-27	Europe	/	United	Kingdom	/	England	Human	Original	Illumina	NextSeq	PHE	pipeline	(BWA-SAMtools-Quasibam)	Stretches	of	NNNs	(3.67%	of	overall
hCoV-19/England/20139020106/2020	EPI_ISL_420663	2020-03-26	Europe	/	United	Kingdom	/	England	Human	Original	Illumina	NextSeq	PHE	pipeline	(BWA-SAMtools-Quasibam)	Stretches	of	NNNs	(1.69%	of	overall
hCoV-19/England/20139020506/2020	EPI_ISL_420664	2020-03-26	Europe	/	United	Kingdom	/	England	Human	Original	Illumina	NextSeq	PHE	pipeline	(BWA-SAMtools-Quasibam)	Stretches	of	NNNs	(1.29%	of	overall
hCoV-19/England/20139029904/2020	EPI_ISL_420665	2020-03-26	Europe	/	United	Kingdom	/	England	Human	Original	Illumina	NextSeq	PHE	pipeline	(BWA-SAMtools-Quasibam)	Stretches	of	NNNs	(1.45%	of	overall
hCoV-19/England/20139030004/2020	EPI_ISL_420666	2020-03-26	Europe	/	United	Kingdom	/	England	Human	Original	Illumina	NextSeq	PHE	pipeline	(BWA-SAMtools-Quasibam)	Stretches	of	NNNs	(1.98%	of	overall
hCoV-19/England/20139030304/2020	EPI_ISL_420667	2020-03-26	Europe	/	United	Kingdom	/	England	Human	Original	Illumina	NextSeq	PHE	pipeline	(BWA-SAMtools-Quasibam)	Stretches	of	NNNs	(1.06%	of	overall
hCoV-19/England/20139035104/2020	EPI_ISL_420668	2020-03-27	Europe	/	United	Kingdom	/	England	Human	Original	Illumina	NextSeq	PHE	pipeline	(BWA-SAMtools-Quasibam)	Stretches	of	NNNs	(1.44%	of	overall
hCoV-19/England/20139035504/2020	EPI_ISL_420669	2020-03-27	Europe	/	United	Kingdom	/	England	Human	Original	Illumina	NextSeq	PHE	pipeline	(BWA-SAMtools-Quasibam)	Stretches	of	NNNs	(1.46%	of	overall
hCoV-19/England/20139037504/2020	EPI_ISL_420670	2020-03-27	Europe	/	United	Kingdom	/	England	Human	Original	Illumina	NextSeq	PHE	pipeline	(BWA-SAMtools-Quasibam)	B.2.1	V
hCoV-19/England/20139038004/2020	EPI_ISL_420671	2020-03-28	Europe	/	United	Kingdom	/	England	Human	Original	Illumina	NextSeq	PHE	pipeline	(BWA-SAMtools-Quasibam)	Stretches	of	NNNs	(3.61%	of	overall
hCoV-19/England/20139038104/2020	EPI_ISL_420672	2020-03-27	Europe	/	United	Kingdom	/	England	Human	Original	Illumina	NextSeq	PHE	pipeline	(BWA-SAMtools-Quasibam)	B.1.5	G
hCoV-19/England/20139039504/2020	EPI_ISL_420673	2020-03-27	Europe	/	United	Kingdom	/	England	Human	Original	Illumina	NextSeq	PHE	pipeline	(BWA-SAMtools-Quasibam)	B.2.1	V
hCoV-19/England/20139042404/2020	EPI_ISL_420674	2020-03-28	Europe	/	United	Kingdom	/	England	Human	Original	Illumina	NextSeq	PHE	pipeline	(BWA-SAMtools-Quasibam)	Stretches	of	NNNs	(3.01%	of	overall
hCoV-19/South	Korea/BA-ACH_2718/2020	EPI_ISL_420800	2020-02-29	Asia	/	South	Korea	Human	Original	Nasopharyngeal	swab	Illumina	MiSeq,	Sanger	bowtie2	2.3.3.1,	bcftools	1.9,	Sequencher	5.4.6	B.2.10
hCoV-19/South	Korea/BA-ACH_2719/2020	EPI_ISL_420801	2020-02-29	Asia	/	South	Korea	Human	Original	Nasopharyngeal	swab	Illumina	MiSeq,	Sanger	bowtie2	2.3.3.1,	bcftools	1.9,	Sequencher	5.4.6	B.2.10
hCoV-19/USA/UT-089/2020	EPI_ISL_420803	2020-03-12	North	America	/	USA	/	Utah	Human	Original	Illumina	Miseq	BWA	+	Ivar	1.2	B.1	G
hCoV-19/USA/UT-090/2020	EPI_ISL_420804	2020-03-14	North	America	/	USA	/	Utah	Human	Original	Illumina	Miseq	BWA	+	Ivar	1.2	Stretches	of	NNNs	(2.50%	of
hCoV-19/USA/UT-0159/2020	EPI_ISL_420805	2020-03-14	North	America	/	USA	/	Utah	Human	Original	Illumina	Miseq	BWA	+	Ivar	1.2	Stretches	of	NNNs	(1.56%	of
hCoV-19/USA/UT-0284/2020	EPI_ISL_420806	2020-03-14	North	America	/	USA	/	Utah	Human	Original	Illumina	Miseq	BWA	+	Ivar	1.2	Stretches	of	NNNs	(1.75%	of
hCoV-19/USA/UT-0287/2020	EPI_ISL_420807	2020-03-23	North	America	/	USA	/	Utah	Human	Original	Illumina	Miseq	BWA	+	Ivar	1.2	Stretches	of	NNNs	(1.21%	of
hCoV-19/USA/UT-0288/2020	EPI_ISL_420808	2020-03-24	North	America	/	USA	/	Utah	Human	Original	Illumina	Miseq	BWA	+	Ivar	1.2	Stretches	of	NNNs	(2.89%	of
hCoV-19/USA/UT-0289/2020	EPI_ISL_420809	2020-03-24	North	America	/	USA	/	Utah	Human	Original	Illumina	Miseq	BWA	+	Ivar	1.2	B.1	GH
hCoV-19/England/201380036/2020	EPI_ISL_421800	2020-03-26	Europe	/	United	Kingdom	/	England	Human	Original	Illumina	NextSeq	PHE	pipeline	(BWA-SAMtools-Quasibam)	B.1.1	GR
hCoV-19/England/201380037/2020	EPI_ISL_421801	2020-03-26	Europe	/	United	Kingdom	/	England	Human	Original	Illumina	NextSeq	PHE	pipeline	(BWA-SAMtools-Quasibam)	B.1.1	GR
hCoV-19/England/201380040/2020	EPI_ISL_421802	2020-03-27	Europe	/	United	Kingdom	/	England	Human	Original	Illumina	NextSeq	PHE	pipeline	(BWA-SAMtools-Quasibam)	B.2.1	V
hCoV-19/England/201380041/2020	EPI_ISL_421803	2020-03-26	Europe	/	United	Kingdom	/	England	Human	Original	Illumina	NextSeq	PHE	pipeline	(BWA-SAMtools-Quasibam)	B.1.1	GR
hCoV-19/England/201380042/2020	EPI_ISL_421804	2020-03-25	Europe	/	United	Kingdom	/	England	Human	Original	Illumina	NextSeq	PHE	pipeline	(BWA-SAMtools-Quasibam)	B.1.1	GR
hCoV-19/England/201380044/2020	EPI_ISL_421805	2020-03-26	Europe	/	United	Kingdom	/	England	Human	Original	Illumina	NextSeq	PHE	pipeline	(BWA-SAMtools-Quasibam)	B.2.1	V
hCoV-19/England/201380049/2020	EPI_ISL_421806	2020-03-25	Europe	/	United	Kingdom	/	England	Human	Original	Illumina	NextSeq	PHE	pipeline	(BWA-SAMtools-Quasibam)	B.2.1	V
hCoV-19/England/201380050/2020	EPI_ISL_421807	2020-03-25	Europe	/	United	Kingdom	/	England	Human	Original	Illumina	NextSeq	PHE	pipeline	(BWA-SAMtools-Quasibam)	B.1.1	GR
hCoV-19/England/201380051/2020	EPI_ISL_421808	2020-03-25	Europe	/	United	Kingdom	/	England	Human	Original	Illumina	NextSeq	PHE	pipeline	(BWA-SAMtools-Quasibam)	Stretches	of	NNNs	(1.85%	of	overall
hCoV-19/England/201380054/2020	EPI_ISL_421809	2020-03-25	Europe	/	United	Kingdom	/	England	Human	Original	Illumina	NextSeq	PHE	pipeline	(BWA-SAMtools-Quasibam)	B.1.1	GR
hCoV-19/England/201380055/2020	EPI_ISL_421810	2020-03-25	Europe	/	United	Kingdom	/	England	Human	Original	Illumina	NextSeq	PHE	pipeline	(BWA-SAMtools-Quasibam)	B.1.5	G
hCoV-19/England/201380056/2020	EPI_ISL_421811	2020-03-25	Europe	/	United	Kingdom	/	England	Human	Original	Illumina	NextSeq	PHE	pipeline	(BWA-SAMtools-Quasibam)	B.1.5	G
hCoV-19/England/201380057/2020	EPI_ISL_421812	2020-03-25	Europe	/	United	Kingdom	/	England	Human	Original	Illumina	NextSeq	PHE	pipeline	(BWA-SAMtools-Quasibam)	Stretches	of	NNNs	(2.77%	of	overall
hCoV-19/England/201380061/2020	EPI_ISL_421813	2020-03-25	Europe	/	United	Kingdom	/	England	Human	Original	Illumina	NextSeq	PHE	pipeline	(BWA-SAMtools-Quasibam)	B.1	G
hCoV-19/England/201380062/2020	EPI_ISL_421814	2020-03-25	Europe	/	United	Kingdom	/	England	Human	Original	Illumina	NextSeq	PHE	pipeline	(BWA-SAMtools-Quasibam)	Stretches	of	NNNs	(1.33%	of	overall
hCoV-19/England/201380063/2020	EPI_ISL_421815	2020-03-25	Europe	/	United	Kingdom	/	England	Human	Original	Illumina	NextSeq	PHE	pipeline	(BWA-SAMtools-Quasibam)	B.1.13	GH
hCoV-19/England/201380064/2020	EPI_ISL_421816	2020-03-25	Europe	/	United	Kingdom	/	England	Human	Original	Illumina	NextSeq	PHE	pipeline	(BWA-SAMtools-Quasibam)	B.2.1	V
hCoV-19/England/201380069/2020	EPI_ISL_421817	2020-03-25	Europe	/	United	Kingdom	/	England	Human	Original	Illumina	NextSeq	PHE	pipeline	(BWA-SAMtools-Quasibam)	B.1.1	GR
hCoV-19/England/201380070/2020	EPI_ISL_421818	2020-03-25	Europe	/	United	Kingdom	/	England	Human	Original	Illumina	NextSeq	PHE	pipeline	(BWA-SAMtools-Quasibam)	B.1.1	GR
hCoV-19/England/20138012104/2020	EPI_ISL_421819	2020-03-26	Europe	/	United	Kingdom	/	England	Human	Original	Illumina	NextSeq	PHE	pipeline	(BWA-SAMtools-Quasibam)	Stretches	of	NNNs	(2.07%	of	overall
hCoV-19/England/20138019804/2020	EPI_ISL_421820	2020-03-27	Europe	/	United	Kingdom	/	England	Human	Original	Illumina	NextSeq	PHE	pipeline	(BWA-SAMtools-Quasibam)	Stretches	of	NNNs	(3.68%	of	overall
hCoV-19/England/201380215/2020	EPI_ISL_421821	2020-03-25	Europe	/	United	Kingdom	/	England	Human	Original	Illumina	NextSeq	PHE	pipeline	(BWA-SAMtools-Quasibam)	Stretches	of	NNNs	(4.11%	of	overall
hCoV-19/England/201380217/2020	EPI_ISL_421822	2020-03-25	Europe	/	United	Kingdom	/	England	Human	Original	Illumina	NextSeq	PHE	pipeline	(BWA-SAMtools-Quasibam)	B.1.1	GR
hCoV-19/England/201380221/2020	EPI_ISL_421823	2020-03-25	Europe	/	United	Kingdom	/	England	Human	Original	Illumina	NextSeq	PHE	pipeline	(BWA-SAMtools-Quasibam)	B.1.1	GR
hCoV-19/England/201380228/2020	EPI_ISL_421824	2020-03-25	Europe	/	United	Kingdom	/	England	Human	Original	Illumina	NextSeq	PHE	pipeline	(BWA-SAMtools-Quasibam)	B.1.1.35	GR
hCoV-19/England/201380229/2020	EPI_ISL_421825	2020-03-25	Europe	/	United	Kingdom	/	England	Human	Original	Illumina	NextSeq	PHE	pipeline	(BWA-SAMtools-Quasibam)	B.1.1.35	GR
hCoV-19/England/201380276/2020	EPI_ISL_421826	2020-03-23	Europe	/	United	Kingdom	/	England	Human	Original	Illumina	NextSeq	PHE	pipeline	(BWA-SAMtools-Quasibam)	NS7a_Q62stop	results	in	49.6%	truncation	of
hCoV-19/England/201380277/2020	EPI_ISL_421827	2020-03-24	Europe	/	United	Kingdom	/	England	Human	Original	Illumina	NextSeq	PHE	pipeline	(BWA-SAMtools-Quasibam)	NS7a_Q62stop	results	in	49.6%	truncation	of
hCoV-19/England/201380280/2020	EPI_ISL_421828	2020-03-23	Europe	/	United	Kingdom	/	England	Human	Original	Illumina	NextSeq	PHE	pipeline	(BWA-SAMtools-Quasibam)	B.1.1	GR
hCoV-19/England/201380281/2020	EPI_ISL_421829	2020-03-25	Europe	/	United	Kingdom	/	England	Human	Original	Illumina	NextSeq	PHE	pipeline	(BWA-SAMtools-Quasibam)	B.1	G
hCoV-19/England/201380282/2020	EPI_ISL_421830	2020-03-25	Europe	/	United	Kingdom	/	England	Human	Original	Illumina	NextSeq	PHE	pipeline	(BWA-SAMtools-Quasibam)	B.1.1	GR
hCoV-19/England/201380283/2020	EPI_ISL_421831	2020-03-23	Europe	/	United	Kingdom	/	England	Human	Original	Illumina	NextSeq	PHE	pipeline	(BWA-SAMtools-Quasibam)	B.1.1.35	GR
hCoV-19/England/201380284/2020	EPI_ISL_421832	2020-03-23	Europe	/	United	Kingdom	/	England	Human	Original	Illumina	NextSeq	PHE	pipeline	(BWA-SAMtools-Quasibam)	Stretches	of	NNNs	(1.58%	of	overall
hCoV-19/England/20138081004/2020	EPI_ISL_421833	2020-03-26	Europe	/	United	Kingdom	/	England	Human	Original	Illumina	NextSeq	PHE	pipeline	(BWA-SAMtools-Quasibam)	Stretches	of	NNNs	(1.78%	of	overall
hCoV-19/England/20138082004/2020	EPI_ISL_421834	2020-03-26	Europe	/	United	Kingdom	/	England	Human	Original	Illumina	NextSeq	PHE	pipeline	(BWA-SAMtools-Quasibam)	B.2.1	V
hCoV-19/England/20138082104/2020	EPI_ISL_421835	2020-03-26	Europe	/	United	Kingdom	/	England	Human	Original	Illumina	NextSeq	PHE	pipeline	(BWA-SAMtools-Quasibam)	Stretches	of	NNNs	(1.63%	of	overall
hCoV-19/England/20138082704/2020	EPI_ISL_421836	2020-03-26	Europe	/	United	Kingdom	/	England	Human	Original	Illumina	NextSeq	PHE	pipeline	(BWA-SAMtools-Quasibam)	B.1.1	GR
hCoV-19/England/20138082804/2020	EPI_ISL_421837	2020-03-27	Europe	/	United	Kingdom	/	England	Human	Original	Illumina	NextSeq	PHE	pipeline	(BWA-SAMtools-Quasibam)	B.1.1	GR
hCoV-19/England/20138083004/2020	EPI_ISL_421838	2020-03-27	Europe	/	United	Kingdom	/	England	Human	Original	Illumina	NextSeq	PHE	pipeline	(BWA-SAMtools-Quasibam)	Stretches	of	NNNs	(1.06%	of	overall
hCoV-19/England/20138083204/2020	EPI_ISL_421839	2020-03-27	Europe	/	United	Kingdom	/	England	Human	Original	Illumina	NextSeq	PHE	pipeline	(BWA-SAMtools-Quasibam)	B.1	G
hCoV-19/England/20138086004/2020	EPI_ISL_421840	2020-03-24	Europe	/	United	Kingdom	/	England	Human	Original	Illumina	NextSeq	PHE	pipeline	(BWA-SAMtools-Quasibam)	Stretches	of	NNNs	(3.36%	of	overall
hCoV-19/England/20138086604/2020	EPI_ISL_421841	2020-03-23	Europe	/	United	Kingdom	/	England	Human	Original	Illumina	NextSeq	PHE	pipeline	(BWA-SAMtools-Quasibam)	B.2	V
hCoV-19/England/20138086904/2020	EPI_ISL_421842	2020-03-23	Europe	/	United	Kingdom	/	England	Human	Original	Illumina	NextSeq	PHE	pipeline	(BWA-SAMtools-Quasibam)	B.2.1	V
hCoV-19/England/20138087204/2020	EPI_ISL_421843	2020-03-24	Europe	/	United	Kingdom	/	England	Human	Original	Illumina	NextSeq	PHE	pipeline	(BWA-SAMtools-Quasibam)	Stretches	of	NNNs	(2.82%	of	overall
hCoV-19/England/20138087304/2020	EPI_ISL_421844	2020-03-24	Europe	/	United	Kingdom	/	England	Human	Original	Illumina	NextSeq	PHE	pipeline	(BWA-SAMtools-Quasibam)	Stretches	of	NNNs	(1.19%	of	overall
hCoV-19/England/20138088004/2020	EPI_ISL_421845	2020-03-24	Europe	/	United	Kingdom	/	England	Human	Original	Illumina	NextSeq	PHE	pipeline	(BWA-SAMtools-Quasibam)	B.2.1	V
hCoV-19/England/20138088104/2020	EPI_ISL_421846	2020-03-24	Europe	/	United	Kingdom	/	England	Human	Original	Illumina	NextSeq	PHE	pipeline	(BWA-SAMtools-Quasibam)	Stretches	of	NNNs	(4.18%	of	overall
hCoV-19/England/20138088204/2020	EPI_ISL_421847	2020-03-26	Europe	/	United	Kingdom	/	England	Human	Original	Illumina	NextSeq	PHE	pipeline	(BWA-SAMtools-Quasibam)	B.1	G
hCoV-19/England/20139003004/2020	EPI_ISL_421848	2020-03-27	Europe	/	United	Kingdom	/	England	Human	Original	Illumina	NextSeq	PHE	pipeline	(BWA-SAMtools-Quasibam)	B.2.1	V
hCoV-19/England/20139003204/2020	EPI_ISL_421849	2020-03-27	Europe	/	United	Kingdom	/	England	Human	Original	Illumina	NextSeq	PHE	pipeline	(BWA-SAMtools-Quasibam)	Stretches	of	NNNs	(1.22%	of	overall
hCoV-19/England/20139003404/2020	EPI_ISL_421850	2020-03-27	Europe	/	United	Kingdom	/	England	Human	Original	Illumina	NextSeq	PHE	pipeline	(BWA-SAMtools-Quasibam)	B.1.1	GR
hCoV-19/England/20139003604/2020	EPI_ISL_421851	2020-03-27	Europe	/	United	Kingdom	/	England	Human	Original	Illumina	NextSeq	PHE	pipeline	(BWA-SAMtools-Quasibam)	Stretches	of	NNNs	(1.47%	of	overall
hCoV-19/England/20139003904/2020	EPI_ISL_421852	2020-03-27	Europe	/	United	Kingdom	/	England	Human	Original	Illumina	NextSeq	PHE	pipeline	(BWA-SAMtools-Quasibam)	Stretches	of	NNNs	(1.67%	of	overall
hCoV-19/England/20139004004/2020	EPI_ISL_421853	2020-03-27	Europe	/	United	Kingdom	/	England	Human	Original	Illumina	NextSeq	PHE	pipeline	(BWA-SAMtools-Quasibam)	Stretches	of	NNNs	(1.83%	of	overall
hCoV-19/England/20139004204/2020	EPI_ISL_421854	2020-03-27	Europe	/	United	Kingdom	/	England	Human	Original	Illumina	NextSeq	PHE	pipeline	(BWA-SAMtools-Quasibam)	Stretches	of	NNNs	(1.86%	of	overall
hCoV-19/England/20139004304/2020	EPI_ISL_421855	2020-03-27	Europe	/	United	Kingdom	/	England	Human	Original	Illumina	NextSeq	PHE	pipeline	(BWA-SAMtools-Quasibam)	Stretches	of	NNNs	(2.16%	of	overall
hCoV-19/England/20139005304/2020	EPI_ISL_421856	2020-03-26	Europe	/	United	Kingdom	/	England	Human	Original	Illumina	NextSeq	PHE	pipeline	(BWA-SAMtools-Quasibam)	Stretches	of	NNNs	(1.05%	of	overall
hCoV-19/England/20139006604/2020	EPI_ISL_421857	2020-03-25	Europe	/	United	Kingdom	/	England	Human	Original	Illumina	NextSeq	PHE	pipeline	(BWA-SAMtools-Quasibam)	Stretches	of	NNNs	(2.02%	of	overall
hCoV-19/England/20139007004/2020	EPI_ISL_421858	2020-03-26	Europe	/	United	Kingdom	/	England	Human	Original	Illumina	NextSeq	PHE	pipeline	(BWA-SAMtools-Quasibam)	Stretches	of	NNNs	(1.69%	of	overall
hCoV-19/England/20139007204/2020	EPI_ISL_421859	2020-03-26	Europe	/	United	Kingdom	/	England	Human	Original	Illumina	NextSeq	PHE	pipeline	(BWA-SAMtools-Quasibam)	B.2	V
hCoV-19/England/20139007504/2020	EPI_ISL_421860	2020-03-27	Europe	/	United	Kingdom	/	England	Human	Original	Illumina	NextSeq	PHE	pipeline	(BWA-SAMtools-Quasibam)	Stretches	of	NNNs	(2.32%	of	overall
hCoV-19/England/20139007604/2020	EPI_ISL_421861	2020-03-27	Europe	/	United	Kingdom	/	England	Human	Original	Illumina	NextSeq	PHE	pipeline	(BWA-SAMtools-Quasibam)	B.1	G
hCoV-19/England/20139008204/2020	EPI_ISL_421862	2020-03-26	Europe	/	United	Kingdom	/	England	Human	Original	Illumina	NextSeq	PHE	pipeline	(BWA-SAMtools-Quasibam)	B.1.13	GH
hCoV-19/England/20139008304/2020	EPI_ISL_421863	2020-03-26	Europe	/	United	Kingdom	/	England	Human	Original	Illumina	NextSeq	PHE	pipeline	(BWA-SAMtools-Quasibam)	B.1.13	GH
hCoV-19/England/20139008404/2020	EPI_ISL_421864	2020-03-27	Europe	/	United	Kingdom	/	England	Human	Original	Illumina	NextSeq	PHE	pipeline	(BWA-SAMtools-Quasibam)	B.1	G
hCoV-19/England/20139008704/2020	EPI_ISL_421865	2020-03-27	Europe	/	United	Kingdom	/	England	Human	Original	Illumina	NextSeq	PHE	pipeline	(BWA-SAMtools-Quasibam)	B.2.1	V
hCoV-19/England/20139009004/2020	EPI_ISL_421866	2020-03-27	Europe	/	United	Kingdom	/	England	Human	Original	Illumina	NextSeq	PHE	pipeline	(BWA-SAMtools-Quasibam)	B.1	G
hCoV-19/England/20139009204/2020	EPI_ISL_421867	2020-03-27	Europe	/	United	Kingdom	/	England	Human	Original	Illumina	NextSeq	PHE	pipeline	(BWA-SAMtools-Quasibam)	B.2.1	V
hCoV-19/England/20139009504/2020	EPI_ISL_421868	2020-03-27	Europe	/	United	Kingdom	/	England	Human	Original	Illumina	NextSeq	PHE	pipeline	(BWA-SAMtools-Quasibam)	B.1.1	GR
hCoV-19/England/20139009604/2020	EPI_ISL_421869	2020-03-27	Europe	/	United	Kingdom	/	England	Human	Original	Illumina	NextSeq	PHE	pipeline	(BWA-SAMtools-Quasibam)	B.1.1	GR
hCoV-19/England/20139009704/2020	EPI_ISL_421870	2020-03-27	Europe	/	United	Kingdom	/	England	Human	Original	Illumina	NextSeq	PHE	pipeline	(BWA-SAMtools-Quasibam)	B.1.1	GR
hCoV-19/England/20139010404/2020	EPI_ISL_421871	2020-03-27	Europe	/	United	Kingdom	/	England	Human	Original	Illumina	NextSeq	PHE	pipeline	(BWA-SAMtools-Quasibam)	Stretches	of	NNNs	(2.20%	of	overall
hCoV-19/England/20139010504/2020	EPI_ISL_421872	2020-03-27	Europe	/	United	Kingdom	/	England	Human	Original	Illumina	NextSeq	PHE	pipeline	(BWA-SAMtools-Quasibam)	Stretches	of	NNNs	(1.42%	of	overall
hCoV-19/England/20139010604/2020	EPI_ISL_421873	2020-03-27	Europe	/	United	Kingdom	/	England	Human	Original	Illumina	NextSeq	PHE	pipeline	(BWA-SAMtools-Quasibam)	B.1.1	GR
hCoV-19/England/20139010804/2020	EPI_ISL_421874	2020-03-27	Europe	/	United	Kingdom	/	England	Human	Original	Illumina	NextSeq	PHE	pipeline	(BWA-SAMtools-Quasibam)	Stretches	of	NNNs	(1.88%	of	overall
hCoV-19/England/20139011304/2020	EPI_ISL_421875	2020-03-26	Europe	/	United	Kingdom	/	England	Human	Original	Illumina	NextSeq	PHE	pipeline	(BWA-SAMtools-Quasibam)	B.2.1	V
hCoV-19/England/20139013004/2020	EPI_ISL_421876	2020-03-26	Europe	/	United	Kingdom	/	England	Human	Original	Illumina	NextSeq	PHE	pipeline	(BWA-SAMtools-Quasibam)	Stretches	of	NNNs	(1.02%	of	overall
hCoV-19/England/20139014404/2020	EPI_ISL_421877	2020-03-27	Europe	/	United	Kingdom	/	England	Human	Original	Illumina	NextSeq	PHE	pipeline	(BWA-SAMtools-Quasibam)	B.2.1	V
hCoV-19/England/20139014504/2020	EPI_ISL_421878	2020-03-27	Europe	/	United	Kingdom	/	England	Human	Original	Illumina	NextSeq	PHE	pipeline	(BWA-SAMtools-Quasibam)	Stretches	of	NNNs	(1.76%	of	overall
hCoV-19/England/20139020204/2020	EPI_ISL_421879	2020-03-27	Europe	/	United	Kingdom	/	England	Human	Original	Illumina	NextSeq	PHE	pipeline	(BWA-SAMtools-Quasibam)	B.1.1.10	GR
hCoV-19/England/20139021104/2020	EPI_ISL_421880	2020-03-26	Europe	/	United	Kingdom	/	England	Human	Original	Illumina	NextSeq	PHE	pipeline	(BWA-SAMtools-Quasibam)	B.2	V
hCoV-19/England/20139021304/2020	EPI_ISL_421881	2020-03-26	Europe	/	United	Kingdom	/	England	Human	Original	Illumina	NextSeq	PHE	pipeline	(BWA-SAMtools-Quasibam)	Stretches	of	NNNs	(1.61%	of	overall
hCoV-19/England/20139021604/2020	EPI_ISL_421882	2020-03-27	Europe	/	United	Kingdom	/	England	Human	Original	Illumina	NextSeq	PHE	pipeline	(BWA-SAMtools-Quasibam)	B.1	G
hCoV-19/England/20139022004/2020	EPI_ISL_421883	2020-03-27	Europe	/	United	Kingdom	/	England	Human	Original	Illumina	NextSeq	PHE	pipeline	(BWA-SAMtools-Quasibam)	B.2	V
hCoV-19/England/20139022204/2020	EPI_ISL_421884	2020-03-27	Europe	/	United	Kingdom	/	England	Human	Original	Illumina	NextSeq	PHE	pipeline	(BWA-SAMtools-Quasibam)	B.1.1	GR
hCoV-19/England/20139022504/2020	EPI_ISL_421885	2020-03-27	Europe	/	United	Kingdom	/	England	Human	Original	Illumina	NextSeq	PHE	pipeline	(BWA-SAMtools-Quasibam)	B.1	G
hCoV-19/England/20139022704/2020	EPI_ISL_421886	2020-03-27	Europe	/	United	Kingdom	/	England	Human	Original	Illumina	NextSeq	PHE	pipeline	(BWA-SAMtools-Quasibam)	B.1.1	GR
hCoV-19/England/20139023504/2020	EPI_ISL_421887	2020-03-27	Europe	/	United	Kingdom	/	England	Human	Original	Illumina	NextSeq	PHE	pipeline	(BWA-SAMtools-Quasibam)	Gap	of	3	nucleotides	when	compared
hCoV-19/England/20139023604/2020	EPI_ISL_421888	2020-03-27	Europe	/	United	Kingdom	/	England	Human	Original	Illumina	NextSeq	PHE	pipeline	(BWA-SAMtools-Quasibam)	B.2.1	V
hCoV-19/England/20139023804/2020	EPI_ISL_421889	2020-03-27	Europe	/	United	Kingdom	/	England	Human	Original	Illumina	NextSeq	PHE	pipeline	(BWA-SAMtools-Quasibam)	B.2.1	V
hCoV-19/England/20139024004/2020	EPI_ISL_421890	2020-03-27	Europe	/	United	Kingdom	/	England	Human	Original	Illumina	NextSeq	PHE	pipeline	(BWA-SAMtools-Quasibam)	B.1.1	GR
hCoV-19/England/20139024204/2020	EPI_ISL_421891	2020-03-27	Europe	/	United	Kingdom	/	England	Human	Original	Illumina	NextSeq	PHE	pipeline	(BWA-SAMtools-Quasibam)	Gap	of	3	nucleotides	when	compared
hCoV-19/England/20139024304/2020	EPI_ISL_421892	2020-03-27	Europe	/	United	Kingdom	/	England	Human	Original	Illumina	NextSeq	PHE	pipeline	(BWA-SAMtools-Quasibam)	B.2.1	V
hCoV-19/England/20139024604/2020	EPI_ISL_421893	2020-03-27	Europe	/	United	Kingdom	/	England	Human	Original	Illumina	NextSeq	PHE	pipeline	(BWA-SAMtools-Quasibam)	B.2.1	V
hCoV-19/England/20139024804/2020	EPI_ISL_421894	2020-03-27	Europe	/	United	Kingdom	/	England	Human	Original	Illumina	NextSeq	PHE	pipeline	(BWA-SAMtools-Quasibam)	B.1.13	GH
hCoV-19/England/20139024904/2020	EPI_ISL_421895	2020-03-27	Europe	/	United	Kingdom	/	England	Human	Original	Illumina	NextSeq	PHE	pipeline	(BWA-SAMtools-Quasibam)	B.1.13	GH
hCoV-19/England/20139025404/2020	EPI_ISL_421896	2020-03-26	Europe	/	United	Kingdom	/	England	Human	Original	Illumina	NextSeq	PHE	pipeline	(BWA-SAMtools-Quasibam)	Stretches	of	NNNs	(1.40%	of	overall
hCoV-19/England/20139025504/2020	EPI_ISL_421897	2020-03-26	Europe	/	United	Kingdom	/	England	Human	Original	Illumina	NextSeq	PHE	pipeline	(BWA-SAMtools-Quasibam)	Stretches	of	NNNs	(2.58%	of	overall
hCoV-19/England/20139026304/2020	EPI_ISL_421898	2020-03-20	Europe	/	United	Kingdom	/	England	Human	Original	Illumina	NextSeq	PHE	pipeline	(BWA-SAMtools-Quasibam)	Stretches	of	NNNs	(3.13%	of	overall
hCoV-19/England/20139026904/2020	EPI_ISL_421899	2020-03-26	Europe	/	United	Kingdom	/	England	Human	Original	Illumina	NextSeq	PHE	pipeline	(BWA-SAMtools-Quasibam)	B.1.1	GR
hCoV-19/England/20146062604/2020	EPI_ISL_421990	2020-03-31	Europe	/	United	Kingdom	/	England	Human	Original	Illumina	NextSeq	PHE	pipeline	(BWA-SAMtools-Quasibam)	Stretches	of	NNNs	(1.39%	of	overall
hCoV-19/England/20146062804/2020	EPI_ISL_421991	2020-03-31	Europe	/	United	Kingdom	/	England	Human	Original	Illumina	NextSeq	PHE	pipeline	(BWA-SAMtools-Quasibam)	Stretches	of	NNNs	(2.14%	of	overall
hCoV-19/England/20146063404/2020	EPI_ISL_421992	2020-04-01	Europe	/	United	Kingdom	/	England	Human	Original	Illumina	NextSeq	PHE	pipeline	(BWA-SAMtools-Quasibam)	Stretches	of	NNNs	(2.40%	of	overall
hCoV-19/England/20146064104/2020	EPI_ISL_421993	2020-03-31	Europe	/	United	Kingdom	/	England	Human	Original	Illumina	NextSeq	PHE	pipeline	(BWA-SAMtools-Quasibam)	Stretches	of	NNNs	(1.38%	of	overall
hCoV-19/England/20146064304/2020	EPI_ISL_421994	2020-04-01	Europe	/	United	Kingdom	/	England	Human	Original	Illumina	NextSeq	PHE	pipeline	(BWA-SAMtools-Quasibam)	Stretches	of	NNNs	(1.80%	of	overall
hCoV-19/England/20146064504/2020	EPI_ISL_421995	2020-03-31	Europe	/	United	Kingdom	/	England	Human	Original	Illumina	NextSeq	PHE	pipeline	(BWA-SAMtools-Quasibam)	Stretches	of	NNNs	(2.52%	of	overall
hCoV-19/England/20146064604/2020	EPI_ISL_421996	2020-04-01	Europe	/	United	Kingdom	/	England	Human	Original	Illumina	NextSeq	PHE	pipeline	(BWA-SAMtools-Quasibam)	Stretches	of	NNNs	(1.20%	of	overall
hCoV-19/England/20146069704/2020	EPI_ISL_421997	2020-04-01	Europe	/	United	Kingdom	/	England	Human	Original	Illumina	NextSeq	PHE	pipeline	(BWA-SAMtools-Quasibam)	Stretches	of	NNNs	(1.66%	of	overall
hCoV-19/England/20148002404/2020	EPI_ISL_421998	2020-04-02	Europe	/	United	Kingdom	/	England	Human	Original	Illumina	NextSeq	PHE	pipeline	(BWA-SAMtools-Quasibam)	Stretches	of	NNNs	(1.57%	of	overall
hCoV-19/England/20148003404/2020	EPI_ISL_421999	2020-04-01	Europe	/	United	Kingdom	/	England	Human	Original	Illumina	NextSeq	PHE	pipeline	(BWA-SAMtools-Quasibam)	Stretches	of	NNNs	(1.87%	of	overall
hCoV-19/USA/WA-UW-1420/2020	EPI_ISL_423000	2020-03-18	North	America	/	USA	/	Washington	Human	Original	B.1	GH
hCoV-19/USA/WA-UW-1567/2020	EPI_ISL_423001	2020-03-19	North	America	/	USA	/	Washington	Human	Original	B.1.21	GH
hCoV-19/USA/WA-UW-1593/2020	EPI_ISL_423002	2020-03-19	North	America	/	USA	/	Washington	Human	Original	B.1	GH
hCoV-19/USA/WA-UW-1583/2020	EPI_ISL_423003	2020-03-19	North	America	/	USA	/	Washington	Human	Original	A.1	S
hCoV-19/USA/WA-UW-1581/2020	EPI_ISL_423004	2020-03-19	North	America	/	USA	/	Washington	Human	Original	A.1	S
hCoV-19/USA/WA-UW-1603/2020	EPI_ISL_423005	2020-03-19	North	America	/	USA	/	Washington	Human	Original	A.1	S
hCoV-19/USA/WA-UW-1611/2020	EPI_ISL_423006	2020-03-19	North	America	/	USA	/	Washington	Human	Original	B.1	GH
hCoV-19/England/20134001704/2020	EPI_ISL_423050	2020-03-19	Europe	/	United	Kingdom	/	England	Human	Original	Illumina	NextSeq	PHE	pipeline	(BWA-SAMtools-Quasibam)	Long	stretches	of	NNNs	(6.15%	of
hCoV-19/England/20134001804/2020	EPI_ISL_423051	2020-03-19	Europe	/	United	Kingdom	/	England	Human	Original	Illumina	NextSeq	PHE	pipeline	(BWA-SAMtools-Quasibam)	Stretches	of	NNNs	(1.42%	of	overall
hCoV-19/England/20134001904/2020	EPI_ISL_423052	2020-03-19	Europe	/	United	Kingdom	/	England	Human	Original	Illumina	NextSeq	PHE	pipeline	(BWA-SAMtools-Quasibam)	B.2.1	V
hCoV-19/England/20134002104/2020	EPI_ISL_423053	2020-03-18	Europe	/	United	Kingdom	/	England	Human	Original	Illumina	NextSeq	PHE	pipeline	(BWA-SAMtools-Quasibam)	B.1	G
hCoV-19/England/20134002904/2020	EPI_ISL_423054	2020-03-18	Europe	/	United	Kingdom	/	England	Human	Original	Illumina	NextSeq	PHE	pipeline	(BWA-SAMtools-Quasibam)	Stretches	of	NNNs	(3.64%	of	overall
hCoV-19/England/20134003004/2020	EPI_ISL_423055	2020-03-19	Europe	/	United	Kingdom	/	England	Human	Original	Illumina	NextSeq	PHE	pipeline	(BWA-SAMtools-Quasibam)	B.1	G
hCoV-19/England/20134003104/2020	EPI_ISL_423056	2020-03-19	Europe	/	United	Kingdom	/	England	Human	Original	Illumina	NextSeq	PHE	pipeline	(BWA-SAMtools-Quasibam)	B.2	V
hCoV-19/England/20134003204/2020	EPI_ISL_423057	2020-03-23	Europe	/	United	Kingdom	/	England	Human	Original	Illumina	NextSeq	PHE	pipeline	(BWA-SAMtools-Quasibam)	B.2.6	V
hCoV-19/England/20134003304/2020	EPI_ISL_423058	2020-03-24	Europe	/	United	Kingdom	/	England	Human	Original	Illumina	NextSeq	PHE	pipeline	(BWA-SAMtools-Quasibam)	B.2.1	V
hCoV-19/England/20134003404/2020	EPI_ISL_423059	2020-03-24	Europe	/	United	Kingdom	/	England	Human	Original	Illumina	NextSeq	PHE	pipeline	(BWA-SAMtools-Quasibam)	B.2	V
hCoV-19/England/20134004104/2020	EPI_ISL_423060	2020-03-24	Europe	/	United	Kingdom	/	England	Human	Original	Illumina	NextSeq	PHE	pipeline	(BWA-SAMtools-Quasibam)	Stretches	of	NNNs	(1.18%	of	overall
hCoV-19/England/20134004204/2020	EPI_ISL_423061	2020-03-23	Europe	/	United	Kingdom	/	England	Human	Original	Illumina	NextSeq	PHE	pipeline	(BWA-SAMtools-Quasibam)	Stretches	of	NNNs	(4.70%	of	overall
hCoV-19/England/20134004304/2020	EPI_ISL_423062	2020-03-23	Europe	/	United	Kingdom	/	England	Human	Original	Illumina	NextSeq	PHE	pipeline	(BWA-SAMtools-Quasibam)	Long	stretches	of	NNNs	(5.50%	of
hCoV-19/England/20134004704/2020	EPI_ISL_423063	2020-03-24	Europe	/	United	Kingdom	/	England	Human	Original	Illumina	NextSeq	PHE	pipeline	(BWA-SAMtools-Quasibam)	B.1.1	GR
hCoV-19/England/20134004804/2020	EPI_ISL_423064	2020-03-24	Europe	/	United	Kingdom	/	England	Human	Original	Illumina	NextSeq	PHE	pipeline	(BWA-SAMtools-Quasibam)	Stretches	of	NNNs	(3.80%	of	overall
hCoV-19/England/20134006504/2020	EPI_ISL_423070	2020-03-24	Europe	/	United	Kingdom	/	England	Human	Original	Illumina	NextSeq	PHE	pipeline	(BWA-SAMtools-Quasibam)	B.1.1	GR
hCoV-19/England/20134006604/2020	EPI_ISL_423071	2020-03-23	Europe	/	United	Kingdom	/	England	Human	Original	Illumina	NextSeq	PHE	pipeline	(BWA-SAMtools-Quasibam)	B.1.1.1	GR
hCoV-19/England/20134006704/2020	EPI_ISL_423072	2020-03-24	Europe	/	United	Kingdom	/	England	Human	Original	Illumina	NextSeq	PHE	pipeline	(BWA-SAMtools-Quasibam)	B.1.1	GR
hCoV-19/England/20134007004/2020	EPI_ISL_423073	2020-03-24	Europe	/	United	Kingdom	/	England	Human	Original	Illumina	NextSeq	PHE	pipeline	(BWA-SAMtools-Quasibam)	B.1.1	GR
hCoV-19/England/20134007104/2020	EPI_ISL_423074	2020-03-24	Europe	/	United	Kingdom	/	England	Human	Original	Illumina	NextSeq	PHE	pipeline	(BWA-SAMtools-Quasibam)	B.1.1	GR
hCoV-19/England/20134007204/2020	EPI_ISL_423075	2020-03-23	Europe	/	United	Kingdom	/	England	Human	Original	Illumina	NextSeq	PHE	pipeline	(BWA-SAMtools-Quasibam)	B.2.6	V
hCoV-19/England/20134009504/2020	EPI_ISL_423076	2020-03-24	Europe	/	United	Kingdom	/	England	Human	Original	Illumina	NextSeq	PHE	pipeline	(BWA-SAMtools-Quasibam)	B.2.1	V
hCoV-19/England/20134009604/2020	EPI_ISL_423077	2020-03-24	Europe	/	United	Kingdom	/	England	Human	Original	Illumina	NextSeq	PHE	pipeline	(BWA-SAMtools-Quasibam)	Stretches	of	NNNs	(1.36%	of	overall
hCoV-19/England/20134010904/2020	EPI_ISL_423078	2020-03-25	Europe	/	United	Kingdom	/	England	Human	Original	Illumina	NextSeq	PHE	pipeline	(BWA-SAMtools-Quasibam)	B.2.1	V
hCoV-19/England/20134011704/2020	EPI_ISL_423079	2020-03-24	Europe	/	United	Kingdom	/	England	Human	Original	Illumina	NextSeq	PHE	pipeline	(BWA-SAMtools-Quasibam)	B.2.1	V
hCoV-19/England/201340119/2020	EPI_ISL_423080	2020-03-23	Europe	/	United	Kingdom	/	England	Human	Original	Illumina	NextSeq	PHE	pipeline	(BWA-SAMtools-Quasibam)	Stretches	of	NNNs	(1.94%	of	overall
hCoV-19/England/201340120/2020	EPI_ISL_423081	2020-03-24	Europe	/	United	Kingdom	/	England	Human	Original	Illumina	NextSeq	PHE	pipeline	(BWA-SAMtools-Quasibam)	B.2.1	V
hCoV-19/England/20134012404/2020	EPI_ISL_423082	2020-03-21	Europe	/	United	Kingdom	/	England	Human	Original	Illumina	NextSeq	PHE	pipeline	(BWA-SAMtools-Quasibam)	Stretches	of	NNNs	(3.74%	of	overall
hCoV-19/England/20134012504/2020	EPI_ISL_423083	2020-03-23	Europe	/	United	Kingdom	/	England	Human	Original	Illumina	NextSeq	PHE	pipeline	(BWA-SAMtools-Quasibam)	Stretches	of	NNNs	(2.46%	of	overall
hCoV-19/England/201340127/2020	EPI_ISL_423084	2020-03-24	Europe	/	United	Kingdom	/	England	Human	Original	Illumina	NextSeq	PHE	pipeline	(BWA-SAMtools-Quasibam)	B.2.1	V
hCoV-19/England/20134015504/2020	EPI_ISL_423085	2020-03-25	Europe	/	United	Kingdom	/	England	Human	Original	Illumina	NextSeq	PHE	pipeline	(BWA-SAMtools-Quasibam)	B.2.1	V
hCoV-19/England/20134015704/2020	EPI_ISL_423086	2020-03-24	Europe	/	United	Kingdom	/	England	Human	Original	Illumina	NextSeq	PHE	pipeline	(BWA-SAMtools-Quasibam)	B.1	GH
hCoV-19/England/20134015902/2020	EPI_ISL_423087	2020-03-23	Europe	/	United	Kingdom	/	England	Human	Original	Illumina	NextSeq	PHE	pipeline	(BWA-SAMtools-Quasibam)	NS6_E13stop	results	in	80.3%	truncation	of
hCoV-19/England/20134016404/2020	EPI_ISL_423088	2020-03-24	Europe	/	United	Kingdom	/	England	Human	Original	Illumina	NextSeq	PHE	pipeline	(BWA-SAMtools-Quasibam)	Stretches	of	NNNs	(1.86%	of	overall
hCoV-19/England/20134016504/2020	EPI_ISL_423089	2020-03-23	Europe	/	United	Kingdom	/	England	Human	Original	Illumina	NextSeq	PHE	pipeline	(BWA-SAMtools-Quasibam)	Stretches	of	NNNs	(1.65%	of	overall
hCoV-19/England/20129016004/2020	EPI_ISL_424000	2020-03-21	Europe	/	United	Kingdom	/	England	Human	Original	Illumina	NextSeq	PHE	pipeline	(BWA-SAMtools-Quasibam)	Long	stretches	of	NNNs	(5.23%	of
hCoV-19/England/20129016104/2020	EPI_ISL_424001	2020-03-19	Europe	/	United	Kingdom	/	England	Human	Original	Illumina	NextSeq	PHE	pipeline	(BWA-SAMtools-Quasibam)	B.2.1	V
hCoV-19/England/20129016404/2020	EPI_ISL_424002	2020-03-20	Europe	/	United	Kingdom	/	England	Human	Original	Illumina	NextSeq	PHE	pipeline	(BWA-SAMtools-Quasibam)	Stretches	of	NNNs	(1.79%	of	overall
hCoV-19/England/20129017104/2020	EPI_ISL_424003	2020-03-20	Europe	/	United	Kingdom	/	England	Human	Original	Illumina	NextSeq	PHE	pipeline	(BWA-SAMtools-Quasibam)	B.1.98	G
hCoV-19/England/20129017304/2020	EPI_ISL_424004	2020-03-20	Europe	/	United	Kingdom	/	England	Human	Original	Illumina	NextSeq	PHE	pipeline	(BWA-SAMtools-Quasibam)	Stretches	of	NNNs	(4.49%	of	overall
hCoV-19/England/20129017804/2020	EPI_ISL_424005	2020-03-20	Europe	/	United	Kingdom	/	England	Human	Original	Illumina	NextSeq	PHE	pipeline	(BWA-SAMtools-Quasibam)	Stretches	of	NNNs	(2.57%	of	overall
hCoV-19/England/20129018604/2020	EPI_ISL_424006	2020-03-20	Europe	/	United	Kingdom	/	England	Human	Original	Illumina	NextSeq	PHE	pipeline	(BWA-SAMtools-Quasibam)	B.2.1	V
hCoV-19/England/20129018904/2020	EPI_ISL_424007	2020-03-20	Europe	/	United	Kingdom	/	England	Human	Original	Illumina	NextSeq	PHE	pipeline	(BWA-SAMtools-Quasibam)	B.2.1	V
hCoV-19/England/20129019604/2020	EPI_ISL_424008	2020-03-20	Europe	/	United	Kingdom	/	England	Human	Original	Illumina	NextSeq	PHE	pipeline	(BWA-SAMtools-Quasibam)	Stretches	of	NNNs	(3.54%	of	overall
hCoV-19/England/20129020004/2020	EPI_ISL_424009	2020-03-20	Europe	/	United	Kingdom	/	England	Human	Original	Illumina	NextSeq	PHE	pipeline	(BWA-SAMtools-Quasibam)	B.2	V
hCoV-19/England/20129020304/2020	EPI_ISL_424010	2020-03-20	Europe	/	United	Kingdom	/	England	Human	Original	Illumina	NextSeq	PHE	pipeline	(BWA-SAMtools-Quasibam)	B.1.98	G
hCoV-19/England/20129020504/2020	EPI_ISL_424011	2020-03-20	Europe	/	United	Kingdom	/	England	Human	Original	Illumina	NextSeq	PHE	pipeline	(BWA-SAMtools-Quasibam)	Stretches	of	NNNs	(1.47%	of	overall
hCoV-19/England/20129020604/2020	EPI_ISL_424012	2020-03-20	Europe	/	United	Kingdom	/	England	Human	Original	Illumina	NextSeq	PHE	pipeline	(BWA-SAMtools-Quasibam)	B.1.13	GH
hCoV-19/England/20129021604/2020	EPI_ISL_424013	2020-03-21	Europe	/	United	Kingdom	/	England	Human	Original	Illumina	NextSeq	PHE	pipeline	(BWA-SAMtools-Quasibam)	Stretches	of	NNNs	(2.11%	of	overall
hCoV-19/England/20129022804/2020	EPI_ISL_424014	2020-03-20	Europe	/	United	Kingdom	/	England	Human	Original	Illumina	NextSeq	PHE	pipeline	(BWA-SAMtools-Quasibam)	Stretches	of	NNNs	(1.36%	of	overall
hCoV-19/England/20129023104/2020	EPI_ISL_424015	2020-03-19	Europe	/	United	Kingdom	/	England	Human	Original	Illumina	NextSeq	PHE	pipeline	(BWA-SAMtools-Quasibam)	B.1.98	G
hCoV-19/England/20129023904/2020	EPI_ISL_424016	2020-03-19	Europe	/	United	Kingdom	/	England	Human	Original	Illumina	NextSeq	PHE	pipeline	(BWA-SAMtools-Quasibam)	Stretches	of	NNNs	(1.04%	of	overall
hCoV-19/England/20129025404/2020	EPI_ISL_424017	2020-03-12	Europe	/	United	Kingdom	/	England	Human	Original	Illumina	NextSeq	PHE	pipeline	(BWA-SAMtools-Quasibam)	Gap	of	3	nucleotides	when	compared
hCoV-19/England/20129025506/2020	EPI_ISL_424018	2020-03-12	Europe	/	United	Kingdom	/	England	Human	Original	Illumina	NextSeq	PHE	pipeline	(BWA-SAMtools-Quasibam)	Long	stretches	of	NNNs	(10.07%	of
hCoV-19/England/20129031804/2020	EPI_ISL_424019	2020-03-19	Europe	/	United	Kingdom	/	England	Human	Original	Illumina	NextSeq	PHE	pipeline	(BWA-SAMtools-Quasibam)	B.2.4	V
hCoV-19/England/20129032104/2020	EPI_ISL_424020	2020-03-20	Europe	/	United	Kingdom	/	England	Human	Original	Illumina	NextSeq	PHE	pipeline	(BWA-SAMtools-Quasibam)	Gap	of	3	nucleotides	when	compared
hCoV-19/England/20129032404/2020	EPI_ISL_424021	2020-03-20	Europe	/	United	Kingdom	/	England	Human	Original	Illumina	NextSeq	PHE	pipeline	(BWA-SAMtools-Quasibam)	B.2	V
hCoV-19/England/20129032804/2020	EPI_ISL_424022	2020-03-20	Europe	/	United	Kingdom	/	England	Human	Original	Illumina	NextSeq	PHE	pipeline	(BWA-SAMtools-Quasibam)	Stretches	of	NNNs	(4.02%	of	overall
hCoV-19/England/20129033504/2020	EPI_ISL_424023	2020-03-20	Europe	/	United	Kingdom	/	England	Human	Original	Illumina	NextSeq	PHE	pipeline	(BWA-SAMtools-Quasibam)	Stretches	of	NNNs	(4.32%	of	overall
hCoV-19/England/20129033804/2020	EPI_ISL_424024	2020-03-20	Europe	/	United	Kingdom	/	England	Human	Original	Illumina	NextSeq	PHE	pipeline	(BWA-SAMtools-Quasibam)	B.2.1	V
hCoV-19/England/20129033904/2020	EPI_ISL_424025	2020-03-20	Europe	/	United	Kingdom	/	England	Human	Original	Illumina	NextSeq	PHE	pipeline	(BWA-SAMtools-Quasibam)	B.1	G
hCoV-19/England/20129034504/2020	EPI_ISL_424026	2020-03-19	Europe	/	United	Kingdom	/	England	Human	Original	Illumina	NextSeq	PHE	pipeline	(BWA-SAMtools-Quasibam)	Stretches	of	NNNs	(1.63%	of	overall
hCoV-19/England/20129034704/2020	EPI_ISL_424027	2020-03-21	Europe	/	United	Kingdom	/	England	Human	Original	Illumina	NextSeq	PHE	pipeline	(BWA-SAMtools-Quasibam)	Stretches	of	NNNs	(4.91%	of	overall
hCoV-19/England/20129035304/2020	EPI_ISL_424028	2020-03-21	Europe	/	United	Kingdom	/	England	Human	Original	Illumina	NextSeq	PHE	pipeline	(BWA-SAMtools-Quasibam)	B.1.1.7	GR
hCoV-19/England/20129035404/2020	EPI_ISL_424029	2020-03-20	Europe	/	United	Kingdom	/	England	Human	Original	Illumina	NextSeq	PHE	pipeline	(BWA-SAMtools-Quasibam)	B.1.1	GR
hCoV-19/England/20129035504/2020	EPI_ISL_424030	2020-03-20	Europe	/	United	Kingdom	/	England	Human	Original	Illumina	NextSeq	PHE	pipeline	(BWA-SAMtools-Quasibam)	Stretches	of	NNNs	(4.31%	of	overall
hCoV-19/England/20129035804/2020	EPI_ISL_424031	2020-03-20	Europe	/	United	Kingdom	/	England	Human	Original	Illumina	NextSeq	PHE	pipeline	(BWA-SAMtools-Quasibam)	B.1.1	GR
hCoV-19/England/20129036004/2020	EPI_ISL_424032	2020-03-20	Europe	/	United	Kingdom	/	England	Human	Original	Illumina	NextSeq	PHE	pipeline	(BWA-SAMtools-Quasibam)	B.1.75	G
hCoV-19/England/20129036204/2020	EPI_ISL_424033	2020-03-20	Europe	/	United	Kingdom	/	England	Human	Original	Illumina	NextSeq	PHE	pipeline	(BWA-SAMtools-Quasibam)	Stretches	of	NNNs	(2.55%	of	overall
hCoV-19/England/20129036404/2020	EPI_ISL_424034	2020-03-20	Europe	/	United	Kingdom	/	England	Human	Original	Illumina	NextSeq	PHE	pipeline	(BWA-SAMtools-Quasibam)	B.1.1	GR
hCoV-19/England/20129036504/2020	EPI_ISL_424035	2020-03-20	Europe	/	United	Kingdom	/	England	Human	Original	Illumina	NextSeq	PHE	pipeline	(BWA-SAMtools-Quasibam)	B.2.1	V
hCoV-19/England/20129036804/2020	EPI_ISL_424036	2020-03-21	Europe	/	United	Kingdom	/	England	Human	Original	Illumina	NextSeq	PHE	pipeline	(BWA-SAMtools-Quasibam)	Stretches	of	NNNs	(1.11%	of	overall
hCoV-19/England/20129037204/2020	EPI_ISL_424037	2020-03-20	Europe	/	United	Kingdom	/	England	Human	Original	Illumina	NextSeq	PHE	pipeline	(BWA-SAMtools-Quasibam)	B.2.1	V
hCoV-19/England/20129037304/2020	EPI_ISL_424038	2020-03-20	Europe	/	United	Kingdom	/	England	Human	Original	Illumina	NextSeq	PHE	pipeline	(BWA-SAMtools-Quasibam)	B.1.1	GR
hCoV-19/England/20129037802/2020	EPI_ISL_424039	2020-03-20	Europe	/	United	Kingdom	/	England	Human	Original	Illumina	NextSeq	PHE	pipeline	(BWA-SAMtools-Quasibam)	Stretches	of	NNNs	(2.76%	of	overall
hCoV-19/England/20129038304/2020	EPI_ISL_424040	2020-03-21	Europe	/	United	Kingdom	/	England	Human	Original	Illumina	NextSeq	PHE	pipeline	(BWA-SAMtools-Quasibam)	Stretches	of	NNNs	(1.92%	of	overall
hCoV-19/England/20129038404/2020	EPI_ISL_424041	2020-03-21	Europe	/	United	Kingdom	/	England	Human	Original	Illumina	NextSeq	PHE	pipeline	(BWA-SAMtools-Quasibam)	Stretches	of	NNNs	(3.68%	of	overall
hCoV-19/England/20129038804/2020	EPI_ISL_424042	2020-03-20	Europe	/	United	Kingdom	/	England	Human	Original	Illumina	NextSeq	PHE	pipeline	(BWA-SAMtools-Quasibam)	Stretches	of	NNNs	(1.52%	of	overall
hCoV-19/England/20129042204/2020	EPI_ISL_424043	2020-03-12	Europe	/	United	Kingdom	/	England	Human	Original	Illumina	NextSeq	PHE	pipeline	(BWA-SAMtools-Quasibam)	Stretches	of	NNNs	(1.99%	of	overall
hCoV-19/England/20129042504/2020	EPI_ISL_424044	2020-03-11	Europe	/	United	Kingdom	/	England	Human	Original	Illumina	NextSeq	PHE	pipeline	(BWA-SAMtools-Quasibam)	Stretches	of	NNNs	(1.69%	of	overall
hCoV-19/England/20129042806/2020	EPI_ISL_424045	2020-03-11	Europe	/	United	Kingdom	/	England	Human	Original	Illumina	NextSeq	PHE	pipeline	(BWA-SAMtools-Quasibam)	Long	stretches	of	NNNs	(11.11%	of
hCoV-19/England/20129042904/2020	EPI_ISL_424046	2020-03-11	Europe	/	United	Kingdom	/	England	Human	Original	Illumina	NextSeq	PHE	pipeline	(BWA-SAMtools-Quasibam)	Stretches	of	NNNs	(1.65%	of	overall
hCoV-19/England/20129044404/2020	EPI_ISL_424047	2020-03-11	Europe	/	United	Kingdom	/	England	Human	Original	Illumina	NextSeq	PHE	pipeline	(BWA-SAMtools-Quasibam)	Stretches	of	NNNs	(1.57%	of	overall
hCoV-19/England/20129044506/2020	EPI_ISL_424048	2020-03-11	Europe	/	United	Kingdom	/	England	Human	Original	Illumina	NextSeq	PHE	pipeline	(BWA-SAMtools-Quasibam)	Stretches	of	NNNs	(1.18%	of	overall
hCoV-19/England/20129047706/2020	EPI_ISL_424049	2020-03-13	Europe	/	United	Kingdom	/	England	Human	Original	Illumina	NextSeq	PHE	pipeline	(BWA-SAMtools-Quasibam)	Long	stretches	of	NNNs	(10.93%	of
hCoV-19/England/20129050802/2020	EPI_ISL_424050	2020-03-12	Europe	/	United	Kingdom	/	England	Human	Original	Illumina	NextSeq	PHE	pipeline	(BWA-SAMtools-Quasibam)	Stretches	of	NNNs	(1.29%	of	overall
hCoV-19/England/20129054906/2020	EPI_ISL_424051	2020-02-12	Europe	/	United	Kingdom	/	England	Human	Original	Illumina	NextSeq	PHE	pipeline	(BWA-SAMtools-Quasibam)	Long	stretches	of	NNNs	(16.06%	of
hCoV-19/England/20129056804/2020	EPI_ISL_424052	2020-03-21	Europe	/	United	Kingdom	/	England	Human	Original	Illumina	NextSeq	PHE	pipeline	(BWA-SAMtools-Quasibam)	Gap	of	3	nucleotides	when	compared
hCoV-19/England/20129057604/2020	EPI_ISL_424053	2020-03-10	Europe	/	United	Kingdom	/	England	Human	Original	Illumina	NextSeq	PHE	pipeline	(BWA-SAMtools-Quasibam)	Stretches	of	NNNs	(1.01%	of	overall
hCoV-19/England/20129059204/2020	EPI_ISL_424054	2020-03-09	Europe	/	United	Kingdom	/	England	Human	Original	Illumina	NextSeq	PHE	pipeline	(BWA-SAMtools-Quasibam)	B.1.1.35	GR
hCoV-19/England/20129059304/2020	EPI_ISL_424055	2020-03-09	Europe	/	United	Kingdom	/	England	Human	Original	Illumina	NextSeq	PHE	pipeline	(BWA-SAMtools-Quasibam)	Stretches	of	NNNs	(2.20%	of	overall
hCoV-19/England/20129061004/2020	EPI_ISL_424056	2020-03-12	Europe	/	United	Kingdom	/	England	Human	Original	Illumina	NextSeq	PHE	pipeline	(BWA-SAMtools-Quasibam)	Stretches	of	NNNs	(1.11%	of	overall
hCoV-19/England/20129061704/2020	EPI_ISL_424057	2020-03-12	Europe	/	United	Kingdom	/	England	Human	Original	Illumina	NextSeq	PHE	pipeline	(BWA-SAMtools-Quasibam)	Stretches	of	NNNs	(1.55%	of	overall
hCoV-19/England/20129062104/2020	EPI_ISL_424058	2020-03-12	Europe	/	United	Kingdom	/	England	Human	Original	Illumina	NextSeq	PHE	pipeline	(BWA-SAMtools-Quasibam)	Stretches	of	NNNs	(1.35%	of	overall
hCoV-19/England/20129062604/2020	EPI_ISL_424059	2020-03-21	Europe	/	United	Kingdom	/	England	Human	Original	Illumina	NextSeq	PHE	pipeline	(BWA-SAMtools-Quasibam)	Stretches	of	NNNs	(1.60%	of	overall
hCoV-19/England/20129063504/2020	EPI_ISL_424060	2020-03-07	Europe	/	United	Kingdom	/	England	Human	Original	Illumina	NextSeq	PHE	pipeline	(BWA-SAMtools-Quasibam)	Stretches	of	NNNs	(1.80%	of	overall
hCoV-19/England/20129063604/2020	EPI_ISL_424061	2020-03-11	Europe	/	United	Kingdom	/	England	Human	Original	Illumina	NextSeq	PHE	pipeline	(BWA-SAMtools-Quasibam)	Stretches	of	NNNs	(1.22%	of	overall
hCoV-19/England/20129063804/2020	EPI_ISL_424062	2020-03-11	Europe	/	United	Kingdom	/	England	Human	Original	Illumina	NextSeq	PHE	pipeline	(BWA-SAMtools-Quasibam)	Gap	of	3	nucleotides	when	compared
hCoV-19/England/20129064904/2020	EPI_ISL_424063	2020-03-10	Europe	/	United	Kingdom	/	England	Human	Original	Illumina	NextSeq	PHE	pipeline	(BWA-SAMtools-Quasibam)	Stretches	of	NNNs	(4.54%	of	overall
hCoV-19/England/20129066504/2020	EPI_ISL_424064	2020-03-11	Europe	/	United	Kingdom	/	England	Human	Original	Illumina	NextSeq	PHE	pipeline	(BWA-SAMtools-Quasibam)	Stretches	of	NNNs	(2.45%	of	overall
hCoV-19/England/20129071104/2020	EPI_ISL_424065	2020-03-12	Europe	/	United	Kingdom	/	England	Human	Original	Illumina	NextSeq	PHE	pipeline	(BWA-SAMtools-Quasibam)	Stretches	of	NNNs	(3.36%	of	overall
hCoV-19/England/20129071204/2020	EPI_ISL_424066	2020-03-12	Europe	/	United	Kingdom	/	England	Human	Original	Illumina	NextSeq	PHE	pipeline	(BWA-SAMtools-Quasibam)	Stretches	of	NNNs	(2.46%	of	overall
hCoV-19/England/20129077404/2020	EPI_ISL_424067	2020-03-21	Europe	/	United	Kingdom	/	England	Human	Original	Illumina	NextSeq	PHE	pipeline	(BWA-SAMtools-Quasibam)	Stretches	of	NNNs	(1.43%	of	overall
hCoV-19/England/20129078704/2020	EPI_ISL_424068	2020-03-13	Europe	/	United	Kingdom	/	England	Human	Original	Illumina	NextSeq	PHE	pipeline	(BWA-SAMtools-Quasibam)	Stretches	of	NNNs	(3.58%	of	overall
hCoV-19/England/20129079904/2020	EPI_ISL_424069	2020-03-21	Europe	/	United	Kingdom	/	England	Human	Original	Illumina	NextSeq	PHE	pipeline	(BWA-SAMtools-Quasibam)	Stretches	of	NNNs	(4.24%	of	overall
hCoV-19/England/20129080204/2020	EPI_ISL_424070	2020-03-21	Europe	/	United	Kingdom	/	England	Human	Original	Illumina	NextSeq	PHE	pipeline	(BWA-SAMtools-Quasibam)	Stretches	of	NNNs	(2.61%	of	overall
hCoV-19/England/20129080804/2020	EPI_ISL_424071	2020-03-21	Europe	/	United	Kingdom	/	England	Human	Original	Illumina	NextSeq	PHE	pipeline	(BWA-SAMtools-Quasibam)	Stretches	of	NNNs	(2.30%	of	overall
hCoV-19/England/20129080904/2020	EPI_ISL_424072	2020-03-21	Europe	/	United	Kingdom	/	England	Human	Original	Illumina	NextSeq	PHE	pipeline	(BWA-SAMtools-Quasibam)	Stretches	of	NNNs	(2.92%	of	overall
hCoV-19/England/20129081504/2020	EPI_ISL_424073	2020-03-21	Europe	/	United	Kingdom	/	England	Human	Original	Illumina	NextSeq	PHE	pipeline	(BWA-SAMtools-Quasibam)	Stretches	of	NNNs	(3.76%	of	overall
hCoV-19/England/20129082504/2020	EPI_ISL_424074	2020-03-12	Europe	/	United	Kingdom	/	England	Human	Original	Illumina	NextSeq	PHE	pipeline	(BWA-SAMtools-Quasibam)	Stretches	of	NNNs	(1.90%	of	overall
hCoV-19/England/20129083204/2020	EPI_ISL_424075	2020-03-11	Europe	/	United	Kingdom	/	England	Human	Original	Illumina	NextSeq	PHE	pipeline	(BWA-SAMtools-Quasibam)	Stretches	of	NNNs	(2.89%	of	overall
hCoV-19/England/20129085704/2020	EPI_ISL_424076	2020-03-21	Europe	/	United	Kingdom	/	England	Human	Original	Illumina	NextSeq	PHE	pipeline	(BWA-SAMtools-Quasibam)	B.1	G
hCoV-19/England/20129088704/2020	EPI_ISL_424077	2020-03-11	Europe	/	United	Kingdom	/	England	Human	Original	Illumina	NextSeq	PHE	pipeline	(BWA-SAMtools-Quasibam)	Stretches	of	NNNs	(2.06%	of	overall
hCoV-19/England/20129089504/2020	EPI_ISL_424078	2020-03-11	Europe	/	United	Kingdom	/	England	Human	Original	Illumina	NextSeq	PHE	pipeline	(BWA-SAMtools-Quasibam)	B.1	G
hCoV-19/England/20129089602/2020	EPI_ISL_424079	2020-03-11	Europe	/	United	Kingdom	/	England	Human	Original	Illumina	NextSeq	PHE	pipeline	(BWA-SAMtools-Quasibam)	Long	stretches	of	NNNs	(7.58%	of
hCoV-19/England/20129091804/2020	EPI_ISL_424080	2020-03-11	Europe	/	United	Kingdom	/	England	Human	Original	Illumina	NextSeq	PHE	pipeline	(BWA-SAMtools-Quasibam)	Long	stretches	of	NNNs	(6.03%	of
hCoV-19/England/20129096504/2020	EPI_ISL_424081	2020-03-11	Europe	/	United	Kingdom	/	England	Human	Original	Illumina	NextSeq	PHE	pipeline	(BWA-SAMtools-Quasibam)	Stretches	of	NNNs	(2.52%	of	overall
hCoV-19/England/20129096604/2020	EPI_ISL_424082	2020-03-11	Europe	/	United	Kingdom	/	England	Human	Original	Illumina	NextSeq	PHE	pipeline	(BWA-SAMtools-Quasibam)	B.1.1	GR
hCoV-19/England/20129096704/2020	EPI_ISL_424083	2020-03-11	Europe	/	United	Kingdom	/	England	Human	Original	Illumina	NextSeq	PHE	pipeline	(BWA-SAMtools-Quasibam)	Stretches	of	NNNs	(3.25%	of	overall
hCoV-19/England/20129096804/2020	EPI_ISL_424084	2020-03-11	Europe	/	United	Kingdom	/	England	Human	Original	Illumina	NextSeq	PHE	pipeline	(BWA-SAMtools-Quasibam)	B.1.1	GR
hCoV-19/England/20129099504/2020	EPI_ISL_424085	2020-03-13	Europe	/	United	Kingdom	/	England	Human	Original	Illumina	NextSeq	PHE	pipeline	(BWA-SAMtools-Quasibam)	Stretches	of	NNNs	(3.23%	of	overall
hCoV-19/England/20129099704/2020	EPI_ISL_424086	2020-03-12	Europe	/	United	Kingdom	/	England	Human	Original	Illumina	NextSeq	PHE	pipeline	(BWA-SAMtools-Quasibam)	Stretches	of	NNNs	(2.96%	of	overall
hCoV-19/England/20129099904/2020	EPI_ISL_424087	2020-03-21	Europe	/	United	Kingdom	/	England	Human	Original	Illumina	NextSeq	PHE	pipeline	(BWA-SAMtools-Quasibam)	Long	stretches	of	NNNs	(14.84%	of
hCoV-19/England/20129100204/2020	EPI_ISL_424088	2020-03-13	Europe	/	United	Kingdom	/	England	Human	Original	Illumina	NextSeq	PHE	pipeline	(BWA-SAMtools-Quasibam)	Long	stretches	of	NNNs	(5.20%	of
hCoV-19/England/20129105304/2020	EPI_ISL_424089	2020-03-13	Europe	/	United	Kingdom	/	England	Human	Original	Illumina	NextSeq	PHE	pipeline	(BWA-SAMtools-Quasibam)	Stretches	of	NNNs	(2.00%	of	overall
hCoV-19/England/20129105404/2020	EPI_ISL_424090	2020-03-13	Europe	/	United	Kingdom	/	England	Human	Original	Illumina	NextSeq	PHE	pipeline	(BWA-SAMtools-Quasibam)	Stretches	of	NNNs	(1.79%	of	overall
hCoV-19/England/20129106504/2020	EPI_ISL_424091	2020-03-11	Europe	/	United	Kingdom	/	England	Human	Original	Illumina	NextSeq	PHE	pipeline	(BWA-SAMtools-Quasibam)	Stretches	of	NNNs	(2.96%	of	overall
hCoV-19/England/20129108104/2020	EPI_ISL_424092	2020-03-11	Europe	/	United	Kingdom	/	England	Human	Original	Illumina	NextSeq	PHE	pipeline	(BWA-SAMtools-Quasibam)	Stretches	of	NNNs	(1.47%	of	overall
hCoV-19/England/20129109104/2020	EPI_ISL_424093	2020-03-12	Europe	/	United	Kingdom	/	England	Human	Original	Illumina	NextSeq	PHE	pipeline	(BWA-SAMtools-Quasibam)	Stretches	of	NNNs	(1.74%	of	overall
hCoV-19/England/20129109504/2020	EPI_ISL_424094	2020-03-12	Europe	/	United	Kingdom	/	England	Human	Original	Illumina	NextSeq	PHE	pipeline	(BWA-SAMtools-Quasibam)	Stretches	of	NNNs	(1.47%	of	overall
hCoV-19/England/20129111704/2020	EPI_ISL_424095	2020-03-10	Europe	/	United	Kingdom	/	England	Human	Original	Illumina	NextSeq	PHE	pipeline	(BWA-SAMtools-Quasibam)	Stretches	of	NNNs	(1.87%	of	overall
hCoV-19/England/20129111904/2020	EPI_ISL_424096	2020-03-11	Europe	/	United	Kingdom	/	England	Human	Original	Illumina	NextSeq	PHE	pipeline	(BWA-SAMtools-Quasibam)	Stretches	of	NNNs	(1.75%	of	overall
hCoV-19/England/20129114604/2020	EPI_ISL_424097	2020-03-21	Europe	/	United	Kingdom	/	England	Human	Original	Illumina	NextSeq	PHE	pipeline	(BWA-SAMtools-Quasibam)	Stretches	of	NNNs	(2.03%	of	overall
hCoV-19/England/20129114704/2020	EPI_ISL_424098	2020-03-21	Europe	/	United	Kingdom	/	England	Human	Original	Illumina	NextSeq	PHE	pipeline	(BWA-SAMtools-Quasibam)	Stretches	of	NNNs	(1.25%	of	overall
hCoV-19/England/20129122404/2020	EPI_ISL_424099	2020-03-13	Europe	/	United	Kingdom	/	England	Human	Original	Illumina	NextSeq	PHE	pipeline	(BWA-SAMtools-Quasibam)	Stretches	of	NNNs	(1.55%	of	overall
hCoV-19/USA/WA-UW-1879/2020	EPI_ISL_424300	2020-03-21	North	America	/	USA	/	Washington	Human	Original	unknown	unknown	B.1	GH
hCoV-19/USA/WA-UW-1948/2020	EPI_ISL_424301	2020-03-24	North	America	/	USA	/	Washington	Human	Original	unknown	unknown	NS8_G8stop	results	in	94.2%	truncation	of	the	protein	sequence.
hCoV-19/USA/WA-UW-1878/2020	EPI_ISL_424302	2020-03-24	North	America	/	USA	/	Washington	Human	Original	unknown	unknown	Insertion	of	3	nucleotides	when	compared	to	the	reference
hCoV-19/USA/OR-UW-1937/2020	EPI_ISL_424303	2020-03-21	North	America	/	USA	/	Oregon	Human	Original	unknown	unknown	Stretches	of	NNNs	(2.51%	of	overall	sequence).	warn	A.1
hCoV-19/USA/WA-UW-1930/2020	EPI_ISL_424304	2020-03-24	North	America	/	USA	/	Washington	Human	Original	unknown	unknown	B.1.26	GH
hCoV-19/USA/WA-UW-1877/2020	EPI_ISL_424305	2020-03-24	North	America	/	USA	/	Washington	Human	Original	unknown	unknown	Gap	of	3	nucleotides	when	compared	to	the	reference
hCoV-19/USA/WA-UW-1874/2020	EPI_ISL_424306	2020-03-23	North	America	/	USA	/	Washington	Human	Original	unknown	unknown	B.1	GH
hCoV-19/USA/OR-UW-1885/2020	EPI_ISL_424307	2020-03-23	North	America	/	USA	/	Oregon	Human	Original	unknown	unknown	Insertion	of	5	nucleotides	when	compared	to	the	reference
hCoV-19/USA/OR-UW-1887/2020	EPI_ISL_424308	2020-03-22	North	America	/	USA	/	Oregon	Human	Original	unknown	unknown	A.1	S
hCoV-19/USA/WA-UW-1881/2020	EPI_ISL_424309	2020-03-24	North	America	/	USA	/	Washington	Human	Original	unknown	unknown	B.1.21	GH
hCoV-19/USA/WA-UW-1888/2020	EPI_ISL_424310	2020-03-23	North	America	/	USA	/	Washington	Human	Original	unknown	unknown	B.1.21	GH
hCoV-19/USA/WA-UW-1880/2020	EPI_ISL_424311	2020-03-24	North	America	/	USA	/	Washington	Human	Original	unknown	unknown	B.1	GH
hCoV-19/USA/WA-UW-1955/2020	EPI_ISL_424312	2020-03-24	North	America	/	USA	/	Washington	Human	Original	unknown	unknown	B.1.21	GH
hCoV-19/USA/WA-UW-1956/2020	EPI_ISL_424313	2020-03-24	North	America	/	USA	/	Washington	Human	Original	unknown	unknown	B.1.21	GH
hCoV-19/USA/WA-UW-1921/2020	EPI_ISL_424314	2020-03-24	North	America	/	USA	/	Washington	Human	Original	unknown	unknown	B.1	GH
hCoV-19/USA/ID-UW-1957/2020	EPI_ISL_424315	2020-03-20	North	America	/	USA	/	Idaho	Human	Original	unknown	unknown	NS3_I63stop	results	in	77.5%	truncation	of	the	protein	sequence.
hCoV-19/USA/WA-UW-1890/2020	EPI_ISL_424316	2020-03-24	North	America	/	USA	/	Washington	Human	Original	unknown	unknown	B.1.21	GH
hCoV-19/USA/WA-UW-1928/2020	EPI_ISL_424317	2020-03-24	North	America	/	USA	/	Washington	Human	Original	unknown	unknown	B.1	GH
hCoV-19/USA/ID-UW-1938/2020	EPI_ISL_424318	2020-03-22	North	America	/	USA	/	Idaho	Human	Original	unknown	unknown	Gap	of	9	nucleotides	when	compared	to	the	reference
hCoV-19/USA/ID-UW-1935/2020	EPI_ISL_424319	2020-03-22	North	America	/	USA	/	Idaho	Human	Original	unknown	unknown	B.1.2	GH
hCoV-19/USA/ID-UW-1939/2020	EPI_ISL_424320	2020-03-21	North	America	/	USA	/	Idaho	Human	Original	unknown	unknown	Stretches	of	NNNs	(1.63%	of	overall	sequence).	warn	B.1.2
hCoV-19/USA/ID-UW-1925/2020	EPI_ISL_424321	2020-03-20	North	America	/	USA	/	Idaho	Human	Original	unknown	unknown	B.1.2	GH
hCoV-19/USA/ID-UW-1934/2020	EPI_ISL_424322	2020-03-20	North	America	/	USA	/	Idaho	Human	Original	unknown	unknown	B.1.2	GH
hCoV-19/USA/WA-UW-1944/2020	EPI_ISL_424323	2020-03-24	North	America	/	USA	/	Washington	Human	Original	unknown	unknown	A.1	S
hCoV-19/USA/WA-UW-1965/2020	EPI_ISL_424324	2020-03-24	North	America	/	USA	/	Washington	Human	Original	unknown	unknown	B.1.21	GH
hCoV-19/USA/WA-UW-1954/2020	EPI_ISL_424325	2020-03-24	North	America	/	USA	/	Washington	Human	Original	unknown	unknown	B.1	GH
hCoV-19/USA/WA-UW-1968/2020	EPI_ISL_424326	2020-03-20	North	America	/	USA	/	Washington	Human	Original	unknown	unknown	A.1	S
hCoV-19/USA/WA-UW-1947/2020	EPI_ISL_424327	2020-03-23	North	America	/	USA	/	Washington	Human	Original	unknown	unknown	Insertion	of	155	nucleotide(s)	found	at	refpos	28086	(FRAMESHIFT).
hCoV-19/USA/WA-UW-1963/2020	EPI_ISL_424328	2020-03-24	North	America	/	USA	/	Washington	Human	Original	unknown	unknown	Stretches	of	NNNs	(4.78%	of	overall	sequence).	warn	B.1
hCoV-19/USA/WA-UW-1984/2020	EPI_ISL_424329	2020-03-24	North	America	/	USA	/	Washington	Human	Original	unknown	unknown	A.1	S
hCoV-19/USA/WA-UW-1865/2020	EPI_ISL_424330	2020-03-23	North	America	/	USA	/	Washington	Human	Original	unknown	unknown	B.1	GH
hCoV-19/USA/WA-UW-1907/2020	EPI_ISL_424331	2020-03-22	North	America	/	USA	/	Washington	Human	Original	unknown	unknown	B.1.21	GH
hCoV-19/USA/WA-UW-1917/2020	EPI_ISL_424332	2020-03-22	North	America	/	USA	/	Washington	Human	Original	unknown	unknown	B.1.1	GR
hCoV-19/USA/WA-UW-2006/2020	EPI_ISL_424333	2020-03-24	North	America	/	USA	/	Washington	Human	Original	unknown	unknown	B.1.21	GH
hCoV-19/USA/WA-UW-1994/2020	EPI_ISL_424334	2020-03-24	North	America	/	USA	/	Washington	Human	Original	unknown	unknown	B.1.21	GH
hCoV-19/USA/WA-UW-1998/2020	EPI_ISL_424335	2020-03-24	North	America	/	USA	/	Washington	Human	Original	unknown	unknown	B.1	GH
hCoV-19/USA/WA-UW-1988/2020	EPI_ISL_424336	2020-03-24	North	America	/	USA	/	Washington	Human	Original	unknown	unknown	A.1	S
hCoV-19/USA/WA-UW-1977/2020	EPI_ISL_424337	2020-03-24	North	America	/	USA	/	Washington	Human	Original	unknown	unknown	B.1.21	GH
hCoV-19/Iceland/356/2020	EPI_ISL_424380	2020-03-19	Europe	/	Iceland	/	Reykjavik	Human	Original	Illumina	Miseq	Mpileup	B.1	G
hCoV-19/Iceland/357/2020	EPI_ISL_424381	2020-03-19	Europe	/	Iceland	/	Reykjavik	Human	Original	Illumina	Miseq	Mpileup	B.2	V
hCoV-19/Iceland/358/2020	EPI_ISL_424382	2020-03-19	Europe	/	Iceland	/	Reykjavik	Human	Original	Illumina	Miseq	Mpileup	B.2	V
hCoV-19/Iceland/359/2020	EPI_ISL_424383	2020-03-19	Europe	/	Iceland	/	Reykjavik	Human	Original	Illumina	Miseq	Mpileup	B.1.1	GR
hCoV-19/Iceland/360/2020	EPI_ISL_424384	2020-03-19	Europe	/	Iceland	/	Reykjavik	Human	Original	Illumina	Miseq	Mpileup	B.1.1.17	GR
hCoV-19/Iceland/361/2020	EPI_ISL_424385	2020-03-19	Europe	/	Iceland	/	Reykjavik	Human	Original	Illumina	Miseq	Mpileup	B.1	G
hCoV-19/Iceland/362/2020	EPI_ISL_424386	2020-03-19	Europe	/	Iceland	/	Reykjavik	Human	Original	Illumina	Miseq	Mpileup	Stretches	of	NNNs	(3.14%	of	overall	sequence).	NS7b	without
hCoV-19/Iceland/363/2020	EPI_ISL_424387	2020-03-19	Europe	/	Iceland	/	Reykjavik	Human	Original	Illumina	Miseq	Mpileup	B.1	G
hCoV-19/Iceland/364/2020	EPI_ISL_424388	2020-03-19	Europe	/	Iceland	/	Reykjavik	Human	Original	Illumina	Miseq	Mpileup	B.1	GH
hCoV-19/Iceland/365/2020	EPI_ISL_424389	2020-03-19	Europe	/	Iceland	/	Reykjavik	Human	Original	Illumina	Miseq	Mpileup	B.1.1	GR
hCoV-19/Iceland/366/2020	EPI_ISL_424390	2020-03-19	Europe	/	Iceland	/	Reykjavik	Human	Original	Illumina	Miseq	Mpileup	B.1.1	GR
hCoV-19/Iceland/367/2020	EPI_ISL_424391	2020-03-19	Europe	/	Iceland	/	Reykjavik	Human	Original	Illumina	Miseq	Mpileup	B.1	G
hCoV-19/Iceland/368/2020	EPI_ISL_424392	2020-03-19	Europe	/	Iceland	/	Reykjavik	Human	Original	Illumina	Miseq	Mpileup	B.1	G
hCoV-19/Iceland/369/2020	EPI_ISL_424393	2020-03-19	Europe	/	Iceland	/	Reykjavik	Human	Original	Illumina	Miseq	Mpileup	B.1	G
hCoV-19/Iceland/370/2020	EPI_ISL_424394	2020-03-19	Europe	/	Iceland	/	Reykjavik	Human	Original	Illumina	MiSeq	Mpileup	B.1	G
hCoV-19/Iceland/371/2020	EPI_ISL_424395	2020-03-19	Europe	/	Iceland	/	Reykjavik	Human	Original	Illumina	MiSeq	Mpileup	B.1	G
hCoV-19/Iceland/372/2020	EPI_ISL_424396	2020-03-19	Europe	/	Iceland	/	Reykjavik	Human	Original	Illumina	Miseq	Mpileup	B.18	L
hCoV-19/England/CAMB-74508/2020	EPI_ISL_425300	2020-03-28	Europe	/	United	Kingdom	/	England	Human	Original	unknown	OXFORD_NANOPORE	MinION	unknown	B.1.1.1	GR
hCoV-19/England/CAMB-74517/2020	EPI_ISL_425301	2020-03-27	Europe	/	United	Kingdom	/	England	Human	Original	unknown	OXFORD_NANOPORE	MinION	unknown	B.1.1	GR
hCoV-19/England/CAMB-74526/2020	EPI_ISL_425302	2020-03-27	Europe	/	United	Kingdom	/	England	Human	Original	unknown	OXFORD_NANOPORE	MinION	unknown	Long	stretches	of	NNNs	(7.53%	of	overall
hCoV-19/England/CAMB-74535/2020	EPI_ISL_425303	2020-03-27	Europe	/	United	Kingdom	/	England	Human	Original	unknown	OXFORD_NANOPORE	MinION	unknown	B.1.1	GR
hCoV-19/England/CAMB-74544/2020	EPI_ISL_425304	2020-03-28	Europe	/	United	Kingdom	/	England	Human	Original	unknown	OXFORD_NANOPORE	MinION	unknown	B.1.1	GR
hCoV-19/England/CAMB-74553/2020	EPI_ISL_425305	2020-03-28	Europe	/	United	Kingdom	/	England	Human	Original	unknown	OXFORD_NANOPORE	MinION	unknown	B.1.1	GR
hCoV-19/England/CAMB-74562/2020	EPI_ISL_425306	2020-03-28	Europe	/	United	Kingdom	/	England	Human	Original	unknown	OXFORD_NANOPORE	MinION	unknown	B.1.1	GR
hCoV-19/England/CAMB-74571/2020	EPI_ISL_425307	2020-03-28	Europe	/	United	Kingdom	/	England	Human	Original	unknown	OXFORD_NANOPORE	MinION	unknown	B.1	G
hCoV-19/England/CAMB-74580/2020	EPI_ISL_425308	2020-03-28	Europe	/	United	Kingdom	/	England	Human	Original	unknown	OXFORD_NANOPORE	MinION	unknown	B.2	V
hCoV-19/England/CAMB-7459F/2020	EPI_ISL_425309	2020-03-30	Europe	/	United	Kingdom	/	England	Human	Original	unknown	OXFORD_NANOPORE	MinION	unknown	B.1	G
hCoV-19/England/CAMB-745AE/2020	EPI_ISL_425310	2020-03-27	Europe	/	United	Kingdom	/	England	Human	Original	unknown	OXFORD_NANOPORE	MinION	unknown	B.1	G
hCoV-19/England/CAMB-745BD/2020	EPI_ISL_425311	2020-03-27	Europe	/	United	Kingdom	/	England	Human	Original	unknown	OXFORD_NANOPORE	MinION	unknown	B.1	G
hCoV-19/England/CAMB-745CC/2020	EPI_ISL_425312	2020-03-29	Europe	/	United	Kingdom	/	England	Human	Original	unknown	OXFORD_NANOPORE	MinION	unknown	B.1	G
hCoV-19/England/CAMB-745DB/2020	EPI_ISL_425313	2020-03-28	Europe	/	United	Kingdom	/	England	Human	Original	unknown	OXFORD_NANOPORE	MinION	unknown	B.1	G
hCoV-19/England/CAMB-745EA/2020	EPI_ISL_425314	2020-03-26	Europe	/	United	Kingdom	/	England	Human	Original	unknown	OXFORD_NANOPORE	MinION	unknown	B.1	G
hCoV-19/England/CAMB-74605/2020	EPI_ISL_425315	2020-03-24	Europe	/	United	Kingdom	/	England	Human	Original	unknown	OXFORD_NANOPORE	MinION	unknown	B.1	G
hCoV-19/England/CAMB-74614/2020	EPI_ISL_425316	2020-03-22	Europe	/	United	Kingdom	/	England	Human	Original	unknown	OXFORD_NANOPORE	MinION	unknown	B.2.1	V
hCoV-19/England/CAMB-74623/2020	EPI_ISL_425317	2020-03-22	Europe	/	United	Kingdom	/	England	Human	Original	unknown	OXFORD_NANOPORE	MinION	unknown	B.2	V
hCoV-19/England/CAMB-74641/2020	EPI_ISL_425318	2020-03-20	Europe	/	United	Kingdom	/	England	Human	Original	unknown	OXFORD_NANOPORE	MinION	unknown	B.1.98	G
hCoV-19/England/CAMB-74650/2020	EPI_ISL_425319	2020-03-28	Europe	/	United	Kingdom	/	England	Human	Original	unknown	OXFORD_NANOPORE	MinION	unknown	Gap	of	3	nucleotides	when	compared	to
hCoV-19/England/CAMB-7467E/2020	EPI_ISL_425320	2020-03-28	Europe	/	United	Kingdom	/	England	Human	Original	unknown	OXFORD_NANOPORE	MinION	unknown	Long	stretches	of	NNNs	(5.54%	of	overall
hCoV-19/England/CAMB-7468D/2020	EPI_ISL_425321	2020-03-29	Europe	/	United	Kingdom	/	England	Human	Original	unknown	OXFORD_NANOPORE	MinION	unknown	B.1.1	GR
hCoV-19/England/CAMB-7469C/2020	EPI_ISL_425322	2020-03-29	Europe	/	United	Kingdom	/	England	Human	Original	unknown	OXFORD_NANOPORE	MinION	unknown	B.1	GH
hCoV-19/England/CAMB-746AB/2020	EPI_ISL_425323	2020-03-29	Europe	/	United	Kingdom	/	England	Human	Original	unknown	OXFORD_NANOPORE	MinION	unknown	B.1.1	GR
hCoV-19/England/CAMB-746BA/2020	EPI_ISL_425324	2020-03-29	Europe	/	United	Kingdom	/	England	Human	Original	unknown	OXFORD_NANOPORE	MinION	unknown	Gap	of	3	nucleotides	when	compared	to
hCoV-19/England/CAMB-746D8/2020	EPI_ISL_425325	2020-03-29	Europe	/	United	Kingdom	/	England	Human	Original	unknown	OXFORD_NANOPORE	MinION	unknown	B.2.1	V
hCoV-19/England/CAMB-74702/2020	EPI_ISL_425326	2020-03-29	Europe	/	United	Kingdom	/	England	Human	Original	unknown	OXFORD_NANOPORE	MinION	unknown	B.1.1	GR
hCoV-19/England/CAMB-74711/2020	EPI_ISL_425327	2020-03-29	Europe	/	United	Kingdom	/	England	Human	Original	unknown	OXFORD_NANOPORE	MinION	unknown	B.1	G
hCoV-19/England/CAMB-74720/2020	EPI_ISL_425328	2020-03-29	Europe	/	United	Kingdom	/	England	Human	Original	unknown	OXFORD_NANOPORE	MinION	unknown	Stretches	of	NNNs	(2.81%	of	overall	sequence).
hCoV-19/England/CAMB-7473F/2020	EPI_ISL_425329	2020-03-29	Europe	/	United	Kingdom	/	England	Human	Original	unknown	OXFORD_NANOPORE	MinION	unknown	Stretches	of	NNNs	(2.73%	of	overall	sequence).
hCoV-19/England/CAMB-7474E/2020	EPI_ISL_425330	2020-03-29	Europe	/	United	Kingdom	/	England	Human	Original	unknown	OXFORD_NANOPORE	MinION	unknown	Long	stretches	of	NNNs	(7.98%	of	overall
hCoV-19/England/CAMB-7475D/2020	EPI_ISL_425331	2020-03-29	Europe	/	United	Kingdom	/	England	Human	Original	unknown	OXFORD_NANOPORE	MinION	unknown	B.1.1	GR
hCoV-19/England/CAMB-7476C/2020	EPI_ISL_425332	2020-03-29	Europe	/	United	Kingdom	/	England	Human	Original	unknown	OXFORD_NANOPORE	MinION	unknown	Gap	of	9	nucleotides	when	compared	to
hCoV-19/England/CAMB-7477B/2020	EPI_ISL_425333	2020-03-29	Europe	/	United	Kingdom	/	England	Human	Original	unknown	OXFORD_NANOPORE	MinION	unknown	B.1	G
hCoV-19/England/CAMB-748D2/2020	EPI_ISL_425334	2020-03-29	Europe	/	United	Kingdom	/	England	Human	Original	unknown	OXFORD_NANOPORE	MinION	unknown	Stretches	of	NNNs	(2.50%	of	overall	sequence).
hCoV-19/England/CAMB-748E1/2020	EPI_ISL_425335	2020-03-28	Europe	/	United	Kingdom	/	England	Human	Original	unknown	OXFORD_NANOPORE	MinION	unknown	B.1.1	GR
hCoV-19/England/CAMB-748F0/2020	EPI_ISL_425336	2020-03-28	Europe	/	United	Kingdom	/	England	Human	Original	unknown	OXFORD_NANOPORE	MinION	unknown	Stretches	of	NNNs	(1.72%	of	overall	sequence).
hCoV-19/England/CAMB-7490C/2020	EPI_ISL_425337	2020-03-28	Europe	/	United	Kingdom	/	England	Human	Original	unknown	OXFORD_NANOPORE	MinION	unknown	Stretches	of	NNNs	(1.74%	of	overall	sequence).
hCoV-19/England/CAMB-7491B/2020	EPI_ISL_425338	2020-03-28	Europe	/	United	Kingdom	/	England	Human	Original	unknown	OXFORD_NANOPORE	MinION	unknown	B.1.1	GR
hCoV-19/England/CAMB-7492A/2020	EPI_ISL_425339	2020-03-28	Europe	/	United	Kingdom	/	England	Human	Original	unknown	OXFORD_NANOPORE	MinION	unknown	B.1.1.64	GR
hCoV-19/England/CAMB-74984/2020	EPI_ISL_425340	2020-03-20	Europe	/	United	Kingdom	/	England	Human	Original	unknown	OXFORD_NANOPORE	MinION	unknown	Long	stretches	of	NNNs	(8.99%	of	overall
hCoV-19/England/CAMB-749A2/2020	EPI_ISL_425341	2020-03-18	Europe	/	United	Kingdom	/	England	Human	Original	unknown	OXFORD_NANOPORE	MinION	unknown	Long	stretches	of	NNNs	(9.58%	of	overall
hCoV-19/England/CAMB-74A09/2020	EPI_ISL_425342	2020-03-18	Europe	/	United	Kingdom	/	England	Human	Original	unknown	OXFORD_NANOPORE	MinION	unknown	B.2	O
hCoV-19/England/CAMB-74A18/2020	EPI_ISL_425343	2020-03-18	Europe	/	United	Kingdom	/	England	Human	Original	unknown	OXFORD_NANOPORE	MinION	unknown	Long	stretches	of	NNNs	(5.51%	of	overall
hCoV-19/England/CAMB-74A72/2020	EPI_ISL_425344	2020-03-17	Europe	/	United	Kingdom	/	England	Human	Original	unknown	OXFORD_NANOPORE	MinION	unknown	Stretches	of	NNNs	(1.11%	of	overall	sequence).
hCoV-19/England/CAMB-74ABE/2020	EPI_ISL_425345	2020-03-17	Europe	/	United	Kingdom	/	England	Human	Original	unknown	OXFORD_NANOPORE	MinION	unknown	Stretches	of	NNNs	(4.54%	of	overall	sequence).
hCoV-19/England/CAMB-74B24/2020	EPI_ISL_425346	2020	Europe	/	United	Kingdom	/	England	Human	Original	unknown	OXFORD_NANOPORE	MinION	unknown	Stretches	of	NNNs	(1.70%	of	overall	sequence).
hCoV-19/England/CAMB-74B33/2020	EPI_ISL_425347	2020-03-18	Europe	/	United	Kingdom	/	England	Human	Original	unknown	OXFORD_NANOPORE	MinION	unknown	Stretches	of	NNNs	(2.80%	of	overall	sequence).
hCoV-19/England/CAMB-74B42/2020	EPI_ISL_425348	2020-03-18	Europe	/	United	Kingdom	/	England	Human	Original	unknown	OXFORD_NANOPORE	MinION	unknown	B.1.1	GR
hCoV-19/England/CAMB-74B51/2020	EPI_ISL_425349	2020-03-17	Europe	/	United	Kingdom	/	England	Human	Original	unknown	OXFORD_NANOPORE	MinION	unknown	Stretches	of	NNNs	(4.45%	of	overall	sequence).
hCoV-19/England/CAMB-74B60/2020	EPI_ISL_425350	2020-03-18	Europe	/	United	Kingdom	/	England	Human	Original	unknown	OXFORD_NANOPORE	MinION	unknown	Long	stretches	of	NNNs	(5.38%	of	overall
hCoV-19/England/CAMB-74B9D/2020	EPI_ISL_425351	2020-03-17	Europe	/	United	Kingdom	/	England	Human	Original	unknown	OXFORD_NANOPORE	MinION	unknown	B.2.1	V
hCoV-19/England/CAMB-74BAC/2020	EPI_ISL_425352	2020-03-17	Europe	/	United	Kingdom	/	England	Human	Original	unknown	OXFORD_NANOPORE	MinION	unknown	B.2.1	V
hCoV-19/England/CAMB-74BBB/2020	EPI_ISL_425353	2020-03-17	Europe	/	United	Kingdom	/	England	Human	Original	unknown	OXFORD_NANOPORE	MinION	unknown	Long	stretches	of	NNNs	(8.98%	of	overall
hCoV-19/England/CAMB-74BCA/2020	EPI_ISL_425354	2020-03-17	Europe	/	United	Kingdom	/	England	Human	Original	unknown	OXFORD_NANOPORE	MinION	unknown	Stretches	of	NNNs	(2.47%	of	overall	sequence).
hCoV-19/England/CAMB-74BF7/2020	EPI_ISL_425355	2020-03-17	Europe	/	United	Kingdom	/	England	Human	Original	unknown	OXFORD_NANOPORE	MinION	unknown	Long	stretches	of	NNNs	(8.19%	of	overall
hCoV-19/England/CAMB-74C03/2020	EPI_ISL_425356	2020-03-16	Europe	/	United	Kingdom	/	England	Human	Original	unknown	OXFORD_NANOPORE	MinION	unknown	Stretches	of	NNNs	(4.48%	of	overall	sequence).
hCoV-19/England/CAMB-74C12/2020	EPI_ISL_425357	2020-03-17	Europe	/	United	Kingdom	/	England	Human	Original	unknown	OXFORD_NANOPORE	MinION	unknown	Stretches	of	NNNs	(3.61%	of	overall	sequence).
hCoV-19/England/CAMB-74C21/2020	EPI_ISL_425358	2020-03-16	Europe	/	United	Kingdom	/	England	Human	Original	unknown	OXFORD_NANOPORE	MinION	unknown	B.2.1	V
hCoV-19/England/CAMB-74C30/2020	EPI_ISL_425359	2020-03-17	Europe	/	United	Kingdom	/	England	Human	Original	unknown	OXFORD_NANOPORE	MinION	unknown	B.1.1	GR
hCoV-19/England/CAMB-74C4F/2020	EPI_ISL_425360	2020-03-19	Europe	/	United	Kingdom	/	England	Human	Original	unknown	OXFORD_NANOPORE	MinION	unknown	Long	stretches	of	NNNs	(6.39%	of	overall
hCoV-19/England/CAMB-74C5E/2020	EPI_ISL_425361	2020-03-19	Europe	/	United	Kingdom	/	England	Human	Original	unknown	OXFORD_NANOPORE	MinION	unknown	B.1.1	GR
hCoV-19/England/CAMB-74C8B/2020	EPI_ISL_425362	2020-03-17	Europe	/	United	Kingdom	/	England	Human	Original	unknown	OXFORD_NANOPORE	MinION	unknown	B.2.1	O
hCoV-19/England/CAMB-74CA9/2020	EPI_ISL_425363	2020-03-16	Europe	/	United	Kingdom	/	England	Human	Original	unknown	OXFORD_NANOPORE	MinION	unknown	Stretches	of	NNNs	(1.83%	of	overall	sequence).
hCoV-19/England/CAMB-74CC7/2020	EPI_ISL_425364	2020-03-18	Europe	/	United	Kingdom	/	England	Human	Original	unknown	OXFORD_NANOPORE	MinION	unknown	Stretches	of	NNNs	(4.33%	of	overall	sequence).
hCoV-19/England/CAMB-74CD6/2020	EPI_ISL_425365	2020-03-17	Europe	/	United	Kingdom	/	England	Human	Original	unknown	OXFORD_NANOPORE	MinION	unknown	Stretches	of	NNNs	(1.85%	of	overall	sequence).
hCoV-19/England/CAMB-74CF4/2020	EPI_ISL_425366	2020-03-17	Europe	/	United	Kingdom	/	England	Human	Original	unknown	OXFORD_NANOPORE	MinION	unknown	Long	stretches	of	NNNs	(7.25%	of	overall
hCoV-19/England/CAMB-74D00/2020	EPI_ISL_425367	2020-03-18	Europe	/	United	Kingdom	/	England	Human	Original	unknown	OXFORD_NANOPORE	MinION	unknown	Long	stretches	of	NNNs	(5.52%	of	overall
hCoV-19/England/CAMB-74D1F/2020	EPI_ISL_425368	2020-03-16	Europe	/	United	Kingdom	/	England	Human	Original	unknown	OXFORD_NANOPORE	MinION	unknown	Long	stretches	of	NNNs	(8.10%	of	overall
hCoV-19/England/CAMB-74D2E/2020	EPI_ISL_425369	2020-03-19	Europe	/	United	Kingdom	/	England	Human	Original	unknown	OXFORD_NANOPORE	MinION	unknown	Stretches	of	NNNs	(2.30%	of	overall	sequence).
hCoV-19/England/CAMB-74D3D/2020	EPI_ISL_425370	2020-03-19	Europe	/	United	Kingdom	/	England	Human	Original	unknown	OXFORD_NANOPORE	MinION	unknown	Long	stretches	of	NNNs	(7.04%	of	overall
hCoV-19/England/CAMB-74D4C/2020	EPI_ISL_425371	2020-03-19	Europe	/	United	Kingdom	/	England	Human	Original	unknown	OXFORD_NANOPORE	MinION	unknown	NSP11	without	BLAST	coverage.	warn	B.1.1	GR
hCoV-19/England/CAMB-74D5B/2020	EPI_ISL_425373	2020-03-19	Europe	/	United	Kingdom	/	England	Human	Original	unknown	OXFORD_NANOPORE	MinION	unknown	B.1.1.33	GR
hCoV-19/England/CAMB-74D6A/2020	EPI_ISL_425374	2020-03-19	Europe	/	United	Kingdom	/	England	Human	Original	unknown	OXFORD_NANOPORE	MinION	unknown	B.1	G
hCoV-19/England/CAMB-74DE2/2020	EPI_ISL_425375	2020-03-18	Europe	/	United	Kingdom	/	England	Human	Original	unknown	OXFORD_NANOPORE	MinION	unknown	Long	stretches	of	NNNs	(9.29%	of	overall
hCoV-19/England/CAMB-74DF1/2020	EPI_ISL_425376	2020-03-18	Europe	/	United	Kingdom	/	England	Human	Original	unknown	OXFORD_NANOPORE	MinION	unknown	Stretches	of	NNNs	(1.80%	of	overall	sequence).
hCoV-19/England/CAMB-74E0D/2020	EPI_ISL_425377	2020-03-18	Europe	/	United	Kingdom	/	England	Human	Original	unknown	OXFORD_NANOPORE	MinION	unknown	Long	stretches	of	NNNs	(5.65%	of	overall
hCoV-19/England/CAMB-74E49/2020	EPI_ISL_425378	2020-03-17	Europe	/	United	Kingdom	/	England	Human	Original	unknown	OXFORD_NANOPORE	MinION	unknown	B.2.1	O
hCoV-19/England/CAMB-74E58/2020	EPI_ISL_425379	2020-03-18	Europe	/	United	Kingdom	/	England	Human	Original	unknown	OXFORD_NANOPORE	MinION	unknown	Stretches	of	NNNs	(3.75%	of	overall	sequence).
hCoV-19/England/CAMB-74E67/2020	EPI_ISL_425380	2020-03-18	Europe	/	United	Kingdom	/	England	Human	Original	unknown	OXFORD_NANOPORE	MinION	unknown	B.1	G
hCoV-19/England/CAMB-74E76/2020	EPI_ISL_425381	2020-03-18	Europe	/	United	Kingdom	/	England	Human	Original	unknown	OXFORD_NANOPORE	MinION	unknown	Stretches	of	NNNs	(3.59%	of	overall	sequence).
hCoV-19/England/CAMB-74E85/2020	EPI_ISL_425382	2020-03-18	Europe	/	United	Kingdom	/	England	Human	Original	unknown	OXFORD_NANOPORE	MinION	unknown	B.2.6	O
hCoV-19/England/CAMB-74EA3/2020	EPI_ISL_425383	2020-03-17	Europe	/	United	Kingdom	/	England	Human	Original	unknown	OXFORD_NANOPORE	MinION	unknown	Stretches	of	NNNs	(2.01%	of	overall	sequence).
hCoV-19/England/CAMB-74EB2/2020	EPI_ISL_425384	2020-03-18	Europe	/	United	Kingdom	/	England	Human	Original	unknown	OXFORD_NANOPORE	MinION	unknown	Stretches	of	NNNs	(2.86%	of	overall	sequence).
hCoV-19/England/CAMB-74EC1/2020	EPI_ISL_425385	2020-03-18	Europe	/	United	Kingdom	/	England	Human	Original	unknown	OXFORD_NANOPORE	MinION	unknown	Long	stretches	of	NNNs	(8.01%	of	overall
hCoV-19/England/CAMB-7537E/2020	EPI_ISL_425386	2020	Europe	/	United	Kingdom	/	England	Human	Original	unknown	OXFORD_NANOPORE	MinION	unknown	Stretches	of	NNNs	(1.53%	of	overall	sequence).
hCoV-19/England/CAMB-75419/2020	EPI_ISL_425387	2020-03-13	Europe	/	United	Kingdom	/	England	Human	Original	unknown	OXFORD_NANOPORE	MinION	unknown	Stretches	of	NNNs	(2.53%	of	overall	sequence).
hCoV-19/England/CAMB-75437/2020	EPI_ISL_425388	2020-03-14	Europe	/	United	Kingdom	/	England	Human	Original	unknown	OXFORD_NANOPORE	MinION	unknown	Stretches	of	NNNs	(1.88%	of	overall	sequence).
hCoV-19/England/CAMB-75455/2020	EPI_ISL_425389	2020-03-16	Europe	/	United	Kingdom	/	England	Human	Original	unknown	OXFORD_NANOPORE	MinION	unknown	Stretches	of	NNNs	(2.78%	of	overall	sequence).
hCoV-19/England/CAMB-75464/2020	EPI_ISL_425390	2020-03-14	Europe	/	United	Kingdom	/	England	Human	Original	unknown	OXFORD_NANOPORE	MinION	unknown	B.2	V
hCoV-19/England/CAMB-75473/2020	EPI_ISL_425391	2020-03-12	Europe	/	United	Kingdom	/	England	Human	Original	unknown	OXFORD_NANOPORE	MinION	unknown	Stretches	of	NNNs	(3.32%	of	overall	sequence).
hCoV-19/England/CAMB-75482/2020	EPI_ISL_425392	2020-03-13	Europe	/	United	Kingdom	/	England	Human	Original	unknown	OXFORD_NANOPORE	MinION	unknown	B.2.1	V
hCoV-19/England/CAMB-75491/2020	EPI_ISL_425393	2020-03-15	Europe	/	United	Kingdom	/	England	Human	Original	unknown	OXFORD_NANOPORE	MinION	unknown	B.2	V
hCoV-19/England/CAMB-754A0/2020	EPI_ISL_425394	2020-03-13	Europe	/	United	Kingdom	/	England	Human	Original	unknown	OXFORD_NANOPORE	MinION	unknown	Stretches	of	NNNs	(1.72%	of	overall	sequence).
hCoV-19/England/CAMB-754B7/2020	EPI_ISL_425395	2020-03-16	Europe	/	United	Kingdom	/	England	Human	Original	unknown	OXFORD_NANOPORE	MinION	unknown	B.2	V
hCoV-19/England/CAMB-754CE/2020	EPI_ISL_425396	2020-03-18	Europe	/	United	Kingdom	/	England	Human	Original	unknown	OXFORD_NANOPORE	MinION	unknown	Stretches	of	NNNs	(1.81%	of	overall	sequence).
hCoV-19/England/CAMB-754DD/2020	EPI_ISL_425397	2020-03-17	Europe	/	United	Kingdom	/	England	Human	Original	unknown	OXFORD_NANOPORE	MinION	unknown	Stretches	of	NNNs	(1.73%	of	overall	sequence).
hCoV-19/England/CAMB-754EC/2020	EPI_ISL_425398	2020-03-14	Europe	/	United	Kingdom	/	England	Human	Original	unknown	OXFORD_NANOPORE	MinION	unknown	B.2.1	V
hCoV-19/England/CAMB-754FB/2020	EPI_ISL_425399	2020-03-13	Europe	/	United	Kingdom	/	England	Human	Original	unknown	OXFORD_NANOPORE	MinION	unknown	Long	stretches	of	NNNs	(7.79%	of	overall
hCoV-19/England/NOTT-10E836/2020	EPI_ISL_425600	2020-03-25	Europe	/	United	Kingdom	/	England	Human	Original	unknown	OXFORD_NANOPORE	GridION	unknown	B.3	L
hCoV-19/England/NOTT-10E845/2020	EPI_ISL_425601	2020-03-24	Europe	/	United	Kingdom	/	England	Human	Original	unknown	OXFORD_NANOPORE	GridION	unknown	B.2.1	V
hCoV-19/England/NOTT-10E854/2020	EPI_ISL_425602	2020-03-25	Europe	/	United	Kingdom	/	England	Human	Original	unknown	OXFORD_NANOPORE	GridION	unknown	Stretches	of	NNNs	(1.99%	of	overall	sequence).
hCoV-19/England/NOTT-10E872/2020	EPI_ISL_425603	2020-03-22	Europe	/	United	Kingdom	/	England	Human	Original	unknown	OXFORD_NANOPORE	GridION	unknown	B.2	V
hCoV-19/England/NOTT-10E881/2020	EPI_ISL_425604	2020-03-25	Europe	/	United	Kingdom	/	England	Human	Original	unknown	OXFORD_NANOPORE	GridION	unknown	Stretches	of	NNNs	(1.04%	of	overall	sequence).
hCoV-19/England/NOTT-10E890/2020	EPI_ISL_425605	2020-03-25	Europe	/	United	Kingdom	/	England	Human	Original	unknown	OXFORD_NANOPORE	GridION	unknown	Stretches	of	NNNs	(4.76%	of	overall	sequence).
hCoV-19/England/NOTT-10E8AF/2020	EPI_ISL_425606	2020-03-25	Europe	/	United	Kingdom	/	England	Human	Original	unknown	OXFORD_NANOPORE	GridION	unknown	Stretches	of	NNNs	(1.85%	of	overall	sequence).
hCoV-19/England/NOTT-10E8BE/2020	EPI_ISL_425607	2020-03-25	Europe	/	United	Kingdom	/	England	Human	Original	unknown	OXFORD_NANOPORE	GridION	unknown	Stretches	of	NNNs	(2.97%	of	overall	sequence).
hCoV-19/England/NOTT-10E8CD/2020	EPI_ISL_425608	2020-03-25	Europe	/	United	Kingdom	/	England	Human	Original	unknown	OXFORD_NANOPORE	GridION	unknown	Stretches	of	NNNs	(1.00%	of	overall	sequence).
hCoV-19/England/NOTT-10E8DC/2020	EPI_ISL_425609	2020-03-25	Europe	/	United	Kingdom	/	England	Human	Original	unknown	OXFORD_NANOPORE	GridION	unknown	Gap	of	3	nucleotides	when	compared	to
hCoV-19/England/NOTT-10E8EB/2020	EPI_ISL_425610	2020-03-29	Europe	/	United	Kingdom	/	England	Human	Original	unknown	OXFORD_NANOPORE	GridION	unknown	Stretches	of	NNNs	(1.51%	of	overall	sequence).
hCoV-19/England/NOTT-10E8FA/2020	EPI_ISL_425611	2020-03-29	Europe	/	United	Kingdom	/	England	Human	Original	unknown	OXFORD_NANOPORE	GridION	unknown	B.1	G
hCoV-19/England/NOTT-10E915/2020	EPI_ISL_425612	2020-03-29	Europe	/	United	Kingdom	/	England	Human	Original	unknown	OXFORD_NANOPORE	GridION	unknown	Stretches	of	NNNs	(4.53%	of	overall	sequence).
hCoV-19/England/NOTT-10E924/2020	EPI_ISL_425613	2020-03-30	Europe	/	United	Kingdom	/	England	Human	Original	unknown	OXFORD_NANOPORE	GridION	unknown	Stretches	of	NNNs	(3.72%	of	overall	sequence).
hCoV-19/England/NOTT-10E933/2020	EPI_ISL_425614	2020-03-29	Europe	/	United	Kingdom	/	England	Human	Original	unknown	OXFORD_NANOPORE	GridION	unknown	B.3	L
hCoV-19/England/NOTT-10E942/2020	EPI_ISL_425615	2020-03-29	Europe	/	United	Kingdom	/	England	Human	Original	unknown	OXFORD_NANOPORE	GridION	unknown	B.1.1	GR
hCoV-19/England/NOTT-10E951/2020	EPI_ISL_425616	2020-03-30	Europe	/	United	Kingdom	/	England	Human	Original	unknown	OXFORD_NANOPORE	GridION	unknown	B.1.1.41	GR
hCoV-19/England/NOTT-10E960/2020	EPI_ISL_425617	2020-03-29	Europe	/	United	Kingdom	/	England	Human	Original	unknown	OXFORD_NANOPORE	GridION	unknown	Stretches	of	NNNs	(2.10%	of	overall	sequence).
hCoV-19/England/NOTT-10E97F/2020	EPI_ISL_425618	2020-03-29	Europe	/	United	Kingdom	/	England	Human	Original	unknown	OXFORD_NANOPORE	GridION	unknown	B.1	G
hCoV-19/England/NOTT-10E99D/2020	EPI_ISL_425619	2020-03-29	Europe	/	United	Kingdom	/	England	Human	Original	unknown	OXFORD_NANOPORE	GridION	unknown	Long	stretches	of	NNNs	(5.60%	of	overall
hCoV-19/England/NOTT-10E9AC/2020	EPI_ISL_425620	2020-03-29	Europe	/	United	Kingdom	/	England	Human	Original	unknown	OXFORD_NANOPORE	GridION	unknown	B.1.98	G
hCoV-19/England/NOTT-10E9BB/2020	EPI_ISL_425621	2020-03-29	Europe	/	United	Kingdom	/	England	Human	Original	unknown	OXFORD_NANOPORE	GridION	unknown	B.1	G
hCoV-19/England/NOTT-10E9CA/2020	EPI_ISL_425622	2020-03-30	Europe	/	United	Kingdom	/	England	Human	Original	unknown	OXFORD_NANOPORE	GridION	unknown	B.1	G
hCoV-19/England/NOTT-10E9D9/2020	EPI_ISL_425623	2020-03-29	Europe	/	United	Kingdom	/	England	Human	Original	unknown	OXFORD_NANOPORE	GridION	unknown	B.1	G
hCoV-19/England/NOTT-10E9E8/2020	EPI_ISL_425624	2020-03-29	Europe	/	United	Kingdom	/	England	Human	Original	unknown	OXFORD_NANOPORE	GridION	unknown	Stretches	of	NNNs	(1.51%	of	overall	sequence).
hCoV-19/England/NOTT-10E9F7/2020	EPI_ISL_425625	2020-03-28	Europe	/	United	Kingdom	/	England	Human	Original	unknown	OXFORD_NANOPORE	GridION	unknown	Stretches	of	NNNs	(1.51%	of	overall	sequence).
hCoV-19/England/NOTT-10EA03/2020	EPI_ISL_425626	2020-03-28	Europe	/	United	Kingdom	/	England	Human	Original	unknown	OXFORD_NANOPORE	GridION	unknown	Stretches	of	NNNs	(1.99%	of	overall	sequence).
hCoV-19/England/NOTT-10EA21/2020	EPI_ISL_425627	2020-03-29	Europe	/	United	Kingdom	/	England	Human	Original	unknown	OXFORD_NANOPORE	GridION	unknown	B.2.1	V
hCoV-19/England/NOTT-10EA30/2020	EPI_ISL_425628	2020-03-30	Europe	/	United	Kingdom	/	England	Human	Original	unknown	OXFORD_NANOPORE	GridION	unknown	B.1.34	G
hCoV-19/England/NOTT-10EA4F/2020	EPI_ISL_425629	2020-03-29	Europe	/	United	Kingdom	/	England	Human	Original	unknown	OXFORD_NANOPORE	GridION	unknown	Stretches	of	NNNs	(1.02%	of	overall	sequence).
hCoV-19/England/NOTT-10EA5E/2020	EPI_ISL_425630	2020-03-29	Europe	/	United	Kingdom	/	England	Human	Original	unknown	OXFORD_NANOPORE	GridION	unknown	B.2.1	V
hCoV-19/England/NOTT-10EA6D/2020	EPI_ISL_425631	2020-03-29	Europe	/	United	Kingdom	/	England	Human	Original	unknown	OXFORD_NANOPORE	GridION	unknown	B.1.160.1	GH
hCoV-19/England/NOTT-10EA7C/2020	EPI_ISL_425632	2020-03-30	Europe	/	United	Kingdom	/	England	Human	Original	unknown	OXFORD_NANOPORE	GridION	unknown	Gap	of	3	nucleotides	when	compared	to
hCoV-19/England/NOTT-10EA8B/2020	EPI_ISL_425633	2020-03-29	Europe	/	United	Kingdom	/	England	Human	Original	unknown	OXFORD_NANOPORE	GridION	unknown	B.2	V
hCoV-19/England/NOTT-10EA9A/2020	EPI_ISL_425634	2020-03-29	Europe	/	United	Kingdom	/	England	Human	Original	unknown	OXFORD_NANOPORE	GridION	unknown	Stretches	of	NNNs	(2.79%	of	overall	sequence).
hCoV-19/England/NOTT-10EAA9/2020	EPI_ISL_425635	2020-03-30	Europe	/	United	Kingdom	/	England	Human	Original	unknown	OXFORD_NANOPORE	GridION	unknown	B.3	L
hCoV-19/England/NOTT-10EAB8/2020	EPI_ISL_425636	2020-03-30	Europe	/	United	Kingdom	/	England	Human	Original	unknown	OXFORD_NANOPORE	GridION	unknown	Stretches	of	NNNs	(1.93%	of	overall	sequence).
hCoV-19/England/NOTT-10EAC7/2020	EPI_ISL_425637	2020-03-30	Europe	/	United	Kingdom	/	England	Human	Original	unknown	OXFORD_NANOPORE	GridION	unknown	Gap	of	12	nucleotides	when	compared	to
hCoV-19/England/NOTT-10EAD6/2020	EPI_ISL_425638	2020-03-30	Europe	/	United	Kingdom	/	England	Human	Original	unknown	OXFORD_NANOPORE	GridION	unknown	Gap	of	3	nucleotides	when	compared	to
hCoV-19/England/NOTT-10EAE5/2020	EPI_ISL_425639	2020-03-30	Europe	/	United	Kingdom	/	England	Human	Original	unknown	OXFORD_NANOPORE	GridION	unknown	B.1	G
hCoV-19/England/NOTT-10EAF4/2020	EPI_ISL_425640	2020-03-30	Europe	/	United	Kingdom	/	England	Human	Original	unknown	OXFORD_NANOPORE	GridION	unknown	B.1.1.41	GR
hCoV-19/England/NOTT-10EB1F/2020	EPI_ISL_425641	2020-03-30	Europe	/	United	Kingdom	/	England	Human	Original	unknown	OXFORD_NANOPORE	GridION	unknown	B.2.2	V
hCoV-19/England/NOTT-10EB2E/2020	EPI_ISL_425642	2020-03-30	Europe	/	United	Kingdom	/	England	Human	Original	unknown	OXFORD_NANOPORE	GridION	unknown	B.2.1	V
hCoV-19/England/NOTT-10EB3D/2020	EPI_ISL_425643	2020-03-30	Europe	/	United	Kingdom	/	England	Human	Original	unknown	OXFORD_NANOPORE	GridION	unknown	B.1	GH
hCoV-19/England/NOTT-10EB6A/2020	EPI_ISL_425644	2020-03-17	Europe	/	United	Kingdom	/	England	Human	Original	unknown	OXFORD_NANOPORE	GridION	unknown	B.1	G
hCoV-19/England/NOTT-10EB79/2020	EPI_ISL_425645	2020-03-18	Europe	/	United	Kingdom	/	England	Human	Original	unknown	OXFORD_NANOPORE	GridION	unknown	B.1	G
hCoV-19/England/NOTT-10EB88/2020	EPI_ISL_425646	2020-03-12	Europe	/	United	Kingdom	/	England	Human	Original	unknown	OXFORD_NANOPORE	GridION	unknown	Stretches	of	NNNs	(1.03%	of	overall	sequence).
hCoV-19/Scotland/CVR100/2020	EPI_ISL_425647	2020-03-14	Europe	/	United	Kingdom	/	Scotland	Human	Original	unknown	ILLUMINA	MiSeq	unknown	B.2	V
hCoV-19/Scotland/CVR101/2020	EPI_ISL_425648	2020-03-14	Europe	/	United	Kingdom	/	Scotland	Human	Original	unknown	ILLUMINA	MiSeq	unknown	B.2.1	V
hCoV-19/Scotland/CVR102/2020	EPI_ISL_425649	2020-03-13	Europe	/	United	Kingdom	/	Scotland	Human	Original	unknown	ILLUMINA	MiSeq	unknown	Stretches	of	NNNs	(1.96%	of	overall	sequence).
hCoV-19/Scotland/CVR103/2020	EPI_ISL_425650	2020-03-13	Europe	/	United	Kingdom	/	Scotland	Human	Original	unknown	ILLUMINA	MiSeq	unknown	B.1.69	G
hCoV-19/Scotland/CVR104/2020	EPI_ISL_425651	2020-03-13	Europe	/	United	Kingdom	/	Scotland	Human	Original	unknown	ILLUMINA	MiSeq	unknown	B.1.69	G
hCoV-19/Scotland/CVR106/2020	EPI_ISL_425652	2020-03-13	Europe	/	United	Kingdom	/	Scotland	Human	Original	unknown	ILLUMINA	MiSeq	unknown	B.1.69	G
hCoV-19/Scotland/CVR107/2020	EPI_ISL_425653	2020-03-13	Europe	/	United	Kingdom	/	Scotland	Human	Original	unknown	ILLUMINA	MiSeq	unknown	B.1.69	G
hCoV-19/Scotland/CVR108/2020	EPI_ISL_425654	2020-03-13	Europe	/	United	Kingdom	/	Scotland	Human	Original	unknown	ILLUMINA	MiSeq	unknown	B.1.69	G
hCoV-19/Scotland/CVR11/2020	EPI_ISL_425655	2020-03-10	Europe	/	United	Kingdom	/	Scotland	Human	Original	unknown	ILLUMINA	MiSeq	unknown	Stretches	of	NNNs	(4.82%	of	overall	sequence).
hCoV-19/Scotland/CVR110/2020	EPI_ISL_425656	2020-03-14	Europe	/	United	Kingdom	/	Scotland	Human	Original	unknown	ILLUMINA	MiSeq	unknown	B.1.1	GR
hCoV-19/Scotland/CVR112/2020	EPI_ISL_425657	2020-03-15	Europe	/	United	Kingdom	/	Scotland	Human	Original	unknown	ILLUMINA	MiSeq	unknown	Gap	of	3	nucleotides	when	compared	to
hCoV-19/Scotland/CVR113/2020	EPI_ISL_425658	2020-03-15	Europe	/	United	Kingdom	/	Scotland	Human	Original	unknown	ILLUMINA	MiSeq	unknown	A.3	S
hCoV-19/Scotland/CVR114/2020	EPI_ISL_425659	2020-03-13	Europe	/	United	Kingdom	/	Scotland	Human	Original	unknown	ILLUMINA	MiSeq	unknown	B.2.1	V
hCoV-19/Scotland/CVR115/2020	EPI_ISL_425660	2020-03-13	Europe	/	United	Kingdom	/	Scotland	Human	Original	unknown	ILLUMINA	MiSeq	unknown	B.1.1	GR
hCoV-19/Scotland/CVR117/2020	EPI_ISL_425661	2020-03-12	Europe	/	United	Kingdom	/	Scotland	Human	Original	unknown	ILLUMINA	MiSeq	unknown	Stretches	of	NNNs	(3.12%	of	overall	sequence).
hCoV-19/Scotland/CVR118/2020	EPI_ISL_425662	2020-03-12	Europe	/	United	Kingdom	/	Scotland	Human	Original	unknown	ILLUMINA	MiSeq	unknown	Gap	of	3	nucleotides	when	compared	to
hCoV-19/Scotland/CVR12/2020	EPI_ISL_425663	2020-03-10	Europe	/	United	Kingdom	/	Scotland	Human	Original	unknown	ILLUMINA	MiSeq	unknown	B.1.69	G
hCoV-19/Scotland/CVR120/2020	EPI_ISL_425664	2020-03-14	Europe	/	United	Kingdom	/	Scotland	Human	Original	unknown	ILLUMINA	MiSeq	unknown	Stretches	of	NNNs	(3.08%	of	overall	sequence).
hCoV-19/Scotland/CVR122/2020	EPI_ISL_425665	2020-03-15	Europe	/	United	Kingdom	/	Scotland	Human	Original	unknown	ILLUMINA	MiSeq	unknown	Long	stretches	of	NNNs	(7.52%	of	overall
hCoV-19/Scotland/CVR123/2020	EPI_ISL_425666	2020-03-13	Europe	/	United	Kingdom	/	Scotland	Human	Original	unknown	ILLUMINA	MiSeq	unknown	Stretches	of	NNNs	(1.24%	of	overall	sequence).
hCoV-19/Scotland/CVR124/2020	EPI_ISL_425667	2020-03-16	Europe	/	United	Kingdom	/	Scotland	Human	Original	unknown	OXFORD_NANOPORE	MinION	unknown	Long	stretches	of	NNNs	(7.26%	of	overall
hCoV-19/Scotland/CVR125/2020	EPI_ISL_425668	2020-03-14	Europe	/	United	Kingdom	/	Scotland	Human	Original	unknown	ILLUMINA	MiSeq	unknown	B.2	V
hCoV-19/India/DL-NIV-763/2020	EPI_ISL_547870	2020	Asia	/	India	/	Delhi	Human	unknown	Illumina	CLC	GENOMICS	WORKBENCH	v.	11.0	B.1	G
hCoV-19/India/DL-NIV-770/2020	EPI_ISL_547871	2020	Asia	/	India	/	Delhi	Human	unknown	Illumina	CLC	GENOMICS	WORKBENCH	v.	11.0	B.1	G
hCoV-19/India/DL-NIV-772/2020	EPI_ISL_547872	2020	Asia	/	India	/	Delhi	Human	unknown	Illumina	CLC	GENOMICS	WORKBENCH	v.	11.0	B.1	G
hCoV-19/India/DL-NIV-773/2020	EPI_ISL_547873	2020	Asia	/	India	/	Delhi	Human	unknown	Illumina	CLC	GENOMICS	WORKBENCH	v.	11.0	B.1	G
hCoV-19/India/DL-NIV-777/2020	EPI_ISL_547874	2020	Asia	/	India	/	Delhi	Human	unknown	Illumina	CLC	GENOMICS	WORKBENCH	v.	11.0	B.1	G
hCoV-19/India/DL-NIV-781/2020	EPI_ISL_547875	2020	Asia	/	India	/	Delhi	Human	unknown	Illumina	CLC	GENOMICS	WORKBENCH	v.	11.0	B.1	G
hCoV-19/India/UP-NIV-32/2020	EPI_ISL_547876	2020	Asia	/	India	/	Uttar	Pradesh	Human	unknown	Illumina	CLC	GENOMICS	WORKBENCH	v.	11.0	B.1.1	GR
[truncated: 7,349 more rows]

## Sheet: 2_2020-05-11 tsv
Virus name	Accession ID	Collection date	Location	Host	Passage	Specimen	Additional host information	Sequencing technology	Assembly method	Comment	Comment type	Lineage	Clade
hCoV-19/Australia/VIC534/2020	EPI_ISL_426800	2020-03-25	Oceania / Australia / Victoria	Human	Original			Illumina NextSeq 550	ARTIC v3 amplicons, NexteraXT library, minimap2 v2.17, ivar v1.2, samtools v1.10			B.1	G
hCoV-19/Australia/VIC535/2020	EPI_ISL_426801	2020-03-25	Oceania / Australia / Victoria	Human	Original			Illumina NextSeq 550	ARTIC v3 amplicons, NexteraXT library, minimap2 v2.17, ivar v1.2, samtools v1.10	Gap of 3 nucleotides when compared to the reference sequence.	info	B	L
hCoV-19/Australia/VIC536/2020	EPI_ISL_426802	2020-03-24	Oceania / Australia / Victoria	Human	Original			Illumina NextSeq 550	ARTIC v3 amplicons, NexteraXT library, minimap2 v2.17, ivar v1.2, samtools v1.10			B.1.138	G
hCoV-19/Australia/VIC537/2020	EPI_ISL_426803	2020-03-24	Oceania / Australia / Victoria	Human	Original			Illumina NextSeq 550	ARTIC v3 amplicons, NexteraXT library, minimap2 v2.17, ivar v1.2, samtools v1.10			B.1	G
hCoV-19/Australia/VIC538/2020	EPI_ISL_426804	2020-03-23	Oceania / Australia / Victoria	Human	Original			Illumina NextSeq 550	ARTIC v3 amplicons, NexteraXT library, minimap2 v2.17, ivar v1.2, samtools v1.10			B.1	GH
hCoV-19/Australia/VIC540/2020	EPI_ISL_426805	2020-03-24	Oceania / Australia / Victoria	Human	Original			Illumina NextSeq 550	ARTIC v3 amplicons, NexteraXT library, minimap2 v2.17, ivar v1.2, samtools v1.10			B.1	GH
hCoV-19/Australia/VIC541/2020	EPI_ISL_426806	2020-03-24	Oceania / Australia / Victoria	Human	Original			Illumina NextSeq 550	ARTIC v3 amplicons, NexteraXT library, minimap2 v2.17, ivar v1.2, samtools v1.10			B.1.138	G
hCoV-19/Australia/VIC544/2020	EPI_ISL_426807	2020-03-23	Oceania / Australia / Victoria	Human	Original			Illumina NextSeq 550	ARTIC v3 amplicons, NexteraXT library, minimap2 v2.17, ivar v1.2, samtools v1.10			B.1	GH
hCoV-19/Australia/VIC545/2020	EPI_ISL_426808	2020-03-24	Oceania / Australia / Victoria	Human	Original			Illumina NextSeq 550	ARTIC v3 amplicons, NexteraXT library, minimap2 v2.17, ivar v1.2, samtools v1.10	Stretches of NNNs (1.67% of overall sequence).	warn	B.1	GH
hCoV-19/Australia/VIC546/2020	EPI_ISL_426809	2020-03-24	Oceania / Australia / Victoria	Human	Original			Illumina NextSeq 550	ARTIC v3 amplicons, NexteraXT library, minimap2 v2.17, ivar v1.2, samtools v1.10			B.1	GH
hCoV-19/Australia/VIC547/2020	EPI_ISL_426810	2020-03-25	Oceania / Australia / Victoria	Human	Original			Illumina NextSeq 550	ARTIC v3 amplicons, NexteraXT library, minimap2 v2.17, ivar v1.2, samtools v1.10			B.4.3	O
hCoV-19/Australia/VIC548/2020	EPI_ISL_426811	2020-03-25	Oceania / Australia / Victoria	Human	Original			Illumina NextSeq 550	ARTIC v3 amplicons, NexteraXT library, minimap2 v2.17, ivar v1.2, samtools v1.10			B.1.1	GR
hCoV-19/Australia/VIC549/2020	EPI_ISL_426812	2020-03-23	Oceania / Australia / Victoria	Human	Original			Illumina NextSeq 550	ARTIC v3 amplicons, NexteraXT library, minimap2 v2.17, ivar v1.2, samtools v1.10			B.1.3	GH
hCoV-19/Australia/VIC551/2020	EPI_ISL_426813	2020-03-25	Oceania / Australia / Victoria	Human	Original			Illumina NextSeq 550	ARTIC v3 amplicons, NexteraXT library, minimap2 v2.17, ivar v1.2, samtools v1.10			B.1.25	GH
hCoV-19/Australia/VIC553/2020	EPI_ISL_426814	2020-03-25	Oceania / Australia / Victoria	Human	Original			Illumina NextSeq 550	ARTIC v3 amplicons, NexteraXT library, minimap2 v2.17, ivar v1.2, samtools v1.10			B.1	GH
hCoV-19/Australia/VIC554/2020	EPI_ISL_426815	2020-03-25	Oceania / Australia / Victoria	Human	Original			Illumina NextSeq 550	ARTIC v3 amplicons, NexteraXT library, minimap2 v2.17, ivar v1.2, samtools v1.10	Stretches of NNNs (2.74% of overall sequence).	warn	B.1.25	GH
hCoV-19/Australia/VIC555/2020	EPI_ISL_426816	2020-03-25	Oceania / Australia / Victoria	Human	Original			Illumina NextSeq 550	ARTIC v3 amplicons, NexteraXT library, minimap2 v2.17, ivar v1.2, samtools v1.10	Gap of 3 nucleotides when compared to the reference sequence.	info	B.1.3	GH
hCoV-19/Australia/VIC556/2020	EPI_ISL_426817	2020-03-25	Oceania / Australia / Victoria	Human	Original			Illumina NextSeq 550	ARTIC v3 amplicons, NexteraXT library, minimap2 v2.17, ivar v1.2, samtools v1.10			B.2.1	V
hCoV-19/Australia/VIC557/2020	EPI_ISL_426818	2020-03-25	Oceania / Australia / Victoria	Human	Original			Illumina NextSeq 550	ARTIC v3 amplicons, NexteraXT library, minimap2 v2.17, ivar v1.2, samtools v1.10	Stretches of NNNs (2.77% of overall sequence). NSP11 without BLAST coverage.	warn	B.1.23	G
hCoV-19/Australia/VIC558/2020	EPI_ISL_426819	2020-03-25	Oceania / Australia / Victoria	Human	Original			Illumina NextSeq 550	ARTIC v3 amplicons, NexteraXT library, minimap2 v2.17, ivar v1.2, samtools v1.10			B.1	GH
hCoV-19/Australia/VIC559/2020	EPI_ISL_426820	2020-03-24	Oceania / Australia / Victoria	Human	Original			Illumina NextSeq 550	ARTIC v3 amplicons, NexteraXT library, minimap2 v2.17, ivar v1.2, samtools v1.10	Stretches of NNNs (1.04% of overall sequence).	warn	B.1	GH
hCoV-19/Australia/VIC560/2020	EPI_ISL_426821	2020-03-25	Oceania / Australia / Victoria	Human	Original			Illumina NextSeq 550	ARTIC v3 amplicons, NexteraXT library, minimap2 v2.17, ivar v1.2, samtools v1.10			B.1.3	GH
hCoV-19/Australia/VIC561/2020	EPI_ISL_426822	2020-03-25	Oceania / Australia / Victoria	Human	Original			Illumina NextSeq 550	ARTIC v3 amplicons, NexteraXT library, minimap2 v2.17, ivar v1.2, samtools v1.10			B.1.1	GR
hCoV-19/Australia/VIC562/2020	EPI_ISL_426823	2020-03-24	Oceania / Australia / Victoria	Human	Original			Illumina NextSeq 550	ARTIC v3 amplicons, NexteraXT library, minimap2 v2.17, ivar v1.2, samtools v1.10	Stretches of NNNs (1.57% of overall sequence).	warn	B.1	GH
hCoV-19/Australia/VIC563/2020	EPI_ISL_426824	2020-03-24	Oceania / Australia / Victoria	Human	Original			Illumina NextSeq 550	ARTIC v3 amplicons, NexteraXT library, minimap2 v2.17, ivar v1.2, samtools v1.10			B.1	G
hCoV-19/Australia/VIC565/2020	EPI_ISL_426825	2020-03-25	Oceania / Australia / Victoria	Human	Original			Illumina NextSeq 550	ARTIC v3 amplicons, NexteraXT library, minimap2 v2.17, ivar v1.2, samtools v1.10			A.2.2	S
hCoV-19/Australia/VIC566/2020	EPI_ISL_426826	2020-03-25	Oceania / Australia / Victoria	Human	Original			Illumina NextSeq 550	ARTIC v3 amplicons, NexteraXT library, minimap2 v2.17, ivar v1.2, samtools v1.10			B.1	GH
hCoV-19/Australia/VIC567/2020	EPI_ISL_426827	2020-03-25	Oceania / Australia / Victoria	Human	Original			Illumina NextSeq 550	ARTIC v3 amplicons, NexteraXT library, minimap2 v2.17, ivar v1.2, samtools v1.10			B.1	GH
hCoV-19/Australia/VIC568/2020	EPI_ISL_426828	2020-03-25	Oceania / Australia / Victoria	Human	Original			Illumina NextSeq 550	ARTIC v3 amplicons, NexteraXT library, minimap2 v2.17, ivar v1.2, samtools v1.10			A.1	S
hCoV-19/Australia/VIC569/2020	EPI_ISL_426829	2020-03-25	Oceania / Australia / Victoria	Human	Original			Illumina NextSeq 550	ARTIC v3 amplicons, NexteraXT library, minimap2 v2.17, ivar v1.2, samtools v1.10	Stretches of NNNs (1.15% of overall sequence). Gap of 3 nucleotides when compared to the reference sequence.	warn	B	L
hCoV-19/Australia/VIC570/2020	EPI_ISL_426830	2020-03-25	Oceania / Australia / Victoria	Human	Original			Illumina NextSeq 550	ARTIC v3 amplicons, NexteraXT library, minimap2 v2.17, ivar v1.2, samtools v1.10			B.1	G
hCoV-19/Australia/VIC571/2020	EPI_ISL_426831	2020-03-25	Oceania / Australia / Victoria	Human	Original			Illumina NextSeq 550	ARTIC v3 amplicons, NexteraXT library, minimap2 v2.17, ivar v1.2, samtools v1.10			B.1.2	GH
hCoV-19/Australia/VIC572/2020	EPI_ISL_426832	2020-03-25	Oceania / Australia / Victoria	Human	Original			Illumina NextSeq 550	ARTIC v3 amplicons, NexteraXT library, minimap2 v2.17, ivar v1.2, samtools v1.10			B.2.1	V
hCoV-19/Australia/VIC574/2020	EPI_ISL_426833	2020-03-26	Oceania / Australia / Victoria	Human	Original			Illumina NextSeq 550	ARTIC v3 amplicons, NexteraXT library, minimap2 v2.17, ivar v1.2, samtools v1.10			B.1.1	GR
hCoV-19/Australia/VIC575/2020	EPI_ISL_426834	2020-03-26	Oceania / Australia / Victoria	Human	Original			Illumina NextSeq 550	ARTIC v3 amplicons, NexteraXT library, minimap2 v2.17, ivar v1.2, samtools v1.10	Stretches of NNNs (1.47% of overall sequence).	warn	B.1.1	GR
hCoV-19/Australia/VIC576/2020	EPI_ISL_426835	2020-03-26	Oceania / Australia / Victoria	Human	Original			Illumina NextSeq 550	ARTIC v3 amplicons, NexteraXT library, minimap2 v2.17, ivar v1.2, samtools v1.10			B.1.5	G
hCoV-19/Australia/VIC578/2020	EPI_ISL_426836	2020-03-26	Oceania / Australia / Victoria	Human	Original			Illumina NextSeq 550	ARTIC v3 amplicons, NexteraXT library, minimap2 v2.17, ivar v1.2, samtools v1.10			B.1.138	G
hCoV-19/Australia/VIC580/2020	EPI_ISL_426837	2020-03-25	Oceania / Australia / Victoria	Human	Original			Illumina NextSeq 550	ARTIC v3 amplicons, NexteraXT library, minimap2 v2.17, ivar v1.2, samtools v1.10			B.1	GH
hCoV-19/Australia/VIC581/2020	EPI_ISL_426838	2020-03-25	Oceania / Australia / Victoria	Human	Original			Illumina NextSeq 550	ARTIC v3 amplicons, NexteraXT library, minimap2 v2.17, ivar v1.2, samtools v1.10			B.1	G
hCoV-19/Australia/VIC582/2020	EPI_ISL_426839	2020-03-25	Oceania / Australia / Victoria	Human	Original			Illumina NextSeq 550	ARTIC v3 amplicons, NexteraXT library, minimap2 v2.17, ivar v1.2, samtools v1.10			B.1.26	GH
hCoV-19/Australia/VIC583/2020	EPI_ISL_426840	2020-03-25	Oceania / Australia / Victoria	Human	Original			Illumina NextSeq 550	ARTIC v3 amplicons, NexteraXT library, minimap2 v2.17, ivar v1.2, samtools v1.10			B.1	G
hCoV-19/Australia/VIC584/2020	EPI_ISL_426841	2020-03-25	Oceania / Australia / Victoria	Human	Original			Illumina NextSeq 550	ARTIC v3 amplicons, NexteraXT library, minimap2 v2.17, ivar v1.2, samtools v1.10			A.2.2	S
hCoV-19/Australia/VIC585/2020	EPI_ISL_426842	2020-03-25	Oceania / Australia / Victoria	Human	Original			Illumina NextSeq 550	ARTIC v3 amplicons, NexteraXT library, minimap2 v2.17, ivar v1.2, samtools v1.10			A.2.2	S
hCoV-19/Australia/VIC586/2020	EPI_ISL_426843	2020-03-24	Oceania / Australia / Victoria	Human	Original			Illumina NextSeq 550	ARTIC v3 amplicons, NexteraXT library, minimap2 v2.17, ivar v1.2, samtools v1.10	Stretches of NNNs (4.30% of overall sequence).	warn	B.2.1	V
hCoV-19/Australia/VIC587/2020	EPI_ISL_426844	2020-03-25	Oceania / Australia / Victoria	Human	Original			Illumina NextSeq 550	ARTIC v3 amplicons, NexteraXT library, minimap2 v2.17, ivar v1.2, samtools v1.10			B.1	GH
hCoV-19/Australia/VIC588/2020	EPI_ISL_426845	2020-03-21	Oceania / Australia / Victoria	Human	Original			Illumina NextSeq 550	ARTIC v3 amplicons, NexteraXT library, minimap2 v2.17, ivar v1.2, samtools v1.10	Insertion of 1 nucleotide(s) found at refpos 29051 (FRAMESHIFT). N without BLAST coverage.	warn	A.1	S
hCoV-19/Australia/VIC589/2020	EPI_ISL_426846	2020-03-22	Oceania / Australia / Victoria	Human	Original			Illumina NextSeq 550	ARTIC v3 amplicons, NexteraXT library, minimap2 v2.17, ivar v1.2, samtools v1.10			B.1	G
hCoV-19/Australia/VIC590/2020	EPI_ISL_426847	2020-03-22	Oceania / Australia / Victoria	Human	Original			Illumina NextSeq 550	ARTIC v3 amplicons, NexteraXT library, minimap2 v2.17, ivar v1.2, samtools v1.10			B.1	G
hCoV-19/Australia/VIC591/2020	EPI_ISL_426848	2020-03-22	Oceania / Australia / Victoria	Human	Original			Illumina NextSeq 550	ARTIC v3 amplicons, NexteraXT library, minimap2 v2.17, ivar v1.2, samtools v1.10			B.3	L
hCoV-19/Australia/VIC592/2020	EPI_ISL_426849	2020-03-23	Oceania / Australia / Victoria	Human	Original			Illumina NextSeq 550	ARTIC v3 amplicons, NexteraXT library, minimap2 v2.17, ivar v1.2, samtools v1.10	Stretches of NNNs (1.80% of overall sequence).	warn	B.1.1	GR
hCoV-19/Australia/VIC593/2020	EPI_ISL_426850	2020-03-23	Oceania / Australia / Victoria	Human	Original			Illumina NextSeq 550	ARTIC v3 amplicons, NexteraXT library, minimap2 v2.17, ivar v1.2, samtools v1.10			B.3	L
hCoV-19/Australia/VIC594/2020	EPI_ISL_426851	2020-03-25	Oceania / Australia / Victoria	Human	Original			Illumina NextSeq 550	ARTIC v3 amplicons, NexteraXT library, minimap2 v2.17, ivar v1.2, samtools v1.10			B.1.1	GR
hCoV-19/Australia/VIC595/2020	EPI_ISL_426852	2020-03-25	Oceania / Australia / Victoria	Human	Original			Illumina NextSeq 550	ARTIC v3 amplicons, NexteraXT library, minimap2 v2.17, ivar v1.2, samtools v1.10			A.2.2	S
hCoV-19/Australia/VIC596/2020	EPI_ISL_426853	2020-03-25	Oceania / Australia / Victoria	Human	Original			Illumina NextSeq 550	ARTIC v3 amplicons, NexteraXT library, minimap2 v2.17, ivar v1.2, samtools v1.10			A.2.2	S
hCoV-19/Australia/VIC597/2020	EPI_ISL_426854	2020-03-25	Oceania / Australia / Victoria	Human	Original			Illumina NextSeq 550	ARTIC v3 amplicons, NexteraXT library, minimap2 v2.17, ivar v1.2, samtools v1.10			B.1.1	GR
hCoV-19/Australia/VIC598/2020	EPI_ISL_426855	2020-03-25	Oceania / Australia / Victoria	Human	Original			Illumina NextSeq 550	ARTIC v3 amplicons, NexteraXT library, minimap2 v2.17, ivar v1.2, samtools v1.10			A.2.2	S
hCoV-19/Australia/VIC599/2020	EPI_ISL_426856	2020-03-25	Oceania / Australia / Victoria	Human	Original			Illumina NextSeq 550	ARTIC v3 amplicons, NexteraXT library, minimap2 v2.17, ivar v1.2, samtools v1.10			A.2.2	S
hCoV-19/Australia/VIC601/2020	EPI_ISL_426857	2020-03-26	Oceania / Australia / Victoria	Human	Original			Illumina NextSeq 500	ARTIC v3 amplicons, NexteraXT library, minimap2 v2.17, ivar v1.2, samtools v1.10	Stretches of NNNs (2.34% of overall sequence). Gap of 1 nucleotide(s) found at refpos 29077 (FRAMESHIFT). N without BLAST coverage.	warn	A.2.2	S
hCoV-19/Australia/VIC603/2020	EPI_ISL_426858	2020-03-26	Oceania / Australia / Victoria	Human	Original			Illumina NextSeq 500	ARTIC v3 amplicons, NexteraXT library, minimap2 v2.17, ivar v1.2, samtools v1.10			B.1.1	GR
hCoV-19/Australia/VIC604/2020	EPI_ISL_426859	2020-03-26	Oceania / Australia / Victoria	Human	Original			Illumina NextSeq 500	ARTIC v3 amplicons, NexteraXT library, minimap2 v2.17, ivar v1.2, samtools v1.10	Stretches of NNNs (1.71% of overall sequence).	warn	B.1	G
hCoV-19/Australia/VIC605/2020	EPI_ISL_426860	2020-03-27	Oceania / Australia / Victoria	Human	Original			Illumina NextSeq 500	ARTIC v3 amplicons, NexteraXT library, minimap2 v2.17, ivar v1.2, samtools v1.10			B.1	GH
hCoV-19/Australia/VIC606/2020	EPI_ISL_426861	2020-03-27	Oceania / Australia / Victoria	Human	Original			Illumina NextSeq 500	ARTIC v3 amplicons, NexteraXT library, minimap2 v2.17, ivar v1.2, samtools v1.10			B.1	GH
hCoV-19/Australia/VIC607/2020	EPI_ISL_426862	2020-03-27	Oceania / Australia / Victoria	Human	Original			Illumina NextSeq 500	ARTIC v3 amplicons, NexteraXT library, minimap2 v2.17, ivar v1.2, samtools v1.10			B.1	GH
hCoV-19/Australia/VIC609/2020	EPI_ISL_426863	2020-03-27	Oceania / Australia / Victoria	Human	Original			Illumina NextSeq 550	ARTIC v3 amplicons, NexteraXT library, minimap2 v2.17, ivar v1.2, samtools v1.10	Stretches of NNNs (2.60% of overall sequence).	warn	B.1	GH
hCoV-19/Australia/VIC610/2020	EPI_ISL_426864	2020-03-26	Oceania / Australia / Victoria	Human	Original			Illumina NextSeq 500	ARTIC v3 amplicons, NexteraXT library, minimap2 v2.17, ivar v1.2, samtools v1.10			B.1	G
hCoV-19/Australia/VIC611/2020	EPI_ISL_426865	2020-03-27	Oceania / Australia / Victoria	Human	Original			Illumina NextSeq 500	ARTIC v3 amplicons, NexteraXT library, minimap2 v2.17, ivar v1.2, samtools v1.10			B.1	GH
hCoV-19/Australia/VIC612/2020	EPI_ISL_426866	2020-03-26	Oceania / Australia / Victoria	Human	Original			Illumina NextSeq 500	ARTIC v3 amplicons, NexteraXT library, minimap2 v2.17, ivar v1.2, samtools v1.10			B.1	GH
hCoV-19/Australia/VIC613/2020	EPI_ISL_426867	2020-03-26	Oceania / Australia / Victoria	Human	Original			Illumina NextSeq 550	ARTIC v3 amplicons, NexteraXT library, minimap2 v2.17, ivar v1.2, samtools v1.10	Stretches of NNNs (4.58% of overall sequence). NSP11 without BLAST coverage.	warn	B.1.1.10	GR
hCoV-19/Australia/VIC614/2020	EPI_ISL_426869	2020-03-26	Oceania / Australia / Victoria	Human	Original			Illumina NextSeq 550	ARTIC v3 amplicons, NexteraXT library, minimap2 v2.17, ivar v1.2, samtools v1.10	Stretches of NNNs (3.34% of overall sequence).	warn	A.1	S
hCoV-19/Australia/VIC615/2020	EPI_ISL_426870	2020-03-28	Oceania / Australia / Victoria	Human	Original			Illumina NextSeq 500	ARTIC v3 amplicons, NexteraXT library, minimap2 v2.17, ivar v1.2, samtools v1.10	Insertion of 3 nucleotides when compared to the reference sequence.	info	B.4.3	O
hCoV-19/Australia/VIC616/2020	EPI_ISL_426871	2020-03-26	Oceania / Australia / Victoria	Human	Original			Illumina NextSeq 550	ARTIC v3 amplicons, NexteraXT library, minimap2 v2.17, ivar v1.2, samtools v1.10	Stretches of NNNs (3.20% of overall sequence). Insertion of 1 nucleotide(s) found at refpos 29051 (FRAMESHIFT). NSP11 without BLAST coverage. N without BLAST coverage.	warn	B.1.1	GR
hCoV-19/Australia/VIC617/2020	EPI_ISL_426872	2020-03-26	Oceania / Australia / Victoria	Human	Original			Illumina NextSeq 500	ARTIC v3 amplicons, NexteraXT library, minimap2 v2.17, ivar v1.2, samtools v1.10			B.1	GH
hCoV-19/Australia/VIC629/2020	EPI_ISL_426873	2020-03-25	Oceania / Australia / Victoria	Human	Original			Illumina NextSeq 550	ARTIC v3 amplicons, NexteraXT library, minimap2 v2.17, ivar v1.2, samtools v1.10			B.4.3	O
hCoV-19/Australia/VIC630/2020	EPI_ISL_426874	2020-03-26	Oceania / Australia / Victoria	Human	Original			Illumina NextSeq 550	ARTIC v3 amplicons, NexteraXT library, minimap2 v2.17, ivar v1.2, samtools v1.10			B.4.3	O
hCoV-19/Australia/VIC633/2020	EPI_ISL_426875	2020-03-27	Oceania / Australia / Victoria	Human	Original			Illumina NextSeq 550	ARTIC v3 amplicons, NexteraXT library, minimap2 v2.17, ivar v1.2, samtools v1.10			B.1	GH
hCoV-19/Australia/VIC635/2020	EPI_ISL_426876	2020-03-28	Oceania / Australia / Victoria	Human	Original			Illumina NextSeq 550	ARTIC v3 amplicons, NexteraXT library, minimap2 v2.17, ivar v1.2, samtools v1.10			B.1	G
hCoV-19/Australia/VIC636/2020	EPI_ISL_426877	2020-03-28	Oceania / Australia / Victoria	Human	Original			Illumina NextSeq 550	ARTIC v3 amplicons, NexteraXT library, minimap2 v2.17, ivar v1.2, samtools v1.10			A.1	S
hCoV-19/Australia/VIC701/2020	EPI_ISL_426878	2020-03-21	Oceania / Australia / Victoria	Human	Original			Illumina NextSeq 550	ARTIC v3 amplicons, NexteraXT library, minimap2 v2.17, ivar v1.2, samtools v1.10			A.1	S
hCoV-19/Australia/VIC908/2020	EPI_ISL_426879	2020-03-23	Oceania / Australia / Victoria	Human	Original			Illumina iSeq	ARTIC v3 amplicons, NexteraXT library, minimap2 v2.17, ivar v1.2, samtools v1.10	Long stretches of NNNs (5.59% of overall sequence). NSP11 without BLAST coverage.	alert	B.1.1	GR
hCoV-19/Australia/VIC909/2020	EPI_ISL_426880	2020-03-23	Oceania / Australia / Victoria	Human	Original			Illumina iSeq	ARTIC v3 amplicons, NexteraXT library, minimap2 v2.17, ivar v1.2, samtools v1.10	Long stretches of NNNs (11.81% of overall sequence). Gap of 1 nucleotide(s) found at refpos 482 (FRAMESHIFT). Gap of 2 nucleotide(s) found at refpos 1277 (FRAMESHIFT). Gap of 1 nucleotide(s) found at refpos 2567 (FRAMESHIFT). Gap of 1 nucleotide(s) found at refpos 3505 (FRAMESHIFT). Gap of 2 nucleotide(s) found at refpos 7389 (FRAMESHIFT). Gap of 2 nucleotide(s) found at refpos 7497 (FRAMESHIFT).…	alert	B.2.1	O
hCoV-19/Australia/VIC912/2020	EPI_ISL_426881	2020-03-24	Oceania / Australia / Victoria	Human	Original			Illumina iSeq	ARTIC v3 amplicons, NexteraXT library, minimap2 v2.17, ivar v1.2, samtools v1.10			B.1	G
hCoV-19/Australia/VIC913/2020	EPI_ISL_426882	2020-03-24	Oceania / Australia / Victoria	Human	Original			Illumina iSeq	ARTIC v3 amplicons, NexteraXT library, minimap2 v2.17, ivar v1.2, samtools v1.10			B.6	O
hCoV-19/Czech Republic/IAB_1/2020	EPI_ISL_426883	2020-03-27	Europe / Czech Republic	Human	Original			Illumina MiSeq	De-novo assembly- viral-ngs: genomic analysis pipelines for viral sequencing			B.1.1	G
hCoV-19/Czech Republic/IAB_4/2020	EPI_ISL_426884	2020-03-27	Europe / Czech Republic	Human	Original			Illumina MiSeq	De-novo assembly- viral-ngs: genomic analysis pipelines for viral sequencing			B.1	GH
hCoV-19/Czech Republic/IAB_8/2020	EPI_ISL_426885	2020-03-27	Europe / Czech Republic	Human	Original			Illumina MiSeq	De-novo assembly- viral-ngs: genomic analysis pipelines for viral sequencing			B.1.1	GR
hCoV-19/Czech Republic/IAB_9/2020	EPI_ISL_426886	2020-03-28	Europe / Czech Republic	Human	Original			Illumina MiSeq	De-novo assembly- viral-ngs: genomic analysis pipelines for viral sequencing			B.1.1	GR
hCoV-19/Czech Republic/IAB_10/2020	EPI_ISL_426887	2020-03-31	Europe / Czech Republic	Human	Original			Illumina MiSeq	De-novo assembly- viral-ngs: genomic analysis pipelines for viral sequencing			B.1	GH
hCoV-19/Czech Republic/IAB_12/2020	EPI_ISL_426888	2020-03-31	Europe / Czech Republic	Human	Original			Illumina MiSeq	De-novo assembly- viral-ngs: genomic analysis pipelines for viral sequencing			B.1	G
hCoV-19/Czech Republic/IAB_14/2020	EPI_ISL_426889	2020-04-02	Europe / Czech Republic	Human	Original			Illumina MiSeq	De-novo assembly- viral-ngs: genomic analysis pipelines for viral sequencing			B.1.1	GR
hCoV-19/Czech Republic/IAB_15/2020	EPI_ISL_426890	2020-03-26	Europe / Czech Republic	Human	Original			Illumina MiSeq	De-novo assembly- viral-ngs: genomic analysis pipelines for viral sequencing			B.1.1	G
hCoV-19/Czech Republic/IAB_16/2020	EPI_ISL_426891	2020-03-26	Europe / Czech Republic	Human	Original			Illumina MiSeq	De-novo assembly- viral-ngs: genomic analysis pipelines for viral sequencing			B.1.1	GR
hCoV-19/Czech Republic/IAB_17/2020	EPI_ISL_426892	2020-03-27	Europe / Czech Republic	Human	Original			Illumina MiSeq	De-novo assembly- viral-ngs: genomic analysis pipelines for viral sequencing			B.1.1	GR
hCoV-19/Czech Republic/IAB_18/2020	EPI_ISL_426893	2020-03-27	Europe / Czech Republic	Human	Original			Illumina MiSeq	De-novo assembly- viral-ngs: genomic analysis pipelines for viral sequencing			B.1	G
hCoV-19/Czech Republic/IAB_20/2020	EPI_ISL_426894	2020-03-27	Europe / Czech Republic	Human	Original			Illumina MiSeq	De-novo assembly- viral-ngs: genomic analysis pipelines for viral sequencing			B.1.1	GR
hCoV-19/Czech Republic/IAB_21/2020	EPI_ISL_426895	2020-03-27	Europe / Czech Republic	Human	Original			Illumina MiSeq	De-novo assembly- viral-ngs: genomic analysis pipelines for viral sequencing			B.1	G
hCoV-19/Czech Republic/IAB_22/2020	EPI_ISL_426896	2020-03-28	Europe / Czech Republic	Human	Original			Illumina MiSeq	De-novo assembly- viral-ngs: genomic analysis pipelines for viral sequencing			B.1.1	GR
hCoV-19/Czech Republic/IAB_23/2020	EPI_ISL_426897	2020-03-29	Europe / Czech Republic	Human	Original			Illumina MiSeq	De-novo assembly- viral-ngs: genomic analysis pipelines for viral sequencing			B.1.1	GR
hCoV-19/Australia/NT10/2020	EPI_ISL_426898	2020	Oceania / Australia / Northern territory	Human	Original			Illumina NextSeq 550	ARTIC v3 amplicons, NexteraXT library, minimap2 v2.17, ivar v1.2, samtools v1.10			B.1.110	GH
hCoV-19/Australia/NT11/2020	EPI_ISL_426899	2020	Oceania / Australia / Northern territory	Human	Original			Illumina NextSeq 550	ARTIC v3 amplicons, NexteraXT library, minimap2 v2.17, ivar v1.2, samtools v1.10			B.1.1.33	GR
hCoV-19/Australia/NT12/2020	EPI_ISL_426900	2020	Oceania / Australia / Northern territory	Human	Original			Illumina NextSeq 550	ARTIC v3 amplicons, NexteraXT library, minimap2 v2.17, ivar v1.2, samtools v1.10			B.1	G
hCoV-19/Australia/NT13/2020	EPI_ISL_426901	2020	Oceania / Australia / Northern territory	Human	Original			Illumina NextSeq 550	ARTIC v3 amplicons, NexteraXT library, minimap2 v2.17, ivar v1.2, samtools v1.10			B.1	G
hCoV-19/Australia/NT14/2020	EPI_ISL_426902	2020	Oceania / Australia / Northern territory	Human	Original			Illumina NextSeq 550	ARTIC v3 amplicons, NexteraXT library, minimap2 v2.17, ivar v1.2, samtools v1.10	Stretches of NNNs (1.89% of overall sequence).	warn	B.2	V
hCoV-19/Australia/NT16/2020	EPI_ISL_426903	2020	Oceania / Australia / Northern territory	Human	Original			Illumina NextSeq 550	ARTIC v3 amplicons, NexteraXT library, minimap2 v2.17, ivar v1.2, samtools v1.10	Stretches of NNNs (1.20% of overall sequence).	warn	B.1	G
hCoV-19/Australia/NT17/2020	EPI_ISL_426904	2020	Oceania / Australia / Northern territory	Human	Original			Illumina NextSeq 550	ARTIC v3 amplicons, NexteraXT library, minimap2 v2.17, ivar v1.2, samtools v1.10			B.1	G
hCoV-19/Australia/VIC390/2020	EPI_ISL_426905	2020-03-23	Oceania / Australia / Victoria	Human	Original			Illumina NextSeq 550	ARTIC v1 amplicons, NexteraXT library, minimap2 v2.17, ivar v1.2, samtools v1.10	Stretches of NNNs (2.98% of overall sequence).	warn	B.6	O
hCoV-19/Australia/VIC473/2020	EPI_ISL_426906	2020-03-28	Oceania / Australia / Victoria	Human	Original			Illumina NextSeq 550	ARTIC v3 amplicons, NexteraXT library, minimap2 v2.17, ivar v1.2, samtools v1.10			B.1.1	GR
hCoV-19/Australia/VIC475/2020	EPI_ISL_426907	2020-03-28	Oceania / Australia / Victoria	Human	Original			Illumina NextSeq 550	ARTIC v3 amplicons, NexteraXT library, minimap2 v2.17, ivar v1.2, samtools v1.10			B.1	G
hCoV-19/Australia/VIC476/2020	EPI_ISL_426908	2020-03-28	Oceania / Australia / Victoria	Human	Original			Illumina NextSeq 550	ARTIC v3 amplicons, NexteraXT library, minimap2 v2.17, ivar v1.2, samtools v1.10	Stretches of NNNs (1.61% of overall sequence).	warn	B.1	G
hCoV-19/Australia/VIC477/2020	EPI_ISL_426909	2020-03-28	Oceania / Australia / Victoria	Human	Original			Illumina NextSeq 550	ARTIC v3 amplicons, NexteraXT library, minimap2 v2.17, ivar v1.2, samtools v1.10	Stretches of NNNs (1.88% of overall sequence).	warn	B.1	G
hCoV-19/Australia/VIC478/2020	EPI_ISL_426910	2020-03-28	Oceania / Australia / Victoria	Human	Original			Illumina NextSeq 550	ARTIC v3 amplicons, NexteraXT library, minimap2 v2.17, ivar v1.2, samtools v1.10			B.1	G
hCoV-19/Australia/VIC479/2020	EPI_ISL_426911	2020-03-28	Oceania / Australia / Victoria	Human	Original			Illumina NextSeq 550	ARTIC v3 amplicons, NexteraXT library, minimap2 v2.17, ivar v1.2, samtools v1.10	Stretches of NNNs (3.73% of overall sequence). NSP11 without BLAST coverage.	warn	B.1	G
hCoV-19/USA/CA-CZB0700/2020	EPI_ISL_429070	2020-03-23	North America / USA / California / San Francisco County	Human	Original	Nasopharyngeal/oropharyngeal swab		Illumina Novaseq	minimap2 / iVar	Long stretches of NNNs (7.70% of overall sequence).	alert	A.1	S
hCoV-19/USA/CA-CZB099/2020	EPI_ISL_429071	2020-03-28	North America / USA / California / San Francisco County	Human	Original	Nasopharyngeal/oropharyngeal swab		Illumina Novaseq	minimap2 / iVar	Long stretches of NNNs (10.68% of overall sequence).	alert	A.1	S
hCoV-19/USA/CA-CZB0719/2020	EPI_ISL_429072	2020-03-31	North America / USA / California / San Francisco County	Human	Original	Nasopharyngeal/oropharyngeal swab		Illumina Novaseq	minimap2 / iVar	Long stretches of NNNs (11.13% of overall sequence). NSP11 without BLAST coverage.	alert	A.1	S
hCoV-19/USA/CA-CZB017/2020	EPI_ISL_429073	2020-03-25	North America / USA / California / San Francisco County	Human	Original	Nasopharyngeal/oropharyngeal swab		Illumina Novaseq	minimap2 / iVar	Long stretches of NNNs (12.33% of overall sequence).	alert	A.1	S
hCoV-19/Guangzhou/GZMU0003/2020	EPI_ISL_429074	2020-02-07	Asia / China / Guangzhou	Human	Original			DNBSEQ	SPAdes v. 3.11.1			B	L
hCoV-19/Guangzhou/GZMU0008/2020	EPI_ISL_429075	2020-02-07	Asia / China / Guangzhou	Human	Original			DNBSEQ	SPAdes v. 3.11.1			A	S
hCoV-19/Guangzhou/GZMU0009/2020	EPI_ISL_429076	2020-02-07	Asia / China / Guangzhou	Human	Original			DNBSEQ	Pilon v. 1.23			B	L
hCoV-19/Guangzhou/GZMU0010/2020	EPI_ISL_429077	2020-02-07	Asia / China / Guangzhou	Human	Original			DNBSEQ	SPAdes v. 3.11.1			B	L
hCoV-19/Guangzhou/GZMU0013/2020	EPI_ISL_429078	2020-02-07	Asia / China / Guangzhou	Human	Original			DNBSEQ	SPAdes v. 3.11.1			B	L
hCoV-19/Guangzhou/GZMU0017/2020	EPI_ISL_429079	2020-02-05	Asia / China / Guangzhou	Human	Original			DNBSEQ	Pilon v. 1.23			B	L
hCoV-19/Guangzhou/GZMU0019/2020	EPI_ISL_429080	2020-02-05	Asia / China / Guangzhou	Human	Original			DNBSEQ	Pilon v. 1.23			B	G
hCoV-19/Guangzhou/GZMU0020/2020	EPI_ISL_429081	2020-02-05	Asia / China / Guangzhou	Human	Original			DNBSEQ	Pilon v. 1.23			B	G
hCoV-19/Guangzhou/GZMU0023/2020	EPI_ISL_429082	2020-02-05	Asia / China / Guangzhou	Human	Original			DNBSEQ	SPAdes v. 3.11.1			A	S
hCoV-19/Guangzhou/GZMU0024/2020	EPI_ISL_429083	2020-02-05	Asia / China / Guangzhou	Human	Original			DNBSEQ	SPAdes v. 3.11.1			A	S
hCoV-19/Guangzhou/GZMU0025/2020	EPI_ISL_429084	2020-02-05	Asia / China / Guangzhou	Human	Original			DNBSEQ	SPAdes v. 3.11.1			A	S
hCoV-19/Guangzhou/GZMU0033/2020	EPI_ISL_429085	2020-02-01	Asia / China / Guangzhou	Human	Original			DNBSEQ	SPAdes v. 3.11.1			B	L
hCoV-19/Guangzhou/GZMU0034/2020	EPI_ISL_429086	2020-02-01	Asia / China / Guangzhou	Human	Original			DNBSEQ	SPAdes v. 3.11.1			B	L
hCoV-19/Guangzhou/GZMU0035/2020	EPI_ISL_429088	2020-02-01	Asia / China / Guangzhou	Human	Original			DNBSEQ	SPAdes v. 3.11.1			B	L
hCoV-19/Guangzhou/GZMU0037/2020	EPI_ISL_429089	2020-02-08	Asia / China / Guangzhou	Human	Original			DNBSEQ	SPAdes v. 3.11.1			B	G
hCoV-19/Guangzhou/GZMU0039/2020	EPI_ISL_429090	2020-02-08	Asia / China / Guangzhou	Human	Original			DNBSEQ	SPAdes v. 3.11.1			A	S
hCoV-19/Guangzhou/GZMU0041/2020	EPI_ISL_429091	2020-02-08	Asia / China / Guangzhou	Human	Original			DNBSEQ	SPAdes v. 3.11.1			A	S
hCoV-19/Guangzhou/GZMU0045/2020	EPI_ISL_429092	2020-02-08	Asia / China / Guangzhou	Human	Original			DNBSEQ	SPAdes v. 3.11.1			A	S
hCoV-19/Guangzhou/GZMU0046/2020	EPI_ISL_429093	2020-02-08	Asia / China / Guangzhou	Human	Original			DNBSEQ	SPAdes v. 3.11.1			A	S
hCoV-19/Guangzhou/GZMU0049/2020	EPI_ISL_429094	2020-02-08	Asia / China / Guangzhou	Human	Original			DNBSEQ	SPAdes v. 3.11.1			A	S
hCoV-19/Guangzhou/GZMU0050/2020	EPI_ISL_429095	2020-02-08	Asia / China / Guangzhou	Human	Original			DNBSEQ	SPAdes v. 3.11.1			A	S
hCoV-19/Guangzhou/GZMU0051/2020	EPI_ISL_429096	2020-01-29	Asia / China / Guangzhou	Human	Original			DNBSEQ	SPAdes v. 3.11.1			B	L
hCoV-19/Guangzhou/GZMU0052/2020	EPI_ISL_429097	2020-01-29	Asia / China / Guangzhou	Human	Original			DNBSEQ	SPAdes v. 3.11.1			B	L
hCoV-19/Guangzhou/GZMU0054/2020	EPI_ISL_429098	2020-01-29	Asia / China / Guangzhou	Human	Original			DNBSEQ	SPAdes v. 3.11.1			B	L
hCoV-19/Guangzhou/GZMU0056/2020	EPI_ISL_429099	2020-01-29	Asia / China / Guangzhou	Human	Original			DNBSEQ	Pilon v. 1.23	Stretches of NNNs (1.08% of overall sequence).	warn	A	S
hCoV-19/Guangzhou/GZMU0057/2020	EPI_ISL_429100	2020-01-27	Asia / China / Guangzhou	Human	Original			DNBSEQ	Pilon v. 1.23			B	L
hCoV-19/Guangzhou/GZMU0058/2020	EPI_ISL_429101	2020-01-27	Asia / China / Guangzhou	Human	Original			DNBSEQ	Pilon v. 1.23			B	L
hCoV-19/Guangzhou/GZMU0059/2020	EPI_ISL_429102	2020-01-27	Asia / China / Guangzhou	Human	Original			DNBSEQ	SPAdes v. 3.11.1			B	L
hCoV-19/Guangzhou/GZMU0060/2020	EPI_ISL_429103	2020-02-09	Asia / China / Guangzhou	Human	Original			DNBSEQ	Pilon v. 1.23			B	L
hCoV-19/Guangzhou/GZMU0036/2020	EPI_ISL_429104	2020-02-01	Asia / China / Guangzhou	Human	Original			DNBSEQ	SPAdes v. 3.11.1			B	L
hCoV-19/Guangzhou/GZMU0055/2020	EPI_ISL_429105	2020-01-29	Asia / China / Guangzhou	Human	Original			DNBSEQ	SPAdes v. 3.11.1			B	L
hCoV-19/Sweden/20-08142/2020	EPI_ISL_429115	2020-03-11	Europe / Sweden / Halland	Human	Original			Ion Torrent S5 XL, Ion AmpliSeq SARS-CoV-2	Consensus extraction from NC_045512 using torrent suite variantCaller with fill from reference and majority wins			B.3	L
hCoV-19/Sweden/20-08143/2020	EPI_ISL_429116	2020-03-15	Europe / Sweden / Halland	Human	Original			Ion Torrent S5 XL, Ion AmpliSeq SARS-CoV-2	Consensus extraction from NC_045512 using torrent suite variantCaller with fill from reference and majority wins			B.1.1.1	GR
hCoV-19/Sweden/20-08145/2020	EPI_ISL_429117	2020-03-11	Europe / Sweden / Halland	Human	Original			Ion Torrent S5 XL, Ion AmpliSeq SARS-CoV-2	Consensus extraction from NC_045512 using torrent suite variantCaller with fill from reference and majority wins			B.1.1	GR
hCoV-19/Sweden/20-08146/2020	EPI_ISL_429118	2020-03-11	Europe / Sweden / Halland	Human	Original			Ion Torrent S5 XL, Ion AmpliSeq SARS-CoV-2	Consensus extraction from NC_045512 using torrent suite variantCaller with fill from reference and majority wins			B.1	GH
hCoV-19/Sweden/20-08148/2020	EPI_ISL_429119	2020-03-11	Europe / Sweden / Halland	Human	Original			Ion Torrent S5 XL, Ion AmpliSeq SARS-CoV-2	Consensus extraction from NC_045512 using torrent suite variantCaller with fill from reference and majority wins			B.1.1	GR
hCoV-19/Sweden/20-08149/2020	EPI_ISL_429120	2020-03-11	Europe / Sweden / Halland	Human	Original			Ion Torrent S5 XL, Ion AmpliSeq SARS-CoV-2	Consensus extraction from NC_045512 using torrent suite variantCaller with fill from reference and majority wins			B.1.1	GR
hCoV-19/Sweden/20-08151/2020	EPI_ISL_429121	2020-03-11	Europe / Sweden / Halland	Human	Original			Ion Torrent S5 XL, Ion AmpliSeq SARS-CoV-2	Consensus extraction from NC_045512 using torrent suite variantCaller with fill from reference and majority wins			B.1	GH
hCoV-19/Sweden/20-08155/2020	EPI_ISL_429122	2020-03-11	Europe / Sweden / Halland	Human	Original			Ion Torrent S5 XL, Ion AmpliSeq SARS-CoV-2	Consensus extraction from NC_045512 using torrent suite variantCaller with fill from reference and majority wins			B.1.1	GR
hCoV-19/Sweden/20-08169/2020	EPI_ISL_429123	2020-03-12	Europe / Sweden / Halland	Human	Original			Ion Torrent S5 XL, Ion AmpliSeq SARS-CoV-2	Consensus extraction from NC_045512 using torrent suite variantCaller with fill from reference and majority wins			B.1.1	GR
hCoV-19/Sweden/20-08170/2020	EPI_ISL_429124	2020-03-12	Europe / Sweden / Halland	Human	Original			Ion Torrent S5 XL, Ion AmpliSeq SARS-CoV-2	Consensus extraction from NC_045512 using torrent suite variantCaller with fill from reference and majority wins			B.1	G
hCoV-19/Sweden/20-08173/2020	EPI_ISL_429125	2020-03-12	Europe / Sweden / Halland	Human	Original			Ion Torrent S5 XL, Ion AmpliSeq SARS-CoV-2	Consensus extraction from NC_045512 using torrent suite variantCaller with fill from reference and majority wins			B.1.1	GR
hCoV-19/Sweden/20-08320/2020	EPI_ISL_429126	2020-03-21	Europe / Sweden / Sormland	Human	Original			Ion Torrent S5 XL, Ion AmpliSeq SARS-CoV-2	Consensus extraction from NC_045512 using torrent suite variantCaller with fill from reference and majority wins			B.1	GH
hCoV-19/Sweden/20-08332/2020	EPI_ISL_429127	2020-03-20	Europe / Sweden / Sormland	Human	Original			Ion Torrent S5 XL, Ion AmpliSeq SARS-CoV-2	Consensus extraction from NC_045512 using torrent suite variantCaller with fill from reference and majority wins			B.1	GH
hCoV-19/Sweden/20-08680/2020	EPI_ISL_429128	2020-04-02	Europe / Sweden / Norrbotten	Human	Original			Ion Torrent S5 XL, Ion AmpliSeq SARS-CoV-2	Consensus extraction from NC_045512 using torrent suite variantCaller with fill from reference and majority wins			B.1	GH
hCoV-19/Sweden/20-08681/2020	EPI_ISL_429129	2020-03-27	Europe / Sweden / Norrbotten	Human	Original			Ion Torrent S5 XL, Ion AmpliSeq SARS-CoV-2	Consensus extraction from NC_045512 using torrent suite variantCaller with fill from reference and majority wins	Gap of 9 nucleotides when compared to the reference sequence.	info	B.1	GH
hCoV-19/Sweden/20-08683/2020	EPI_ISL_429130	2020-03-23	Europe / Sweden / Norrbotten	Human	Original			Ion Torrent S5 XL, Ion AmpliSeq SARS-CoV-2	Consensus extraction from NC_045512 using torrent suite variantCaller with fill from reference and majority wins			B.1	GH
hCoV-19/Sweden/20-08684/2020	EPI_ISL_429131	2020-03-27	Europe / Sweden / Norrbotten	Human	Original			Ion Torrent S5 XL, Ion AmpliSeq SARS-CoV-2	Consensus extraction from NC_045512 using torrent suite variantCaller with fill from reference and majority wins			B.1	GH
hCoV-19/Sweden/20-08685/2020	EPI_ISL_429132	2020-03-27	Europe / Sweden / Norrbotten	Human	Original			Ion Torrent S5 XL, Ion AmpliSeq SARS-CoV-2	Consensus extraction from NC_045512 using torrent suite variantCaller with fill from reference and majority wins			B.1	GH
hCoV-19/Sweden/20-08690/2020	EPI_ISL_429133	2020-03-26	Europe / Sweden / Norrbotten	Human	Original			Ion Torrent S5 XL, Ion AmpliSeq SARS-CoV-2	Consensus extraction from NC_045512 using torrent suite variantCaller with fill from reference and majority wins			B.1	G
hCoV-19/Sweden/20-08693/2020	EPI_ISL_429134	2020-03-24	Europe / Sweden / Norrbotten	Human	Original			Ion Torrent S5 XL, Ion AmpliSeq SARS-CoV-2	Consensus extraction from NC_045512 using torrent suite variantCaller with fill from reference and majority wins			B.1	GH
hCoV-19/Sweden/20-08719/2020	EPI_ISL_429135	2020-04-02	Europe / Sweden / Norrbotten	Human	Original			Ion Torrent S5 XL, Ion AmpliSeq SARS-CoV-2	Consensus extraction from NC_045512 using torrent suite variantCaller with fill from reference and majority wins			B.1	G
hCoV-19/Sweden/20-50048/2020	EPI_ISL_429136	2020-03-04	Europe / Sweden / Varmland	Human	Original			Ion Torrent S5 XL, Ion AmpliSeq SARS-CoV-2	Consensus extraction from NC_045512 using torrent suite variantCaller with fill from reference and majority wins			B.1	G
hCoV-19/Sweden/20-50076/2020	EPI_ISL_429137	2020-03-04	Europe / Sweden / Orebro lan	Human	Original			Ion Torrent S5 XL, Ion AmpliSeq SARS-CoV-2	Consensus extraction from NC_045512 using torrent suite variantCaller with fill from reference and majority wins			B.1	G
hCoV-19/Sweden/20-50087/2020	EPI_ISL_429138	2020-03-05	Europe / Sweden / Varmland	Human	Original			Ion Torrent S5 XL, Ion AmpliSeq SARS-CoV-2	Consensus extraction from NC_045512 using torrent suite variantCaller with fill from reference and majority wins			B.1.1	GR
hCoV-19/Sweden/20-50123/2020	EPI_ISL_429139	2020-03-06	Europe / Sweden / Varmland	Human	Original			Ion Torrent S5 XL, Ion AmpliSeq SARS-CoV-2	Consensus extraction from NC_045512 using torrent suite variantCaller with fill from reference and majority wins			B.1.97	G
hCoV-19/Sweden/20-50125/2020	EPI_ISL_429140	2020-03-06	Europe / Sweden / Varmland	Human	Original			Ion Torrent S5 XL, Ion AmpliSeq SARS-CoV-2	Consensus extraction from NC_045512 using torrent suite variantCaller with fill from reference and majority wins			B	L
hCoV-19/Sweden/20-50130/2020	EPI_ISL_429141	2020-03-06	Europe / Sweden / Varmland	Human	Original			Ion Torrent S5 XL, Ion AmpliSeq SARS-CoV-2	Consensus extraction from NC_045512 using torrent suite variantCaller with fill from reference and majority wins			B.1.97	G
hCoV-19/Sweden/20-50131/2020	EPI_ISL_429142	2020-03-06	Europe / Sweden / Varmland	Human	Original			Ion Torrent S5 XL, Ion AmpliSeq SARS-CoV-2	Consensus extraction from NC_045512 using torrent suite variantCaller with fill from reference and majority wins			B.1.97	G
hCoV-19/Sweden/20-50132/2020	EPI_ISL_429143	2020-03-06	Europe / Sweden / Varmland	Human	Original			Ion Torrent S5 XL, Ion AmpliSeq SARS-CoV-2	Consensus extraction from NC_045512 using torrent suite variantCaller with fill from reference and majority wins			B.1.1	GR
hCoV-19/Sweden/20-50133/2020	EPI_ISL_429144	2020-03-06	Europe / Sweden / Varmland	Human	Original			Ion Torrent S5 XL, Ion AmpliSeq SARS-CoV-2	Consensus extraction from NC_045512 using torrent suite variantCaller with fill from reference and majority wins			B.1.97	G
hCoV-19/Sweden/20-50170/2020	EPI_ISL_429145	2020-03-08	Europe / Sweden / Varmland	Human	Original			Ion Torrent S5 XL, Ion AmpliSeq SARS-CoV-2	Consensus extraction from NC_045512 using torrent suite variantCaller with fill from reference and majority wins			B.1.97	G
hCoV-19/Sweden/20-50171/2020	EPI_ISL_429146	2020-03-08	Europe / Sweden / Varmland	Human	Original			Ion Torrent S5 XL, Ion AmpliSeq SARS-CoV-2	Consensus extraction from NC_045512 using torrent suite variantCaller with fill from reference and majority wins			B.1	G
hCoV-19/Sweden/20-50172/2020	EPI_ISL_429147	2020-03-08	Europe / Sweden / Varmland	Human	Original			Ion Torrent S5 XL, Ion AmpliSeq SARS-CoV-2	Consensus extraction from NC_045512 using torrent suite variantCaller with fill from reference and majority wins			B.1.97	G
hCoV-19/Sweden/20-50173/2020	EPI_ISL_429148	2020-03-08	Europe / Sweden / Varmland	Human	Original			Ion Torrent S5 XL, Ion AmpliSeq SARS-CoV-2	Consensus extraction from NC_045512 using torrent suite variantCaller with fill from reference and majority wins			B.1.97	G
hCoV-19/Sweden/20-50175/2020	EPI_ISL_429150	2020-03-08	Europe / Sweden / Varmland	Human	Original			Ion Torrent S5 XL, Ion AmpliSeq SARS-CoV-2	Consensus extraction from NC_045512 using torrent suite variantCaller with fill from reference and majority wins			B.1.97	G
hCoV-19/Sweden/20-50176/2020	EPI_ISL_429151	2020-03-08	Europe / Sweden / Varmland	Human	Original			Ion Torrent S5 XL, Ion AmpliSeq SARS-CoV-2	Consensus extraction from NC_045512 using torrent suite variantCaller with fill from reference and majority wins			B.1.97	G
hCoV-19/Sweden/20-50179/2020	EPI_ISL_429152	2020-03-08	Europe / Sweden / Orebro lan	Human	Original			Ion Torrent S5 XL, Ion AmpliSeq SARS-CoV-2	Consensus extraction from NC_045512 using torrent suite variantCaller with fill from reference and majority wins			B.1	GH
hCoV-19/Sweden/20-50180/2020	EPI_ISL_429153	2020-03-08	Europe / Sweden / Varmland	Human	Original			Ion Torrent S5 XL, Ion AmpliSeq SARS-CoV-2	Consensus extraction from NC_045512 using torrent suite variantCaller with fill from reference and majority wins			B.1.97	G
hCoV-19/Sweden/20-50181/2020	EPI_ISL_429154	2020-03-08	Europe / Sweden / Varmland	Human	Original			Ion Torrent S5 XL, Ion AmpliSeq SARS-CoV-2	Consensus extraction from NC_045512 using torrent suite variantCaller with fill from reference and majority wins			B.1.97	G
hCoV-19/Sweden/20-50230/2020	EPI_ISL_429155	2020-03-09	Europe / Sweden / Orebro lan	Human	Original			Ion Torrent S5 XL, Ion AmpliSeq SARS-CoV-2	Consensus extraction from NC_045512 using torrent suite variantCaller with fill from reference and majority wins			B.1	GH
hCoV-19/Sweden/20-50232/2020	EPI_ISL_429156	2020-03-09	Europe / Sweden / Varmland	Human	Original			Ion Torrent S5 XL, Ion AmpliSeq SARS-CoV-2	Consensus extraction from NC_045512 using torrent suite variantCaller with fill from reference and majority wins			B.1.97	G
hCoV-19/Sweden/20-50234/2020	EPI_ISL_429157	2020-03-10	Europe / Sweden / Orebro lan	Human	Original			Ion Torrent S5 XL, Ion AmpliSeq SARS-CoV-2	Consensus extraction from NC_045512 using torrent suite variantCaller with fill from reference and majority wins			B.1.1	GR
hCoV-19/Sweden/20-50235/2020	EPI_ISL_429158	2020-03-10	Europe / Sweden / Varmland	Human	Original			Ion Torrent S5 XL, Ion AmpliSeq SARS-CoV-2	Consensus extraction from NC_045512 using torrent suite variantCaller with fill from reference and majority wins			B.1.97	G
hCoV-19/Sweden/20-50312/2020	EPI_ISL_429160	2020-03-12	Europe / Sweden / Ostergotland	Human	Original			Ion Torrent S5 XL, Ion AmpliSeq SARS-CoV-2	Consensus extraction from NC_045512 using torrent suite variantCaller with fill from reference and majority wins			B.1.142	G
hCoV-19/Sweden/20-50315/2020	EPI_ISL_429161	2020-03-12	Europe / Sweden / Stockholm	Human	Original			Ion Torrent S5 XL, Ion AmpliSeq SARS-CoV-2	Consensus extraction from NC_045512 using torrent suite variantCaller with fill from reference and majority wins			B.1	GH
hCoV-19/Sweden/20-50357/2020	EPI_ISL_429162	2020-03-15	Europe / Sweden / Stockholm	Human	Original			Ion Torrent S5 XL, Ion AmpliSeq SARS-CoV-2	Consensus extraction from NC_045512 using torrent suite variantCaller with fill from reference and majority wins			B.1	GH
hCoV-19/Sweden/20-50361/2020	EPI_ISL_429163	2020-03-16	Europe / Sweden / Gavleborgs lan	Human	Original			Ion Torrent S5 XL, Ion AmpliSeq SARS-CoV-2	Consensus extraction from NC_045512 using torrent suite variantCaller with fill from reference and majority wins			B.1.1	GR
hCoV-19/Thailand/Bangkok-0025/2020	EPI_ISL_429164	2020-03-13	Asia / Thailand / Bangkok	Human	Original			Illumina Miseq, 2 x 250bp paired end reads, ARTIC v2, Kapa ligation prep	Mapping with bwa v0.7.17, consensus calls from Ivar v1.1			A.6	S
hCoV-19/Thailand/Bangkok-0026/2020	EPI_ISL_429165	2020-03-13	Asia / Thailand / Bangkok	Human	Original			Illumina Miseq, 2 x 250bp paired end reads, ARTIC v2, Kapa ligation prep	Mapping with bwa v0.7.17, consensus calls from Ivar v1.1			A.6	S
hCoV-19/Thailand/Bangkok-0028/2020	EPI_ISL_429166	2020-03-13	Asia / Thailand / Bangkok	Human	Original			Illumina Miseq, 2 x 250bp paired end reads, ARTIC v2, Kapa ligation prep	Mapping with bwa v0.7.17, consensus calls from Ivar v1.1			A.6	S
hCoV-19/Thailand/Bangkok-0029/2020	EPI_ISL_429167	2020-03-13	Asia / Thailand / Bangkok	Human	Original			Illumina Miseq, 2 x 250bp paired end reads, ARTIC v2, Kapa ligation prep	Mapping with bwa v0.7.17, consensus calls from Ivar v1.1			A.6	S
hCoV-19/Thailand/Bangkok-0030/2020	EPI_ISL_429168	2020-03-17	Asia / Thailand / Bangkok	Human	Original			Illumina Miseq, 2 x 250bp paired end reads, ARTIC v2, Kapa ligation prep	Mapping with bwa v0.7.17, consensus calls from Ivar v1.1	Long stretches of NNNs (6.71% of overall sequence). Insertion of 1 nucleotide(s) found at refpos 9675 (FRAMESHIFT). Insertion of 1 nucleotide(s) found at refpos 19231 (FRAMESHIFT). Insertion of 2 nucleotides when compared to the reference sequence. NSP14 without BLAST coverage. NSP4 without BLAST coverage.	alert	A	S
hCoV-19/Thailand/Bangkok-0033/2020	EPI_ISL_429169	2020-03-17	Asia / Thailand / Bangkok	Human	Original			Illumina Miseq, 2 x 250bp paired end reads, ARTIC v2, Kapa ligation prep	Mapping with bwa v0.7.17, consensus calls from Ivar v1.1			B.1.1	GR
hCoV-19/Thailand/Bangkok-0034/2020	EPI_ISL_429170	2020-03-17	Asia / Thailand / Bangkok	Human	Original			Illumina Miseq, 2 x 250bp paired end reads, ARTIC v2, Kapa ligation prep	Mapping with bwa v0.7.17, consensus calls from Ivar v1.1			A.6	S
hCoV-19/Thailand/Bangkok-0035/2020	EPI_ISL_429171	2020-03-18	Asia / Thailand / Bangkok	Human	Original			Illumina Miseq, 2 x 250bp paired end reads, ARTIC v2, Kapa ligation prep	Mapping with bwa v0.7.17, consensus calls from Ivar v1.1			A.6	S
hCoV-19/Thailand/Bangkok-0036/2020	EPI_ISL_429172	2020-03-21	Asia / Thailand / Bangkok	Human	Original			Illumina Miseq, 2 x 250bp paired end reads, ARTIC v2, Kapa ligation prep	Mapping with bwa v0.7.17, consensus calls from Ivar v1.1			B.1.1	GR
hCoV-19/Thailand/Bangkok-0037/2020	EPI_ISL_429173	2020-03-21	Asia / Thailand / Bangkok	Human	Original			Illumina Miseq, 2 x 250bp paired end reads, ARTIC v2, Kapa ligation prep	Mapping with bwa v0.7.17, consensus calls from Ivar v1.1			A.6	S
hCoV-19/Thailand/Bangkok-0038/2020	EPI_ISL_429174	2020-03-25	Asia / Thailand / Bangkok	Human	Original			Illumina Miseq, 2 x 250bp paired end reads, ARTIC v2, Kapa ligation prep	Mapping with bwa v0.7.17, consensus calls from Ivar v1.1			B.1	GH
hCoV-19/Thailand/Bangkok-0039/2020	EPI_ISL_429175	2020-03-28	Asia / Thailand / Bangkok	Human	Original			Illumina Miseq, 2 x 250bp paired end reads, ARTIC v2, Kapa ligation prep	Mapping with bwa v0.7.17, consensus calls from Ivar v1.1			B.4	O
hCoV-19/Thailand/Bangkok-0040/2020	EPI_ISL_429176	2020-03-28	Asia / Thailand / Bangkok	Human	Original			Illumina Miseq, 2 x 250bp paired end reads, ARTIC v2, Kapa ligation prep	Mapping with bwa v0.7.17, consensus calls from Ivar v1.1	Stretches of NNNs (1.74% of overall sequence).	warn	A.6	S
hCoV-19/Thailand/Bangkok-0041/2020	EPI_ISL_429177	2020-03-28	Asia / Thailand / Bangkok	Human	Original			Illumina Miseq, 2 x 250bp paired end reads, ARTIC v2, Kapa ligation prep	Mapping with bwa v0.7.17, consensus calls from Ivar v1.1			A.6	S
hCoV-19/Thailand/Bangkok-0042/2020	EPI_ISL_429178	2020-03-28	Asia / Thailand / Bangkok	Human	Original			Illumina Miseq, 2 x 250bp paired end reads, ARTIC v2, Kapa ligation prep	Mapping with bwa v0.7.17, consensus calls from Ivar v1.1			B.1	GH
hCoV-19/Thailand/Bangkok-0043/2020	EPI_ISL_429179	2020-03-28	Asia / Thailand / Bangkok	Human	Original			Illumina Miseq, 2 x 250bp paired end reads, ARTIC v2, Kapa ligation prep	Mapping with bwa v0.7.17, consensus calls from Ivar v1.1			B.1	G
hCoV-19/Thailand/Bangkok-0044/2020	EPI_ISL_429180	2020-03-28	Asia / Thailand / Bangkok	Human	Original			Illumina Miseq, 2 x 250bp paired end reads, ARTIC v2, Kapa ligation prep	Mapping with bwa v0.7.17, consensus calls from Ivar v1.1	Stretches of NNNs (1.34% of overall sequence).	warn	B.1	GH
hCoV-19/Thailand/Bangkok-0045/2020	EPI_ISL_429181	2020-03-28	Asia / Thailand / Bangkok	Human	Original			Illumina Miseq, 2 x 250bp paired end reads, ARTIC v2, Kapa ligation prep	Mapping with bwa v0.7.17, consensus calls from Ivar v1.1			B.1	GH
hCoV-19/Thailand/Bangkok-0046/2020	EPI_ISL_429182	2020-03-28	Asia / Thailand / Bangkok	Human	Original			Illumina Miseq, 2 x 250bp paired end reads, ARTIC v2, Kapa ligation prep	Mapping with bwa v0.7.17, consensus calls from Ivar v1.1			B.1	GH
hCoV-19/Thailand/Bangkok-0047/2020	EPI_ISL_429183	2020-03-28	Asia / Thailand / Bangkok	Human	Original			Illumina Miseq, 2 x 250bp paired end reads, ARTIC v2, Kapa ligation prep	Mapping with bwa v0.7.17, consensus calls from Ivar v1.1			B.1	GH
hCoV-19/Thailand/Bangkok-0048/2020	EPI_ISL_429184	2020-03-28	Asia / Thailand / Bangkok	Human	Original			Illumina Miseq, 2 x 250bp paired end reads, ARTIC v2, Kapa ligation prep	Mapping with bwa v0.7.17, consensus calls from Ivar v1.1			B.1	GH
hCoV-19/Switzerland/GE-HUG-5737/2020	EPI_ISL_429200	2020-03-19	Europe / Switzerland / Geneve	Human	Original			unknown				B.1.1	GR
hCoV-19/Switzerland/GE-HUG-2297/2020	EPI_ISL_429201	2020-03-29	Europe / Switzerland / Geneve	Human	Original			unknown				B.1.12	GH
hCoV-19/Switzerland/GE-HUG-1736/2020	EPI_ISL_429203	2020-03-21	Europe / Switzerland / Geneve	Human	Original			unknown				B.1.1	GR
hCoV-19/Switzerland/GE-HUG-7617/2020	EPI_ISL_429204	2020-04-03	Europe / Switzerland / Geneve	Human	Original			unknown				B.1	G
hCoV-19/Switzerland/GE-HUG-5007/2020	EPI_ISL_429206	2020-04-07	Europe / Switzerland / Geneve	Human	Original			unknown				B.1	GH
hCoV-19/Switzerland/GE-HUG-1184/2020	EPI_ISL_429207	2020-04-03	Europe / Switzerland / Geneve	Human	Original			unknown				B.1	G
hCoV-19/Switzerland/GE-HUG-2164/2020	EPI_ISL_429208	2020-03-17	Europe / Switzerland / Geneve	Human	Original			unknown				B.1	G
hCoV-19/Switzerland/GE-HUG-3650/2020	EPI_ISL_429209	2020-03-16	Europe / Switzerland / Geneve	Human	Original			unknown				B.1.93	G
hCoV-19/Switzerland/GE-HUG-8147/2020	EPI_ISL_429210	2020-03-16	Europe / Switzerland / Geneve	Human	Original			unknown				B.1.5	G
hCoV-19/Switzerland/GE-HUG-5708/2020	EPI_ISL_429211	2020-03-24	Europe / Switzerland / Geneve	Human	Original			unknown				B.1	G
hCoV-19/Switzerland/GE-HUG-0056/2020	EPI_ISL_429212	2020-03-24	Europe / Switzerland / Geneve	Human	Original			unknown				B.1	G
hCoV-19/Switzerland/GE-HUG-8086/2020	EPI_ISL_429213	2020-03-16	Europe / Switzerland / Geneve	Human	Original			unknown				B.1.1	GR
hCoV-19/Switzerland/GE-HUG-2759/2020	EPI_ISL_429214	2020-03-23	Europe / Switzerland / Geneve	Human	Original			unknown				B.1	G
hCoV-19/Switzerland/GE-HUG-4807/2020	EPI_ISL_429215	2020-03-23	Europe / Switzerland / Geneve	Human	Original			unknown				B.1.128	G
hCoV-19/Switzerland/GE-HUG-6414/2020	EPI_ISL_429217	2020-04-06	Europe / Switzerland / Geneve	Human	Original			unknown				B.1.1	GR
hCoV-19/Switzerland/GE-HUG-0304/2020	EPI_ISL_429218	2020-04-02	Europe / Switzerland / Geneve	Human	Original			unknown				B.1.5	G
hCoV-19/Switzerland/GE-HUG-2453/2020	EPI_ISL_429219	2020-04-03	Europe / Switzerland / Geneve	Human	Original			unknown				B.1.5	G
hCoV-19/Switzerland/GE-HUG-6065/2020	EPI_ISL_429220	2020-04-06	Europe / Switzerland / Geneve	Human	Original			unknown				B.1.128	G
hCoV-19/Switzerland/GE-HUG-6099/2020	EPI_ISL_429221	2020-04-06	Europe / Switzerland / Geneve	Human	Original			unknown				B.1.1	GR
hCoV-19/Switzerland/GE-HUG-3655/2020	EPI_ISL_429222	2020-04-07	Europe / Switzerland / Geneve	Human	Original			unknown				B.1.1	GR
hCoV-19/Switzerland/GE-HUG-4644/2020	EPI_ISL_429223	2020-04-07	Europe / Switzerland / Geneve	Human	Original			unknown				B.1.1	GR
hCoV-19/Italy/ABR-IZSGC-TE5551/2020	EPI_ISL_429226	2020-03-17	Europe / Italy / Abruzzo	Human	Original							B.1	G
hCoV-19/Italy/ABR-IZSGC-TE5553/2020	EPI_ISL_429227	2020-03-17	Europe / Italy / Abruzzo	Human	Original							B.1.1	GR
hCoV-19/Italy/ABR-IZSGC-TE5674/2020	EPI_ISL_429228	2020-03-20	Europe / Italy / Abruzzo	Human	Original							B.1.1	GR
hCoV-19/Italy/ABR-IZSGC-TE5835/2020	EPI_ISL_429229	2020-03-21	Europe / Italy / Abruzzo	Human	Original					Stretches of NNNs (1.88% of overall sequence).	warn	B.1	G
hCoV-19/Italy/ABR-IZSGC-TE6570/2020	EPI_ISL_429230	2020-03-24	Europe / Italy / Abruzzo	Human	Original					Long stretches of NNNs (13.25% of overall sequence).	alert	B.1.1	GR
hCoV-19/Italy/ABR-IZSGC-TE6571/2020	EPI_ISL_429231	2020-03-24	Europe / Italy / Abruzzo	Human	Original							B.1.1	GR
hCoV-19/Italy/ABR-IZSGC-TE6572/2020	EPI_ISL_429232	2020-03-24	Europe / Italy / Abruzzo	Human	Original							B.1.1	GR
hCoV-19/Italy/ABR-IZSGC-TE6575/2020	EPI_ISL_429233	2020-03-24	Europe / Italy / Abruzzo	Human	Original					Stretches of NNNs (4.24% of overall sequence).	warn	B.1.1	GR
hCoV-19/Italy/ABR-IZSGC-TE6577/2020	EPI_ISL_429234	2020-03-24	Europe / Italy / Abruzzo	Human	Original					Stretches of NNNs (1.80% of overall sequence). NSP11 without BLAST coverage.	warn	B.1.1	GR
hCoV-19/Italy/ABR-IZSGC-TE6580/2020	EPI_ISL_429235	2020-03-24	Europe / Italy / Abruzzo	Human	Original							B.1.1	GR
hCoV-19/Italy/ABR-AMVRC-TE7859/2020	EPI_ISL_429236	2020-03-28	Europe / Italy / Abruzzo	Human	Original							B.1.1	GR
hCoV-19/Yunnan/0306-466/2020	EPI_ISL_429239	2020-03-06	Asia / China / Yunnan	Human	Original					Gap of 3 nucleotides when compared to the reference sequence.	info	B	L
hCoV-19/DRC/998/2020	EPI_ISL_429254	2020-04-03	Africa / Democratic Republic of the Congo / Kinshasa	Human	Original			Illumina Miseq	iVar	Stretches of NNNs (3.70% of overall sequence).		B.1	G
hCoV-19/DRC/1131/2020	EPI_ISL_429255	2020-04-05	Africa / Democratic Republic of the Congo / Kinshasa	Human	Original			Illumina Miseq	iVar			B.1	G
hCoV-19/Spain/MD-FISABIO-Vircell001/2020	EPI_ISL_429256	2020-03-12	Europe / Spain / Madrid	Human	Vero E6			Illumina MiSeq	BWA/IVAR			B.1	G
hCoV-19/Uruguay/UY-10/2020	EPI_ISL_429257	2020-03-19	South America / Uruguay / Montevideo	Human	Original			Nanopore MinION		Stretches of NNNs (2.61% of overall sequence).	warn	B.2.4	V
hCoV-19/DRC/1234/2020	EPI_ISL_429258	2020-04-06	Africa / Democratic Republic of the Congo / Kinshasa	Human	Original			Illumina Miseq	iVar	Stretches of NNNs (4.40% of overall sequence). %UniqueMutations 0.11%		B.1	G
hCoV-19/DRC/1249/2020	EPI_ISL_429259	2020-04-06	Africa / Democratic Republic of the Congo / Kinshasa	Human	Original			Illumina Miseq	iVar	Stretches of NNNs (1.33% of overall sequence).		B.1	G
hCoV-19/Denmark/ALAB-HH01/2020	EPI_ISL_429262	2020-03-10	Europe / Denmark	Human	Original			Nanopore MinION	Artic Network			B.1	GH
hCoV-19/Denmark/ALAB-HH02/2020	EPI_ISL_429263	2020-03-10	Europe / Denmark	Human	Original			Nanopore MinION	Artic Network			B.1	GH
hCoV-19/Denmark/ALAB-HH03/2020	EPI_ISL_429264	2020-03-10	Europe / Denmark	Human	Original			Nanopore MinION	Artic Network			B.1	GH
hCoV-19/Denmark/ALAB-HH04/2020	EPI_ISL_429265	2020-03-10	Europe / Denmark	Human	Original			Nanopore MinION	Artic Network			B.1	GH
hCoV-19/Denmark/ALAB-HH05/2020	EPI_ISL_429266	2020-03-10	Europe / Denmark	Human	Original			Nanopore MinION	Artic Network			B.1	GH
hCoV-19/Denmark/ALAB-HH06/2020	EPI_ISL_429267	2020-03-10	Europe / Denmark	Human	Original			Nanopore MinION	Artic Network			B.1	GH
hCoV-19/Denmark/ALAB-HH07/2020	EPI_ISL_429268	2020-03-10	Europe / Denmark	Human	Original			Nanopore MinION	Artic Network			B.1	GH
hCoV-19/Denmark/ALAB-HH08/2020	EPI_ISL_429269	2020-03-10	Europe / Denmark	Human	Original			Nanopore MinION	Artic Network			B.1	GH
hCoV-19/Denmark/ALAB-HH11/2020	EPI_ISL_429270	2020-03-10	Europe / Denmark	Human	Original			Nanopore MinION	Artic Network			B.1	GH
hCoV-19/Denmark/ALAB-HH13/2020	EPI_ISL_429271	2020-03-10	Europe / Denmark	Human	Original			Nanopore MinION	Artic Network			B.1	GH
hCoV-19/Denmark/ALAB-HH14/2020	EPI_ISL_429272	2020-03-10	Europe / Denmark	Human	Original			Nanopore MinION	Artic Network			B.1	GH
hCoV-19/Denmark/ALAB-HH15/2020	EPI_ISL_429273	2020-03-10	Europe / Denmark	Human	Original			Nanopore MinION	Artic Network			B.1.1.35	GR
hCoV-19/Denmark/ALAB-HH16/2020	EPI_ISL_429274	2020-03-10	Europe / Denmark	Human	Original			Nanopore MinION	Artic Network			B.1	GH
hCoV-19/Denmark/ALAB-HH17/2020	EPI_ISL_429275	2020-03-10	Europe / Denmark	Human	Original			Nanopore MinION	Artic Network			B.1	GH
hCoV-19/Denmark/ALAB-HH18/2020	EPI_ISL_429276	2020-03-10	Europe / Denmark	Human	Original			Nanopore MinION	Artic Network			B.1	GH
hCoV-19/Denmark/ALAB-HH19/2020	EPI_ISL_429277	2020-03-10	Europe / Denmark	Human	Original			Nanopore MinION	Artic Network			B.1	GH
hCoV-19/Denmark/ALAB-HH20/2020	EPI_ISL_429278	2020-03-10	Europe / Denmark	Human	Original			Nanopore MinION	Artic Network			B.1	GH
hCoV-19/Denmark/ALAB-HH21/2020	EPI_ISL_429279	2020-03-10	Europe / Denmark	Human	Original			Nanopore MinION	Artic Network			B.3	L
hCoV-19/Denmark/ALAB-HH22/2020	EPI_ISL_429280	2020-03-10	Europe / Denmark	Human	Original			Nanopore MinION	Artic Network			B.1	GH
hCoV-19/Denmark/ALAB-HH23/2020	EPI_ISL_429281	2020-03-10	Europe / Denmark	Human	Original			Nanopore MinION	Artic Network			B.1	GH
hCoV-19/Denmark/ALAB-HH24/2020	EPI_ISL_429282	2020-03-11	Europe / Denmark	Human	Original			Nanopore MinION	Artic Network			B.1	GH
hCoV-19/Denmark/ALAB-HH25/2020	EPI_ISL_429283	2020-03-11	Europe / Denmark	Human	Original			Nanopore MinION	Artic Network			B.1	GH
hCoV-19/Denmark/ALAB-HH26/2020	EPI_ISL_429284	2020-03-11	Europe / Denmark	Human	Original			Nanopore MinION	Artic Network			B.1	G
hCoV-19/Denmark/ALAB-HH27/2020	EPI_ISL_429285	2020-03-11	Europe / Denmark	Human	Original			Nanopore MinION	Artic Network			B.1	GH
hCoV-19/Denmark/ALAB-HH28/2020	EPI_ISL_429286	2020-03-11	Europe / Denmark	Human	Original			Nanopore MinION	Artic Network	Stretches of NNNs (2.07% of overall sequence).	warn	B.1	GH
hCoV-19/Denmark/ALAB-HH29/2020	EPI_ISL_429287	2020-03-11	Europe / Denmark	Human	Original			Nanopore MinION	Artic Network			B.1	G
hCoV-19/Denmark/ALAB-HH30/2020	EPI_ISL_429288	2020-03-11	Europe / Denmark	Human	Original			Nanopore MinION	Artic Network	Stretches of NNNs (3.02% of overall sequence).	warn	B.3	O
hCoV-19/Denmark/ALAB-HH31/2020	EPI_ISL_429289	2020-03-12	Europe / Denmark	Human	Original			Nanopore MinION	Artic Network			B.1	GH
hCoV-19/Denmark/ALAB-HH32/2020	EPI_ISL_429290	2020-03-11	Europe / Denmark	Human	Original			Nanopore MinION	Artic Network	Long stretches of NNNs (5.26% of overall sequence).	lowco	B.1	GH
hCoV-19/Denmark/ALAB-HH35/2020	EPI_ISL_429291	2020-03-12	Europe / Denmark	Human	Original			Nanopore MinION	Artic Network	Stretches of NNNs (3.02% of overall sequence).	warn	B.1	GH
hCoV-19/Denmark/ALAB-HH36/2020	EPI_ISL_429292	2020-03-12	Europe / Denmark	Human	Original			Nanopore MinION	Artic Network	Long stretches of NNNs (13.76% of overall sequence).	lowco	B.1	GH
hCoV-19/Denmark/ALAB-HH37/2020	EPI_ISL_429293	2020-03-13	Europe / Denmark	Human	Original			Nanopore MinION	Artic Network			B.1	GH
hCoV-19/Denmark/ALAB-HH38/2020	EPI_ISL_429294	2020-03-13	Europe / Denmark	Human	Original			Nanopore MinION	Artic Network	Stretches of NNNs (1.25% of overall sequence).	warn	B.1	GH
hCoV-19/Denmark/ALAB-HH39/2020	EPI_ISL_429295	2020-03-13	Europe / Denmark	Human	Original			Nanopore MinION	Artic Network	Gap of 3 nucleotides when compared to the reference sequence.	info	B.11	L
hCoV-19/Denmark/ALAB-HH40/2020	EPI_ISL_429296	2020-03-14	Europe / Denmark	Human	Original			Nanopore MinION	Artic Network	Long stretches of NNNs (8.70% of overall sequence).	lowco	B.1	GH
[truncated: 8,625 more rows]

## Sheet: 3_2020-05-18 tsv
Virus name	Accession ID	Collection date	Location	Host	Passage	Specimen	Additional host information	Sequencing technology	Assembly method	Comment	Comment type	Lineage	Clade
[truncated: 9,799 more rows]

[truncated: 24 more sheets: 4_2020-06-02 tsv, 5_2020-06-16 tsv, 6_2020-06-30 tsv, 7_2020-07-16 tsv, 8_2020-08-03 tsv, 9_2020-08-24 tsv, 10_2020-09-07 tsv, 11_2020-09-20 tsv, 12_2020-09-27 tsv, 13_2020-09-28 tsv, 14_2020-09-28 tsv, 15_2020-10-03 tsv, 16_2020-10-13 tsv, 17_2020-10-19 tsv, 18_2020-10-26 tsv, 19_2020-11-01 tsv, 20_2020-11-04 tsv, 21_2020-11-05 tsv, 22_2020-11-09 tsv, 23_2020-11-09 tsv …]
