# Supplementary material for: A Novel SARS-CoV-2 Viral Sequence Bioinformatic Pipeline Has Found Genetic Evidence That the Viral 3′ Untranslated Region (UTR) Is Evolving and Generating Increased Viral Diversity
Source: Front Microbiol. 2021 Jun 21;12:665041. doi: 10.3389/fmicb.2021.665041 (PMC8256173; doi:10.3389/fmicb.2021.665041)
Supplement: Supplementary TABLE 3 — Acknowledgments from sequencing laboratories and/or consortia associated with GISAID genomes, listed in Supplementary Table 2. [file Table_3.XLSX]

## Sheet: Sheet1
Intersection between common primers for SARS-CoV-2 testing against bins outside 2.5th percentiles of Tajima's D empirical distribution.
Bins 2.5%CI
NC_045512.2 28286 28300 NC_045512.2 28286 28306 2019-nCoV_N1_Forward_Primer 42 +
NC_045512.2 28300 28306 NC_045512.2 28286 28306 2019-nCoV_N1_Forward_Primer 42 +
NC_045512.2 28308 28332 NC_045512.2 28308 28332 2019-nCoV_N1_Probe 42 +
NC_045512.2 28334 28350 NC_045512.2 28334 28358 2019-nCoV_N1_Reverse_Primer 42 -
Bins 97.5%CI
NC_045512.2 15450 15452 NC_045512.2 15430 15452 Korea_RNA_pol_F 42 +
NC_045512.2 15469 15493 NC_045512.2 15469 15493 Korea_Probe 42 +
Primers are available here:			https://raw.githubusercontent.com/cfarkas/SARS-CoV-2-freebayes/master/CDC_HK_Pasteur_primers.fasta
			https://raw.githubusercontent.com/cfarkas/SARS-CoV-2-freebayes/master/all_primers.bed
